# Supplementary material for: Rapid parallel adaptation despite gene flow in silent crickets
Source: Nat Commun. 2021 Jan 4;12:50. doi: 10.1038/s41467-020-20263-4 (PMC7782688; doi:10.1038/s41467-020-20263-4)
Supplement: Supplementary file 5 — Supplementary Data 1-4 [file 41467_2020_20263_MOESM5_ESM.xlsx]

## Sheet: Supplementary Data 1
Supplementary Data 1. Summary of whole genome re-sequencing data for all 70 crickets.
Group	ID	Data size (Gb)	Q30>75%	Coverage (×)
Australian blak field cricket (B)	B2	74.8	90.3	25.1
	B3	76.2	89.7	24.9
	B4	81	88.4	25.9
Australian oceanic field cricket (AC)	A2	85.1	89.7	28.8
	A3	72.2	88.6	23.6
	A4	90.3	90.6	28.5
	C1	79	89.2	26
	C2	72.1	88.5	23.7
	C3	71.8	88.7	24.3
	C4	71.8	88.8	23.7
Oahu flatwing (F)	F1	58.6	85.5	16.4
	F10	67	90.3	23.8
	F2	61.8	89.5	21.6
	F3	65.4	87.1	18.7
	F4	70.7	91.1	22.7
	F5	75.2	88.9	25.4
	F6	99.8	89.3	35.1
	F7	67	88.9	23.4
	F8	75.3	89.1	25.7
	F9	99.8	91.4	32
Hilo flatwing (G)	G1	67.1	90.6	24.1
	G10	72	90.9	25.5
	G2	66.3	89.1	23.7
	G3	72.2	89	26.6
	G4	70	89	26
	G5	80.5	90.4	29.7
	G6	69.7	90.1	21.8
	G7	53.7	89.1	19.7
	G8	57.7	87.2	17.2
	G9	63.7	90.5	22.8
Hilo normal-wing (H)	H1	73.9	89.6	25.6
	H10	66.8	90.2	23.9
	H11	71.6	89.3	24.8
	H2	66.4	89	24.5
	H3	62.3	89.3	22.6
	H4	81.1	89	29.3
	H5	56.9	87.1	18.1
	H6	84.6	88.7	24.7
	H7	73.7	90.6	26.1
	H9	71.4	91.3	25.2
Kauai flatwing (K)	K1	76.5	89.3	27.6
	K10	60.2	86.3	17.4
	K2	78.1	89.4	28.2
	K3	73.6	89.3	26.7
	K4	77.5	89.5	27.4
	K5	68.4	87.5	21.7
	K6	72.4	90.3	25.6
	K7	79.6	90.9	27.6
	K8	71.9	89.2	24.3
	K9	72.9	88.9	26
Kauai normal-wing (L)	L1	82.6	89.3	29.5
	L10	76.9	89	27.4
	L11	62.3	88.6	22.8
	L2	73.7	89.2	26.1
	L3	83.3	89.1	29
	L4	66.6	87.4	20.3
	L5	72	90.4	25.6
	l6	72.3	88.4	25.2
	l7	61.7	90.7	22.1
	L9	86.8	89.8	29.5
Oahu normal-wing (N)	N1	81.1	89.3	27.7
	N13	72	89.6	24.9
	N14	64.5	89.3	23.7
	N15	77	89.3	27.9
	N16	58.6	88.9	21.6
	n17	67.1	90.9	21.1
	N2	84.7	89.4	29.1
	N3	108	91.1	35.1
	N5	77	90.6	26.9
	N7	74.9	89.3	25.4
mean		73.1149	89.3343	25.0552
median		72.1	89.3	25.2

## Sheet:  Data 2
Supplementary Data 2. Data summary for SNP datasets
Dataset ID	Number of SNPs (Mb)	Number of individuals	Population information
			AC	B	F	N	G	H	K	L	Ref
GH10	23	20					√	√
FN10	39.6	20			√	√
FNGHKL10	46.7	60			√	√	√	√	√	√
Ref_FNGHKL10	46.8	61			√	√	√	√	√	√	√
ACFNGHKL10	83.1	67	√		√	√	√	√	√	√
ABCFNGHKL10	107	70	√	√	√	√	√	√	√	√

## Sheet: Data 3
Supplementary Data 3. Summary of D statistics (ABBA-BABA test) using LG1 (the X chromosome), corresponding to Fig. 2a.
Type	P1	P2	P3	nABBA	nBABA	Dstat	SE	Z
2_Oahu_Kauai_Australia	Oahu	Kauai	Australia	76257	125886	-0.245514	0.013748	-17.8582
2_Oahu_Kauai_Australia	Oahu	Kauai	Australia	69725	120356	-0.266365	0.0136328	-19.5386
2_Oahu_Kauai_Australia	Oahu	Kauai	Australia	73886	123702	-0.252121	0.0138568	-18.1947
2_Oahu_Kauai_Australia	Oahu	Kauai	Australia	72156	77495	-0.0356763	0.0111473	-3.20045
2_Oahu_Kauai_Australia	Oahu	Kauai	Australia	84647	134006	-0.225741	0.0138353	-16.3163
2_Oahu_Kauai_Australia	Oahu	Kauai	Australia	91371	146712	-0.232444	0.0132198	-17.5831
2_Oahu_Kauai_Australia	Oahu	Kauai	Australia	84791	132396	-0.219189	0.0137275	-15.9672
2_Oahu_Kauai_Australia	Oahu	Kauai	Australia	90636	146154	-0.234461	0.0132047	-17.7559
2_Oahu_Kauai_Australia	Oahu	Kauai	Australia	93204	148304	-0.22815	0.0132	-17.2841
2_Oahu_Kauai_Australia	Oahu	Kauai	Australia	76763	75735	0.00674107	0.00775865	0.868846
0_Hilo_Kauai_Australia	Hilo	Kauai	Australia	46290	38808	0.0879222	0.00842127	10.4405
0_Hilo_Kauai_Australia	Hilo	Kauai	Australia	48438	39866	0.0970738	0.00883636	10.9857
0_Hilo_Kauai_Australia	Hilo	Kauai	Australia	69401	116739	-0.254314	0.0142232	-17.8802
0_Hilo_Kauai_Australia	Hilo	Kauai	Australia	46348	38459	0.093023	0.00828567	11.227
0_Hilo_Kauai_Australia	Hilo	Kauai	Australia	47563	40162	0.0843659	0.00790749	10.6691
0_Hilo_Kauai_Australia	Hilo	Kauai	Australia	67763	117153	-0.267094	0.0140434	-19.0192
0_Hilo_Kauai_Australia	Hilo	Kauai	Australia	48124	39595	0.0972309	0.00881038	11.0359
0_Hilo_Kauai_Australia	Hilo	Kauai	Australia	46809	39393	0.0860305	0.00878507	9.7928
0_Hilo_Kauai_Australia	Hilo	Kauai	Australia	47568	38906	0.100169	0.00907473	11.0382
0_Hilo_Kauai_Australia	Hilo	Kauai	Australia	46719	38449	0.0971022	0.0082289	11.8001
2_Oahu_Kauai_Australia	Oahu	Kauai	Australia	67344	125638	-0.30207	0.0129937	-23.2474
2_Oahu_Kauai_Australia	Oahu	Kauai	Australia	72046	131354	-0.291583	0.012698	-22.9629
2_Oahu_Kauai_Australia	Oahu	Kauai	Australia	62407	120722	-0.318437	0.0129882	-24.5175
2_Oahu_Kauai_Australia	Oahu	Kauai	Australia	53500	67314	-0.114341	0.0105774	-10.81
2_Oahu_Kauai_Australia	Oahu	Kauai	Australia	68860	126949	-0.296662	0.0130401	-22.75
2_Oahu_Kauai_Australia	Oahu	Kauai	Australia	66454	130546	-0.32534	0.0125384	-25.9474
2_Oahu_Kauai_Australia	Oahu	Kauai	Australia	67349	123620	-0.29466	0.0131682	-22.3767
2_Oahu_Kauai_Australia	Oahu	Kauai	Australia	66001	130191	-0.32718	0.012553	-26.0638
2_Oahu_Kauai_Australia	Oahu	Kauai	Australia	68217	132028	-0.318665	0.0126121	-25.2665
2_Oahu_Kauai_Australia	Oahu	Kauai	Australia	58739	66048	-0.0585718	0.00864088	-6.77845
0_Hilo_Kauai_Australia	Hilo	Kauai	Australia	34017	34835	-0.0118806	0.00843479	-1.40852
0_Hilo_Kauai_Australia	Hilo	Kauai	Australia	36895	36773	0.00165608	0.00921012	0.179811
0_Hilo_Kauai_Australia	Hilo	Kauai	Australia	55704	111687	-0.334444	0.0131357	-25.4607
0_Hilo_Kauai_Australia	Hilo	Kauai	Australia	34483	34917	-0.0062536	0.00878701	-0.711687
0_Hilo_Kauai_Australia	Hilo	Kauai	Australia	34417	35395	-0.0140091	0.00941316	-1.48824
0_Hilo_Kauai_Australia	Hilo	Kauai	Australia	55002	113094	-0.345588	0.0128804	-26.8306
0_Hilo_Kauai_Australia	Hilo	Kauai	Australia	33787	33591	0.00290896	0.00966946	0.30084
0_Hilo_Kauai_Australia	Hilo	Kauai	Australia	34598	35609	-0.0144003	0.0089249	-1.61349
0_Hilo_Kauai_Australia	Hilo	Kauai	Australia	35078	34684	0.00564777	0.00838693	0.673402
0_Hilo_Kauai_Australia	Hilo	Kauai	Australia	34758	34900	-0.00203853	0.00915036	-0.222782
2_Oahu_Kauai_Australia	Oahu	Kauai	Australia	58883	116919	-0.330121	0.0132253	-24.9614
2_Oahu_Kauai_Australia	Oahu	Kauai	Australia	61600	120633	-0.323942	0.012899	-25.1138
2_Oahu_Kauai_Australia	Oahu	Kauai	Australia	52442	110536	-0.356453	0.0129124	-27.6056
2_Oahu_Kauai_Australia	Oahu	Kauai	Australia	57156	70697	-0.105911	0.0103661	-10.217
2_Oahu_Kauai_Australia	Oahu	Kauai	Australia	61881	119741	-0.318574	0.0132335	-24.0733
2_Oahu_Kauai_Australia	Oahu	Kauai	Australia	75658	139478	-0.29665	0.012582	-23.5774
2_Oahu_Kauai_Australia	Oahu	Kauai	Australia	64222	120321	-0.303989	0.0133103	-22.8386
2_Oahu_Kauai_Australia	Oahu	Kauai	Australia	75105	139145	-0.298903	0.0125653	-23.7879
2_Oahu_Kauai_Australia	Oahu	Kauai	Australia	77604	141168	-0.290549	0.0126204	-23.0222
2_Oahu_Kauai_Australia	Oahu	Kauai	Australia	57233	64313	-0.0582495	0.00799452	-7.28618
0_Hilo_Kauai_Australia	Hilo	Kauai	Australia	24449	24982	-0.0107827	0.0101439	-1.06297
0_Hilo_Kauai_Australia	Hilo	Kauai	Australia	26425	25952	0.00903068	0.0107579	0.839446
0_Hilo_Kauai_Australia	Hilo	Kauai	Australia	46300	102059	-0.375838	0.0134074	-28.0322
0_Hilo_Kauai_Australia	Hilo	Kauai	Australia	23979	24103	-0.00257893	0.0101794	-0.253347
0_Hilo_Kauai_Australia	Hilo	Kauai	Australia	25504	26182	-0.0131177	0.0110633	-1.1857
0_Hilo_Kauai_Australia	Hilo	Kauai	Australia	45396	103213	-0.389055	0.0130038	-29.9185
0_Hilo_Kauai_Australia	Hilo	Kauai	Australia	24080	23601	0.0100459	0.010708	0.938172
0_Hilo_Kauai_Australia	Hilo	Kauai	Australia	25483	26202	-0.0139112	0.0106888	-1.30147
0_Hilo_Kauai_Australia	Hilo	Kauai	Australia	26156	25569	0.0113485	0.00994781	1.1408
0_Hilo_Kauai_Australia	Hilo	Kauai	Australia	24721	24586	0.00273795	0.010358	0.264331
2_Oahu_Kauai_Australia	Oahu	Kauai	Australia	66633	63023	0.0278429	0.00898551	3.09865
2_Oahu_Kauai_Australia	Oahu	Kauai	Australia	68620	66334	0.0169391	0.00870959	1.94488
2_Oahu_Kauai_Australia	Oahu	Kauai	Australia	51970	48588	0.0336323	0.0082129	4.09506
2_Oahu_Kauai_Australia	Oahu	Kauai	Australia	142654	94870	0.201176	0.0141511	14.2163
2_Oahu_Kauai_Australia	Oahu	Kauai	Australia	68092	64385	0.0279822	0.00833031	3.35908
2_Oahu_Kauai_Australia	Oahu	Kauai	Australia	78685	81040	-0.0147441	0.00889089	-1.65834
2_Oahu_Kauai_Australia	Oahu	Kauai	Australia	63517	57805	0.0470813	0.00760745	6.18885
2_Oahu_Kauai_Australia	Oahu	Kauai	Australia	78007	80429	-0.0152869	0.0089889	-1.70065
2_Oahu_Kauai_Australia	Oahu	Kauai	Australia	80463	82406	-0.0119298	0.00895872	-1.33165
2_Oahu_Kauai_Australia	Oahu	Kauai	Australia	144584	89937	0.233015	0.0125747	18.5304
0_Hilo_Kauai_Australia	Hilo	Kauai	Australia	121429	60482	0.335037	0.0120769	27.7421
0_Hilo_Kauai_Australia	Hilo	Kauai	Australia	122868	60932	0.336975	0.0120705	27.9172
0_Hilo_Kauai_Australia	Hilo	Kauai	Australia	44576	38609	0.0717317	0.00766924	9.35317
0_Hilo_Kauai_Australia	Hilo	Kauai	Australia	122696	61255	0.334007	0.0119509	27.9483
0_Hilo_Kauai_Australia	Hilo	Kauai	Australia	122648	61871	0.329381	0.0121389	27.1343
0_Hilo_Kauai_Australia	Hilo	Kauai	Australia	44060	40274	0.0448929	0.0077855	5.76623
0_Hilo_Kauai_Australia	Hilo	Kauai	Australia	121793	59877	0.340816	0.0120991	28.1688
0_Hilo_Kauai_Australia	Hilo	Kauai	Australia	123840	63018	0.325499	0.0122464	26.5791
0_Hilo_Kauai_Australia	Hilo	Kauai	Australia	123297	60984	0.338141	0.0120573	28.0445
0_Hilo_Kauai_Australia	Hilo	Kauai	Australia	122871	61021	0.336339	0.0119929	28.0447
2_Oahu_Kauai_Australia	Oahu	Kauai	Australia	65279	123620	-0.308848	0.0130253	-23.7114
2_Oahu_Kauai_Australia	Oahu	Kauai	Australia	67996	127339	-0.303801	0.0128214	-23.6949
2_Oahu_Kauai_Australia	Oahu	Kauai	Australia	60370	118763	-0.325976	0.0131275	-24.8315
2_Oahu_Kauai_Australia	Oahu	Kauai	Australia	63521	77357	-0.0982126	0.0101438	-9.68203
2_Oahu_Kauai_Australia	Oahu	Kauai	Australia	68794	126864	-0.296793	0.0132937	-22.3259
2_Oahu_Kauai_Australia	Oahu	Kauai	Australia	82040	146211	-0.281142	0.0126844	-22.1644
2_Oahu_Kauai_Australia	Oahu	Kauai	Australia	70789	127206	-0.284942	0.0131646	-21.6446
2_Oahu_Kauai_Australia	Oahu	Kauai	Australia	81323	145627	-0.28334	0.0127315	-22.255
2_Oahu_Kauai_Australia	Oahu	Kauai	Australia	83830	147795	-0.276158	0.0127157	-21.7179
2_Oahu_Kauai_Australia	Oahu	Kauai	Australia	64239	71553	-0.0538618	0.00825295	-6.52637
0_Hilo_Kauai_Australia	Hilo	Kauai	Australia	29073	29828	-0.0128181	0.00919086	-1.39466
0_Hilo_Kauai_Australia	Hilo	Kauai	Australia	30805	30532	0.00445082	0.00893501	0.498133
0_Hilo_Kauai_Australia	Hilo	Kauai	Australia	49810	105854	-0.360032	0.013251	-27.1701
0_Hilo_Kauai_Australia	Hilo	Kauai	Australia	32213	32593	-0.00586365	0.00963857	-0.608353
0_Hilo_Kauai_Australia	Hilo	Kauai	Australia	29890	30786	-0.014767	0.00983072	-1.50212
0_Hilo_Kauai_Australia	Hilo	Kauai	Australia	50176	108320	-0.366848	0.0130476	-28.1162
0_Hilo_Kauai_Australia	Hilo	Kauai	Australia	30239	29929	0.00515224	0.00954901	0.539557
0_Hilo_Kauai_Australia	Hilo	Kauai	Australia	31117	32025	-0.0143803	0.00913815	-1.57366
0_Hilo_Kauai_Australia	Hilo	Kauai	Australia	30523	30106	0.0068779	0.00809998	0.849126
0_Hilo_Kauai_Australia	Hilo	Kauai	Australia	30764	30822	-0.000941772	0.00989377	-0.0951884
2_Oahu_Kauai_Australia	Oahu	Kauai	Australia	47209	47996	-0.00826637	0.00998257	-0.828081
2_Oahu_Kauai_Australia	Oahu	Kauai	Australia	50385	52518	-0.0207283	0.00940903	-2.20302
2_Oahu_Kauai_Australia	Oahu	Kauai	Australia	33727	34657	-0.0135997	0.00940687	-1.44572
2_Oahu_Kauai_Australia	Oahu	Kauai	Australia	134964	91394	0.192483	0.0148405	12.9701
2_Oahu_Kauai_Australia	Oahu	Kauai	Australia	48513	49113	-0.0061459	0.00921647	-0.66684
2_Oahu_Kauai_Australia	Oahu	Kauai	Australia	62733	69385	-0.0503489	0.00968784	-5.19713
2_Oahu_Kauai_Australia	Oahu	Kauai	Australia	43506	42061	0.0168873	0.00837927	2.01537
2_Oahu_Kauai_Australia	Oahu	Kauai	Australia	61945	68737	-0.0519735	0.00973344	-5.33968
2_Oahu_Kauai_Australia	Oahu	Kauai	Australia	64517	70769	-0.0462132	0.00968333	-4.77245
2_Oahu_Kauai_Australia	Oahu	Kauai	Australia	136062	85830	0.22638	0.0131248	17.2483
0_Hilo_Kauai_Australia	Hilo	Kauai	Australia	100363	43723	0.393099	0.0127836	30.7503
0_Hilo_Kauai_Australia	Hilo	Kauai	Australia	103331	45725	0.386472	0.0126883	30.4589
0_Hilo_Kauai_Australia	Hilo	Kauai	Australia	25422	23736	0.0342976	0.00878883	3.9024
0_Hilo_Kauai_Australia	Hilo	Kauai	Australia	101872	44647	0.390564	0.0126422	30.8935
0_Hilo_Kauai_Australia	Hilo	Kauai	Australia	100627	44172	0.389885	0.0126307	30.8679
0_Hilo_Kauai_Australia	Hilo	Kauai	Australia	24578	25020	-0.00891165	0.00984786	-0.904933
0_Hilo_Kauai_Australia	Hilo	Kauai	Australia	101775	44178	0.394627	0.0126193	31.2716
0_Hilo_Kauai_Australia	Hilo	Kauai	Australia	102836	46445	0.377751	0.0130299	28.9911
0_Hilo_Kauai_Australia	Hilo	Kauai	Australia	102290	44401	0.394632	0.012585	31.3573
0_Hilo_Kauai_Australia	Hilo	Kauai	Australia	101610	44134	0.394363	0.0127325	30.9729
2_Oahu_Kauai_Australia	Oahu	Kauai	Australia	52744	52483	0.00248035	0.0103039	0.240719
2_Oahu_Kauai_Australia	Oahu	Kauai	Australia	53397	54482	-0.0100576	0.0101158	-0.994242
2_Oahu_Kauai_Australia	Oahu	Kauai	Australia	40058	39959	0.00123724	0.00948298	0.130469
2_Oahu_Kauai_Australia	Oahu	Kauai	Australia	142040	97365	0.186609	0.014665	12.7247
2_Oahu_Kauai_Australia	Oahu	Kauai	Australia	55677	55300	0.0033971	0.0094545	0.359311
2_Oahu_Kauai_Australia	Oahu	Kauai	Australia	63170	68772	-0.042458	0.00993603	-4.27314
2_Oahu_Kauai_Australia	Oahu	Kauai	Australia	51939	49539	0.0236504	0.00901394	2.62377
2_Oahu_Kauai_Australia	Oahu	Kauai	Australia	62280	67997	-0.0438834	0.00995511	-4.40813
2_Oahu_Kauai_Australia	Oahu	Kauai	Australia	62781	67986	-0.0398036	0.0100021	-3.97954
2_Oahu_Kauai_Australia	Oahu	Kauai	Australia	139633	88277	0.225335	0.0131562	17.1276
0_Hilo_Kauai_Australia	Hilo	Kauai	Australia	110375	52659	0.354012	0.0130704	27.0851
0_Hilo_Kauai_Australia	Hilo	Kauai	Australia	110602	51939	0.360912	0.0130339	27.6903
0_Hilo_Kauai_Australia	Hilo	Kauai	Australia	34099	31431	0.0407142	0.0102298	3.97996
0_Hilo_Kauai_Australia	Hilo	Kauai	Australia	108304	50117	0.367293	0.0128712	28.536
0_Hilo_Kauai_Australia	Hilo	Kauai	Australia	110558	53063	0.351391	0.0130828	26.859
0_Hilo_Kauai_Australia	Hilo	Kauai	Australia	33545	33017	0.00793245	0.0100481	0.789448
0_Hilo_Kauai_Australia	Hilo	Kauai	Australia	110741	52040	0.360613	0.013163	27.396
0_Hilo_Kauai_Australia	Hilo	Kauai	Australia	107961	50496	0.362654	0.0130753	27.7358
0_Hilo_Kauai_Australia	Hilo	Kauai	Australia	110264	51223	0.365608	0.0130531	28.0094
0_Hilo_Kauai_Australia	Hilo	Kauai	Australia	108588	50023	0.369237	0.0128325	28.7735
2_Oahu_Kauai_Australia	Oahu	Kauai	Australia	64062	118911	-0.299766	0.0132823	-22.5689
2_Oahu_Kauai_Australia	Oahu	Kauai	Australia	67594	123434	-0.292313	0.012993	-22.4978
2_Oahu_Kauai_Australia	Oahu	Kauai	Australia	59403	114338	-0.316189	0.0132652	-23.8359
2_Oahu_Kauai_Australia	Oahu	Kauai	Australia	64790	75070	-0.0735021	0.0105678	-6.95528
2_Oahu_Kauai_Australia	Oahu	Kauai	Australia	70350	125005	-0.279773	0.0133785	-20.9121
2_Oahu_Kauai_Australia	Oahu	Kauai	Australia	83003	143715	-0.267786	0.0126926	-21.0979
2_Oahu_Kauai_Australia	Oahu	Kauai	Australia	72159	125103	-0.268394	0.0132818	-20.2078
2_Oahu_Kauai_Australia	Oahu	Kauai	Australia	82285	143156	-0.270009	0.0126752	-21.3021
2_Oahu_Kauai_Australia	Oahu	Kauai	Australia	84869	145237	-0.262349	0.0127347	-20.6011
2_Oahu_Kauai_Australia	Oahu	Kauai	Australia	62849	66679	-0.0295689	0.0071001	-4.16458
0_Hilo_Kauai_Australia	Hilo	Kauai	Australia	30540	27945	0.0443704	0.00854163	5.1946
0_Hilo_Kauai_Australia	Hilo	Kauai	Australia	31625	27986	0.0610458	0.00868596	7.0281
0_Hilo_Kauai_Australia	Hilo	Kauai	Australia	52370	105011	-0.334481	0.0135166	-24.746
0_Hilo_Kauai_Australia	Hilo	Kauai	Australia	28755	25695	0.0561984	0.00854925	6.57348
0_Hilo_Kauai_Australia	Hilo	Kauai	Australia	30494	27995	0.042726	0.00783517	5.4531
0_Hilo_Kauai_Australia	Hilo	Kauai	Australia	52583	107243	-0.341997	0.0132791	-25.7545
0_Hilo_Kauai_Australia	Hilo	Kauai	Australia	32204	28521	0.0606505	0.00941997	6.4385
0_Hilo_Kauai_Australia	Hilo	Kauai	Australia	31510	29052	0.0405865	0.00891494	4.55264
0_Hilo_Kauai_Australia	Hilo	Kauai	Australia	31548	27752	0.0640135	0.0095274	6.71888
0_Hilo_Kauai_Australia	Hilo	Kauai	Australia	30031	26670	0.0592758	0.0086834	6.82634
2_Oahu_Kauai_Australia	Oahu	Kauai	Australia	52977	54875	-0.0175982	0.0092719	-1.89801
2_Oahu_Kauai_Australia	Oahu	Kauai	Australia	57499	60801	-0.0279121	0.00879462	-3.17377
2_Oahu_Kauai_Australia	Oahu	Kauai	Australia	41913	43942	-0.0236329	0.00840678	-2.81117
2_Oahu_Kauai_Australia	Oahu	Kauai	Australia	128015	85574	0.198704	0.0151425	13.1223
2_Oahu_Kauai_Australia	Oahu	Kauai	Australia	54046	55776	-0.0157528	0.00881143	-1.78777
2_Oahu_Kauai_Australia	Oahu	Kauai	Australia	51822	59623	-0.0699986	0.00993804	-7.04351
2_Oahu_Kauai_Australia	Oahu	Kauai	Australia	45475	45268	0.00228117	0.00840313	0.271466
2_Oahu_Kauai_Australia	Oahu	Kauai	Australia	51490	59308	-0.0705608	0.00990228	-7.12571
2_Oahu_Kauai_Australia	Oahu	Kauai	Australia	54105	61384	-0.0630277	0.00994207	-6.33949
2_Oahu_Kauai_Australia	Oahu	Kauai	Australia	133324	84163	0.226041	0.0134217	16.8415
0_Hilo_Kauai_Australia	Hilo	Kauai	Australia	109328	53735	0.34093	0.0128891	26.4509
0_Hilo_Kauai_Australia	Hilo	Kauai	Australia	110587	54089	0.343086	0.0127654	26.8762
0_Hilo_Kauai_Australia	Hilo	Kauai	Australia	34713	34176	0.00779515	0.00764916	1.01909
0_Hilo_Kauai_Australia	Hilo	Kauai	Australia	110320	54317	0.34016	0.0129065	26.3557
0_Hilo_Kauai_Australia	Hilo	Kauai	Australia	110412	55016	0.334865	0.0129052	25.948
0_Hilo_Kauai_Australia	Hilo	Kauai	Australia	33395	35033	-0.0239376	0.00853767	-2.80376
0_Hilo_Kauai_Australia	Hilo	Kauai	Australia	109476	52975	0.347803	0.0128147	27.141
0_Hilo_Kauai_Australia	Hilo	Kauai	Australia	110515	55171	0.334029	0.013051	25.5941
0_Hilo_Kauai_Australia	Hilo	Kauai	Australia	111221	54316	0.34376	0.0127924	26.8723
0_Hilo_Kauai_Australia	Hilo	Kauai	Australia	109214	52859	0.347714	0.0128125	27.1385
2_Oahu_Kauai_Australia	Oahu	Kauai	Australia	81146	128188	-0.224722	0.0149738	-15.0077
2_Oahu_Kauai_Australia	Oahu	Kauai	Australia	86146	134391	-0.218761	0.0145743	-15.0101
2_Oahu_Kauai_Australia	Oahu	Kauai	Australia	80074	127247	-0.227536	0.0149733	-15.1961
2_Oahu_Kauai_Australia	Oahu	Kauai	Australia	57370	60043	-0.0227658	0.00937745	-2.42772
2_Oahu_Kauai_Australia	Oahu	Kauai	Australia	85532	132379	-0.214982	0.0148147	-14.5114
2_Oahu_Kauai_Australia	Oahu	Kauai	Australia	83095	135954	-0.241311	0.0147261	-16.3866
2_Oahu_Kauai_Australia	Oahu	Kauai	Australia	83195	128339	-0.213413	0.0149845	-14.2422
2_Oahu_Kauai_Australia	Oahu	Kauai	Australia	82317	135381	-0.243751	0.0147521	-16.5232
2_Oahu_Kauai_Australia	Oahu	Kauai	Australia	84789	137439	-0.236919	0.0147308	-16.0832
2_Oahu_Kauai_Australia	Oahu	Kauai	Australia	79424	75489	0.0254013	0.0109318	2.32362
0_Hilo_Kauai_Australia	Hilo	Kauai	Australia	50621	40227	0.114411	0.0113483	10.0817
0_Hilo_Kauai_Australia	Hilo	Kauai	Australia	53124	41735	0.120062	0.0113996	10.5322
0_Hilo_Kauai_Australia	Hilo	Kauai	Australia	73344	118147	-0.233969	0.0153297	-15.2625
0_Hilo_Kauai_Australia	Hilo	Kauai	Australia	53201	42448	0.112421	0.0113762	9.8822
0_Hilo_Kauai_Australia	Hilo	Kauai	Australia	52362	42156	0.107979	0.0115034	9.38677
0_Hilo_Kauai_Australia	Hilo	Kauai	Australia	73185	120035	-0.24247	0.0152602	-15.889
0_Hilo_Kauai_Australia	Hilo	Kauai	Australia	51103	39625	0.12651	0.0113498	11.1465
0_Hilo_Kauai_Australia	Hilo	Kauai	Australia	52585	42329	0.108056	0.0114447	9.44154
0_Hilo_Kauai_Australia	Hilo	Kauai	Australia	52534	40934	0.124107	0.0112424	11.0392
0_Hilo_Kauai_Australia	Hilo	Kauai	Australia	52388	41346	0.117801	0.0113305	10.3968
1_Hilo_Oahu_Australia	Hilo	Oahu	Australia	51171	49529	0.0163059	0.00768781	2.121
1_Hilo_Oahu_Australia	Hilo	Oahu	Australia	51683	49037	0.0262708	0.00764263	3.43741
1_Hilo_Oahu_Australia	Hilo	Oahu	Australia	71675	125221	-0.271951	0.0130232	-20.882
1_Hilo_Oahu_Australia	Hilo	Oahu	Australia	50750	48633	0.0213014	0.00783319	2.71938
1_Hilo_Oahu_Australia	Hilo	Oahu	Australia	51279	49721	0.0154257	0.00794434	1.94173
1_Hilo_Oahu_Australia	Hilo	Oahu	Australia	72514	128150	-0.277259	0.0129251	-21.4513
1_Hilo_Oahu_Australia	Hilo	Oahu	Australia	51320	48607	0.0271498	0.00793848	3.42003
1_Hilo_Oahu_Australia	Hilo	Oahu	Australia	52120	50613	0.0146691	0.00792375	1.85128
1_Hilo_Oahu_Australia	Hilo	Oahu	Australia	53763	50823	0.0281108	0.00832737	3.37572
1_Hilo_Oahu_Australia	Hilo	Oahu	Australia	49767	47344	0.0249508	0.00796772	3.13149
1_Hilo_Oahu_Australia	Hilo	Oahu	Australia	130786	72479	0.286852	0.0128609	22.3042
1_Hilo_Oahu_Australia	Hilo	Oahu	Australia	131721	72467	0.290193	0.0127695	22.7254
1_Hilo_Oahu_Australia	Hilo	Oahu	Australia	58524	55239	0.0288758	0.00870203	3.31828
1_Hilo_Oahu_Australia	Hilo	Oahu	Australia	132498	73784	0.28463	0.0128214	22.1996
1_Hilo_Oahu_Australia	Hilo	Oahu	Australia	131774	73731	0.282441	0.0127779	22.1039
1_Hilo_Oahu_Australia	Hilo	Oahu	Australia	57340	56167	0.0103342	0.0090209	1.14558
1_Hilo_Oahu_Australia	Hilo	Oahu	Australia	131654	72360	0.290637	0.012786	22.7309
1_Hilo_Oahu_Australia	Hilo	Oahu	Australia	131700	73586	0.283088	0.0129691	21.8279
1_Hilo_Oahu_Australia	Hilo	Oahu	Australia	132881	73338	0.288737	0.0129091	22.3669
1_Hilo_Oahu_Australia	Hilo	Oahu	Australia	131981	72933	0.28816	0.0127855	22.5381
1_Hilo_Oahu_Australia	Hilo	Oahu	Australia	35188	35209	-0.000298308	0.00888277	-0.0335828
1_Hilo_Oahu_Australia	Hilo	Oahu	Australia	33472	32514	0.0145182	0.00826292	1.75703
1_Hilo_Oahu_Australia	Hilo	Oahu	Australia	56884	112220	-0.327231	0.0130927	-24.9933
1_Hilo_Oahu_Australia	Hilo	Oahu	Australia	31804	31537	0.00421528	0.00831004	0.507251
1_Hilo_Oahu_Australia	Hilo	Oahu	Australia	36309	36430	-0.00166348	0.00915107	-0.18178
1_Hilo_Oahu_Australia	Hilo	Oahu	Australia	55116	112540	-0.342511	0.0129425	-26.464
1_Hilo_Oahu_Australia	Hilo	Oahu	Australia	35748	34766	0.0139263	0.00878008	1.58613
1_Hilo_Oahu_Australia	Hilo	Oahu	Australia	33751	34034	-0.00417497	0.00897913	-0.464963
1_Hilo_Oahu_Australia	Hilo	Oahu	Australia	34456	33301	0.0170462	0.00872848	1.95294
1_Hilo_Oahu_Australia	Hilo	Oahu	Australia	34183	33602	0.00857122	0.0088226	0.971507
1_Hilo_Oahu_Australia	Hilo	Oahu	Australia	53625	54731	-0.0102071	0.00848248	-1.20331
1_Hilo_Oahu_Australia	Hilo	Oahu	Australia	54271	54424	-0.00140761	0.0088523	-0.15901
1_Hilo_Oahu_Australia	Hilo	Oahu	Australia	76742	133083	-0.268514	0.0130412	-20.5897
1_Hilo_Oahu_Australia	Hilo	Oahu	Australia	53655	54368	-0.00660045	0.00866503	-0.761734
1_Hilo_Oahu_Australia	Hilo	Oahu	Australia	55681	56912	-0.0109332	0.0089309	-1.2242
1_Hilo_Oahu_Australia	Hilo	Oahu	Australia	75307	133727	-0.279476	0.0128758	-21.7056
1_Hilo_Oahu_Australia	Hilo	Oahu	Australia	56340	56365	-0.000221818	0.00887327	-0.0249985
1_Hilo_Oahu_Australia	Hilo	Oahu	Australia	53549	54852	-0.0120202	0.00869562	-1.38233
1_Hilo_Oahu_Australia	Hilo	Oahu	Australia	55047	54941	0.000963742	0.00839478	0.114803
1_Hilo_Oahu_Australia	Hilo	Oahu	Australia	54580	55016	-0.00397825	0.00871326	-0.456574
1_Hilo_Oahu_Australia	Hilo	Oahu	Australia	50598	49500	0.0109692	0.00766759	1.4306
1_Hilo_Oahu_Australia	Hilo	Oahu	Australia	51070	48918	0.0215226	0.00774787	2.77787
1_Hilo_Oahu_Australia	Hilo	Oahu	Australia	71159	125175	-0.275123	0.0130058	-21.1539
1_Hilo_Oahu_Australia	Hilo	Oahu	Australia	50041	48553	0.0150922	0.00796386	1.89509
1_Hilo_Oahu_Australia	Hilo	Oahu	Australia	50657	49666	0.00987809	0.00803685	1.2291
1_Hilo_Oahu_Australia	Hilo	Oahu	Australia	71862	128012	-0.280927	0.0129148	-21.7524
1_Hilo_Oahu_Australia	Hilo	Oahu	Australia	50716	48525	0.0220776	0.00805912	2.73945
1_Hilo_Oahu_Australia	Hilo	Oahu	Australia	51534	50633	0.0088189	0.00802103	1.09947
1_Hilo_Oahu_Australia	Hilo	Oahu	Australia	53175	50822	0.0226257	0.0083972	2.69443
1_Hilo_Oahu_Australia	Hilo	Oahu	Australia	49128	47302	0.018936	0.00812248	2.33131
1_Hilo_Oahu_Australia	Hilo	Oahu	Australia	107527	49753	0.367332	0.0127384	28.8366
1_Hilo_Oahu_Australia	Hilo	Oahu	Australia	109030	50267	0.36889	0.0126388	29.187
1_Hilo_Oahu_Australia	Hilo	Oahu	Australia	30416	27772	0.0454389	0.00899504	5.05156
1_Hilo_Oahu_Australia	Hilo	Oahu	Australia	108244	49920	0.368756	0.0127519	28.9179
1_Hilo_Oahu_Australia	Hilo	Oahu	Australia	109564	51940	0.356796	0.0129209	27.6139
1_Hilo_Oahu_Australia	Hilo	Oahu	Australia	30996	30503	0.00801639	0.00942001	0.850996
1_Hilo_Oahu_Australia	Hilo	Oahu	Australia	108990	50192	0.369376	0.0127288	29.0189
1_Hilo_Oahu_Australia	Hilo	Oahu	Australia	108045	50441	0.363464	0.0129346	28.1001
1_Hilo_Oahu_Australia	Hilo	Oahu	Australia	109348	50186	0.370843	0.0126537	29.3072
1_Hilo_Oahu_Australia	Hilo	Oahu	Australia	110263	51516	0.363131	0.0128161	28.3341
1_Hilo_Oahu_Australia	Hilo	Oahu	Australia	46064	44934	0.0124179	0.00851474	1.4584
1_Hilo_Oahu_Australia	Hilo	Oahu	Australia	46903	44721	0.0238147	0.00875916	2.71884
1_Hilo_Oahu_Australia	Hilo	Oahu	Australia	67623	121812	-0.286056	0.0132883	-21.527
1_Hilo_Oahu_Australia	Hilo	Oahu	Australia	46440	44890	0.0169714	0.0082985	2.04512
1_Hilo_Oahu_Australia	Hilo	Oahu	Australia	47919	46922	0.0105123	0.00898202	1.17037
1_Hilo_Oahu_Australia	Hilo	Oahu	Australia	66119	122280	-0.298096	0.0130145	-22.9048
1_Hilo_Oahu_Australia	Hilo	Oahu	Australia	47906	45701	0.0235559	0.00909434	2.59017
1_Hilo_Oahu_Australia	Hilo	Oahu	Australia	46825	45843	0.010597	0.00834548	1.26979
1_Hilo_Oahu_Australia	Hilo	Oahu	Australia	47554	45275	0.0245505	0.00810898	3.02757
1_Hilo_Oahu_Australia	Hilo	Oahu	Australia	47246	45369	0.0202667	0.00880126	2.3027
1_Hilo_Oahu_Australia	Hilo	Oahu	Australia	156588	83561	0.30409	0.012981	23.4258
1_Hilo_Oahu_Australia	Hilo	Oahu	Australia	156471	82457	0.309775	0.0130639	23.7123
1_Hilo_Oahu_Australia	Hilo	Oahu	Australia	104702	86803	0.0934649	0.011858	7.88203
1_Hilo_Oahu_Australia	Hilo	Oahu	Australia	156197	82744	0.307411	0.0129878	23.6693
1_Hilo_Oahu_Australia	Hilo	Oahu	Australia	157300	84554	0.300785	0.0130551	23.0396
1_Hilo_Oahu_Australia	Hilo	Oahu	Australia	102991	87213	0.082953	0.0119573	6.93742
1_Hilo_Oahu_Australia	Hilo	Oahu	Australia	156304	82488	0.309123	0.0130254	23.7322
1_Hilo_Oahu_Australia	Hilo	Oahu	Australia	156327	83498	0.303676	0.0129411	23.466
1_Hilo_Oahu_Australia	Hilo	Oahu	Australia	156655	82405	0.310592	0.0129657	23.9549
1_Hilo_Oahu_Australia	Hilo	Oahu	Australia	157168	83350	0.306913	0.0130079	23.5943
1_Hilo_Oahu_Australia	Hilo	Oahu	Australia	144636	72147	0.334385	0.0127128	26.3031
1_Hilo_Oahu_Australia	Hilo	Oahu	Australia	145472	71891	0.338517	0.0127341	26.5835
1_Hilo_Oahu_Australia	Hilo	Oahu	Australia	93770	76389	0.102146	0.011325	9.01946
1_Hilo_Oahu_Australia	Hilo	Oahu	Australia	144423	71467	0.337931	0.0126266	26.7634
1_Hilo_Oahu_Australia	Hilo	Oahu	Australia	144976	72650	0.332341	0.0128831	25.7967
1_Hilo_Oahu_Australia	Hilo	Oahu	Australia	91944	76689	0.0904627	0.0113539	7.96756
1_Hilo_Oahu_Australia	Hilo	Oahu	Australia	146342	72871	0.335158	0.0128091	26.1656
1_Hilo_Oahu_Australia	Hilo	Oahu	Australia	143468	71105	0.337242	0.0126754	26.6061
1_Hilo_Oahu_Australia	Hilo	Oahu	Australia	145408	71535	0.340518	0.0126719	26.8719
1_Hilo_Oahu_Australia	Hilo	Oahu	Australia	146855	73530	0.332713	0.012693	26.2124
1_Hilo_Oahu_Australia	Hilo	Oahu	Australia	38104	38815	-0.00924349	0.00802789	-1.15142
1_Hilo_Oahu_Australia	Hilo	Oahu	Australia	36832	36475	0.00486993	0.00807919	0.602775
1_Hilo_Oahu_Australia	Hilo	Oahu	Australia	59697	115675	-0.319196	0.012962	-24.6255
1_Hilo_Oahu_Australia	Hilo	Oahu	Australia	34752	34992	-0.00344116	0.00733146	-0.469368
1_Hilo_Oahu_Australia	Hilo	Oahu	Australia	39058	39811	-0.00954748	0.00841965	-1.13395
1_Hilo_Oahu_Australia	Hilo	Oahu	Australia	58099	116193	-0.333314	0.012674	-26.2991
1_Hilo_Oahu_Australia	Hilo	Oahu	Australia	38707	38260	0.00580768	0.00859823	0.675451
1_Hilo_Oahu_Australia	Hilo	Oahu	Australia	36394	37248	-0.0115966	0.00805744	-1.43925
1_Hilo_Oahu_Australia	Hilo	Oahu	Australia	37549	37004	0.00731024	0.00842554	0.867628
1_Hilo_Oahu_Australia	Hilo	Oahu	Australia	37244	37266	-0.000295262	0.0082299	-0.0358768
2_Oahu_Kauai_Australia	Oahu	Kauai	Australia	74503	126282	-0.257883	0.0135379	-19.049
2_Oahu_Kauai_Australia	Oahu	Kauai	Australia	69356	120357	-0.268832	0.013647	-19.699
2_Oahu_Kauai_Australia	Oahu	Kauai	Australia	70415	123568	-0.274008	0.0132977	-20.6057
2_Oahu_Kauai_Australia	Oahu	Kauai	Australia	70171	76733	-0.0446686	0.00995875	-4.48536
2_Oahu_Kauai_Australia	Oahu	Kauai	Australia	80647	133481	-0.24674	0.0130285	-18.9384
2_Oahu_Kauai_Australia	Oahu	Kauai	Australia	89087	143997	-0.23558	0.0129971	-18.1256
2_Oahu_Kauai_Australia	Oahu	Kauai	Australia	79450	131825	-0.2479	0.0129654	-19.1202
2_Oahu_Kauai_Australia	Oahu	Kauai	Australia	88158	143080	-0.237513	0.0129698	-18.3127
2_Oahu_Kauai_Australia	Oahu	Kauai	Australia	90583	145594	-0.232923	0.0129736	-17.9536
2_Oahu_Kauai_Australia	Oahu	Kauai	Australia	73910	74072	-0.00109473	0.00746345	-0.146678
0_Hilo_Kauai_Australia	Hilo	Kauai	Australia	43106	38515	0.0562478	0.00775524	7.25287
0_Hilo_Kauai_Australia	Hilo	Kauai	Australia	44887	39629	0.0622131	0.00822828	7.56089
0_Hilo_Kauai_Australia	Hilo	Kauai	Australia	65946	116090	-0.275462	0.0134931	-20.415
0_Hilo_Kauai_Australia	Hilo	Kauai	Australia	43259	38540	0.0576902	0.00797224	7.23638
0_Hilo_Kauai_Australia	Hilo	Kauai	Australia	44084	40060	0.0478228	0.00748298	6.39087
0_Hilo_Kauai_Australia	Hilo	Kauai	Australia	64743	116164	-0.28424	0.0135269	-21.0129
0_Hilo_Kauai_Australia	Hilo	Kauai	Australia	44482	39833	0.0551385	0.00855277	6.44686
0_Hilo_Kauai_Australia	Hilo	Kauai	Australia	43540	38913	0.0561168	0.00846176	6.63181
0_Hilo_Kauai_Australia	Hilo	Kauai	Australia	44091	38867	0.0629716	0.00822374	7.65729
0_Hilo_Kauai_Australia	Hilo	Kauai	Australia	43462	38952	0.0547237	0.00812726	6.73336
2_Oahu_Kauai_Australia	Oahu	Kauai	Australia	68211	124740	-0.292971	0.0132838	-22.0547
2_Oahu_Kauai_Australia	Oahu	Kauai	Australia	73021	128804	-0.276393	0.013219	-20.9088
2_Oahu_Kauai_Australia	Oahu	Kauai	Australia	61771	119854	-0.319796	0.0129434	-24.7073
2_Oahu_Kauai_Australia	Oahu	Kauai	Australia	54549	65855	-0.0939005	0.00967742	-9.70306
2_Oahu_Kauai_Australia	Oahu	Kauai	Australia	67772	125368	-0.298209	0.0129087	-23.1014
2_Oahu_Kauai_Australia	Oahu	Kauai	Australia	67246	127110	-0.308012	0.0127865	-24.0888
2_Oahu_Kauai_Australia	Oahu	Kauai	Australia	66069	123121	-0.301559	0.012833	-23.4987
2_Oahu_Kauai_Australia	Oahu	Kauai	Australia	66720	126640	-0.309888	0.0128476	-24.1203
2_Oahu_Kauai_Australia	Oahu	Kauai	Australia	68783	128649	-0.303223	0.0129222	-23.4653
2_Oahu_Kauai_Australia	Oahu	Kauai	Australia	59170	63930	-0.0386678	0.00770242	-5.02021
0_Hilo_Kauai_Australia	Hilo	Kauai	Australia	34253	34222	0.00045272	0.00865327	0.0523178
0_Hilo_Kauai_Australia	Hilo	Kauai	Australia	36667	36050	0.00848495	0.00935865	0.906642
0_Hilo_Kauai_Australia	Hilo	Kauai	Australia	55464	110475	-0.331513	0.0130613	-25.3814
0_Hilo_Kauai_Australia	Hilo	Kauai	Australia	34327	34166	0.0023506	0.00915625	0.256721
0_Hilo_Kauai_Australia	Hilo	Kauai	Australia	33997	34580	-0.00850139	0.00870489	-0.976623
0_Hilo_Kauai_Australia	Hilo	Kauai	Australia	54997	111312	-0.338617	0.0130561	-25.9354
0_Hilo_Kauai_Australia	Hilo	Kauai	Australia	33129	32970	0.00240548	0.00960923	0.25033
0_Hilo_Kauai_Australia	Hilo	Kauai	Australia	34791	34757	0.000488871	0.0094617	0.0516684
0_Hilo_Kauai_Australia	Hilo	Kauai	Australia	34972	34292	0.00981751	0.00880321	1.11522
0_Hilo_Kauai_Australia	Hilo	Kauai	Australia	34273	34291	-0.000262528	0.00929511	-0.0282437
2_Oahu_Kauai_Australia	Oahu	Kauai	Australia	59114	116303	-0.326017	0.0132497	-24.6057
2_Oahu_Kauai_Australia	Oahu	Kauai	Australia	62132	118554	-0.312265	0.0133582	-23.3762
2_Oahu_Kauai_Australia	Oahu	Kauai	Australia	51567	110185	-0.362394	0.0127428	-28.4391
2_Oahu_Kauai_Australia	Oahu	Kauai	Australia	57601	69468	-0.0933902	0.00981414	-9.51589
2_Oahu_Kauai_Australia	Oahu	Kauai	Australia	60769	118985	-0.323865	0.0129045	-25.097
2_Oahu_Kauai_Australia	Oahu	Kauai	Australia	75802	136261	-0.285099	0.0129476	-22.0195
2_Oahu_Kauai_Australia	Oahu	Kauai	Australia	62142	119857	-0.317117	0.0128506	-24.6773
2_Oahu_Kauai_Australia	Oahu	Kauai	Australia	75228	135702	-0.286702	0.0129892	-22.0724
2_Oahu_Kauai_Australia	Oahu	Kauai	Australia	77563	138104	-0.280715	0.0130164	-21.5663
2_Oahu_Kauai_Australia	Oahu	Kauai	Australia	56526	62017	-0.0463207	0.00815475	-5.68022
0_Hilo_Kauai_Australia	Hilo	Kauai	Australia	24127	24675	-0.0112291	0.00935808	-1.19993
0_Hilo_Kauai_Australia	Hilo	Kauai	Australia	25644	25577	0.00130806	0.00990853	0.132013
0_Hilo_Kauai_Australia	Hilo	Kauai	Australia	45512	101127	-0.379265	0.0130269	-29.1139
0_Hilo_Kauai_Australia	Hilo	Kauai	Australia	23517	23930	-0.00870445	0.00990678	-0.878635
0_Hilo_Kauai_Australia	Hilo	Kauai	Australia	24678	25814	-0.0224986	0.009857	-2.2825
0_Hilo_Kauai_Australia	Hilo	Kauai	Australia	45016	101811	-0.386816	0.0127594	-30.3161
0_Hilo_Kauai_Australia	Hilo	Kauai	Australia	22881	23354	-0.0102303	0.00980792	-1.04307
0_Hilo_Kauai_Australia	Hilo	Kauai	Australia	24972	25418	-0.00885096	0.0101054	-0.875867
0_Hilo_Kauai_Australia	Hilo	Kauai	Australia	25329	25221	0.0021365	0.00992918	0.215174
0_Hilo_Kauai_Australia	Hilo	Kauai	Australia	23686	24319	-0.0131861	0.0100958	-1.30611
2_Oahu_Kauai_Australia	Oahu	Kauai	Australia	65638	65040	0.00457613	0.00914094	0.500619
2_Oahu_Kauai_Australia	Oahu	Kauai	Australia	68301	67314	0.00727796	0.00892682	0.815291
2_Oahu_Kauai_Australia	Oahu	Kauai	Australia	49361	50480	-0.0112078	0.0087115	-1.28655
2_Oahu_Kauai_Australia	Oahu	Kauai	Australia	140304	94467	0.195241	0.0139599	13.9859
2_Oahu_Kauai_Australia	Oahu	Kauai	Australia	65614	66024	-0.0031146	0.00778594	-0.400029
2_Oahu_Kauai_Australia	Oahu	Kauai	Australia	77613	80436	-0.0178616	0.00966175	-1.84869
2_Oahu_Kauai_Australia	Oahu	Kauai	Australia	60034	59873	0.00134271	0.00722861	0.185749
2_Oahu_Kauai_Australia	Oahu	Kauai	Australia	76727	79669	-0.0188112	0.00981212	-1.91714
2_Oahu_Kauai_Australia	Oahu	Kauai	Australia	79037	81845	-0.0174538	0.0097164	-1.79632
2_Oahu_Kauai_Australia	Oahu	Kauai	Australia	141767	89231	0.227431	0.0127271	17.8698
0_Hilo_Kauai_Australia	Hilo	Kauai	Australia	119253	62075	0.315329	0.0125518	25.1222
0_Hilo_Kauai_Australia	Hilo	Kauai	Australia	120550	62915	0.314147	0.0125438	25.044
0_Hilo_Kauai_Australia	Hilo	Kauai	Australia	42595	40390	0.0265711	0.00771334	3.44482
0_Hilo_Kauai_Australia	Hilo	Kauai	Australia	120625	63305	0.31164	0.0125655	24.8013
0_Hilo_Kauai_Australia	Hilo	Kauai	Australia	119930	63368	0.30858	0.0125022	24.6821
0_Hilo_Kauai_Australia	Hilo	Kauai	Australia	42510	41627	0.0104948	0.00804964	1.30376
0_Hilo_Kauai_Australia	Hilo	Kauai	Australia	118907	61796	0.316049	0.012728	24.8311
0_Hilo_Kauai_Australia	Hilo	Kauai	Australia	122080	64864	0.30606	0.0126747	24.1472
0_Hilo_Kauai_Australia	Hilo	Kauai	Australia	120774	62885	0.315198	0.012594	25.0277
0_Hilo_Kauai_Australia	Hilo	Kauai	Australia	120297	63013	0.312498	0.0126193	24.7635
2_Oahu_Kauai_Australia	Oahu	Kauai	Australia	66441	123292	-0.299637	0.013267	-22.5852
2_Oahu_Kauai_Australia	Oahu	Kauai	Australia	69300	125394	-0.288114	0.0133197	-21.6306
2_Oahu_Kauai_Australia	Oahu	Kauai	Australia	59979	118321	-0.327213	0.01297	-25.2284
2_Oahu_Kauai_Australia	Oahu	Kauai	Australia	64457	75974	-0.0820118	0.00937263	-8.75014
2_Oahu_Kauai_Australia	Oahu	Kauai	Australia	68156	126013	-0.297972	0.0128392	-23.208
2_Oahu_Kauai_Australia	Oahu	Kauai	Australia	82306	142396	-0.267421	0.0127917	-20.9058
2_Oahu_Kauai_Australia	Oahu	Kauai	Australia	69120	126609	-0.293717	0.012719	-23.0929
2_Oahu_Kauai_Australia	Oahu	Kauai	Australia	81695	141876	-0.269181	0.0128092	-21.0147
2_Oahu_Kauai_Australia	Oahu	Kauai	Australia	83982	144159	-0.263771	0.0128465	-20.5325
2_Oahu_Kauai_Australia	Oahu	Kauai	Australia	63967	68960	-0.037562	0.00830413	-4.52329
0_Hilo_Kauai_Australia	Hilo	Kauai	Australia	29568	29638	-0.00118231	0.00925357	-0.127768
0_Hilo_Kauai_Australia	Hilo	Kauai	Australia	30980	30531	0.00729951	0.00896396	0.814317
0_Hilo_Kauai_Australia	Hilo	Kauai	Australia	50106	105318	-0.355235	0.013097	-27.1234
0_Hilo_Kauai_Australia	Hilo	Kauai	Australia	32357	32342	0.000231843	0.00954388	0.0242923
0_Hilo_Kauai_Australia	Hilo	Kauai	Australia	29804	30480	-0.0112136	0.00898566	-1.24794
0_Hilo_Kauai_Australia	Hilo	Kauai	Australia	50732	107212	-0.357595	0.0131811	-27.1294
0_Hilo_Kauai_Australia	Hilo	Kauai	Australia	30050	30083	-0.000548784	0.00917543	-0.0598101
0_Hilo_Kauai_Australia	Hilo	Kauai	Australia	31488	31542	-0.000856735	0.0095664	-0.0895566
0_Hilo_Kauai_Australia	Hilo	Kauai	Australia	30523	29926	0.00987609	0.00805141	1.22663
0_Hilo_Kauai_Australia	Hilo	Kauai	Australia	30672	30869	-0.00320112	0.00987199	-0.324263
2_Oahu_Kauai_Australia	Oahu	Kauai	Australia	47327	48313	-0.0103095	0.0096349	-1.07002
2_Oahu_Kauai_Australia	Oahu	Kauai	Australia	50933	51443	-0.00498164	0.00935871	-0.532299
2_Oahu_Kauai_Australia	Oahu	Kauai	Australia	32423	35086	-0.0394466	0.00965229	-4.08676
2_Oahu_Kauai_Australia	Oahu	Kauai	Australia	134444	90523	0.195233	0.0143035	13.6494
2_Oahu_Kauai_Australia	Oahu	Kauai	Australia	47131	49233	-0.0218131	0.00813503	-2.68138
2_Oahu_Kauai_Australia	Oahu	Kauai	Australia	63122	67505	-0.0335536	0.0101507	-3.30554
2_Oahu_Kauai_Australia	Oahu	Kauai	Australia	41205	42746	-0.0183559	0.0076434	-2.40154
2_Oahu_Kauai_Australia	Oahu	Kauai	Australia	62396	66899	-0.0348273	0.0102686	-3.39162
2_Oahu_Kauai_Australia	Oahu	Kauai	Australia	64862	69232	-0.0325891	0.0101807	-3.20107
2_Oahu_Kauai_Australia	Oahu	Kauai	Australia	134656	83917	0.232137	0.0129901	17.8703
0_Hilo_Kauai_Australia	Hilo	Kauai	Australia	99161	43663	0.388576	0.0125737	30.9039
0_Hilo_Kauai_Australia	Hilo	Kauai	Australia	101764	45788	0.379365	0.0126113	30.0814
0_Hilo_Kauai_Australia	Hilo	Kauai	Australia	24761	24147	0.0125542	0.00758206	1.65577
0_Hilo_Kauai_Australia	Hilo	Kauai	Australia	100810	45093	0.381877	0.0127135	30.0371
0_Hilo_Kauai_Australia	Hilo	Kauai	Australia	98958	44147	0.383012	0.0126149	30.3619
0_Hilo_Kauai_Australia	Hilo	Kauai	Australia	24348	24994	-0.0130923	0.00935308	-1.39979
0_Hilo_Kauai_Australia	Hilo	Kauai	Australia	99668	44260	0.38497	0.0128208	30.027
0_Hilo_Kauai_Australia	Hilo	Kauai	Australia	101875	46401	0.374127	0.0128831	29.0402
0_Hilo_Kauai_Australia	Hilo	Kauai	Australia	100682	44528	0.386709	0.0125515	30.8098
0_Hilo_Kauai_Australia	Hilo	Kauai	Australia	100022	44536	0.383832	0.0127834	30.0258
2_Oahu_Kauai_Australia	Oahu	Kauai	Australia	51710	53197	-0.0141745	0.0097433	-1.45479
2_Oahu_Kauai_Australia	Oahu	Kauai	Australia	52977	53960	-0.00919233	0.00961968	-0.955576
2_Oahu_Kauai_Australia	Oahu	Kauai	Australia	38143	41205	-0.0385895	0.0093225	-4.13939
2_Oahu_Kauai_Australia	Oahu	Kauai	Australia	140894	97246	0.183287	0.0141625	12.9418
2_Oahu_Kauai_Australia	Oahu	Kauai	Australia	53217	55800	-0.0236936	0.00804063	-2.94673
2_Oahu_Kauai_Australia	Oahu	Kauai	Australia	62850	67637	-0.0366857	0.0100635	-3.64542
2_Oahu_Kauai_Australia	Oahu	Kauai	Australia	48667	50636	-0.0198282	0.007805	-2.54045
2_Oahu_Kauai_Australia	Oahu	Kauai	Australia	61927	66790	-0.0377806	0.0102052	-3.70208
2_Oahu_Kauai_Australia	Oahu	Kauai	Australia	62313	67075	-0.036804	0.0101505	-3.62585
2_Oahu_Kauai_Australia	Oahu	Kauai	Australia	137397	87050	0.224316	0.0129211	17.3605
0_Hilo_Kauai_Australia	Hilo	Kauai	Australia	108812	53627	0.339728	0.0130924	25.9485
0_Hilo_Kauai_Australia	Hilo	Kauai	Australia	108016	52402	0.346682	0.0130177	26.6315
0_Hilo_Kauai_Australia	Hilo	Kauai	Australia	32456	32368	0.00135752	0.00868236	0.156354
0_Hilo_Kauai_Australia	Hilo	Kauai	Australia	106106	50846	0.352082	0.0128678	27.3616
0_Hilo_Kauai_Australia	Hilo	Kauai	Australia	108266	53878	0.33543	0.0131077	25.5904
0_Hilo_Kauai_Australia	Hilo	Kauai	Australia	32597	33767	-0.01763	0.00879555	-2.00443
0_Hilo_Kauai_Australia	Hilo	Kauai	Australia	107962	52978	0.341643	0.0133343	25.6214
0_Hilo_Kauai_Australia	Hilo	Kauai	Australia	105958	50884	0.351143	0.0129122	27.1948
0_Hilo_Kauai_Australia	Hilo	Kauai	Australia	107812	52036	0.348932	0.0130678	26.7016
0_Hilo_Kauai_Australia	Hilo	Kauai	Australia	105895	50812	0.351503	0.0129062	27.2351
2_Oahu_Kauai_Australia	Oahu	Kauai	Australia	62973	118811	-0.307167	0.0131101	-23.4298
2_Oahu_Kauai_Australia	Oahu	Kauai	Australia	67145	122217	-0.290829	0.0131228	-22.1622
2_Oahu_Kauai_Australia	Oahu	Kauai	Australia	57075	114370	-0.334189	0.0127316	-26.2488
2_Oahu_Kauai_Australia	Oahu	Kauai	Australia	63961	74396	-0.0754208	0.00960812	-7.8497
2_Oahu_Kauai_Australia	Oahu	Kauai	Australia	67870	124681	-0.295044	0.0126204	-23.3783
2_Oahu_Kauai_Australia	Oahu	Kauai	Australia	81718	140890	-0.265813	0.012584	-21.123
2_Oahu_Kauai_Australia	Oahu	Kauai	Australia	68307	124730	-0.292291	0.0124575	-23.463
2_Oahu_Kauai_Australia	Oahu	Kauai	Australia	80999	140214	-0.267683	0.0126568	-21.1494
2_Oahu_Kauai_Australia	Oahu	Kauai	Australia	83373	142560	-0.261967	0.0126559	-20.6992
2_Oahu_Kauai_Australia	Oahu	Kauai	Australia	60826	64802	-0.031649	0.00713001	-4.43884
0_Hilo_Kauai_Australia	Hilo	Kauai	Australia	28775	27920	0.0150807	0.00750159	2.01033
0_Hilo_Kauai_Australia	Hilo	Kauai	Australia	29531	28120	0.0244749	0.0079828	3.06595
0_Hilo_Kauai_Australia	Hilo	Kauai	Australia	50627	104909	-0.349	0.0127981	-27.2695
0_Hilo_Kauai_Australia	Hilo	Kauai	Australia	27112	26148	0.0180999	0.00793811	2.28013
0_Hilo_Kauai_Australia	Hilo	Kauai	Australia	28703	28414	0.00505979	0.00736367	0.687129
0_Hilo_Kauai_Australia	Hilo	Kauai	Australia	51066	106545	-0.352	0.0127864	-27.5292
0_Hilo_Kauai_Australia	Hilo	Kauai	Australia	30090	29187	0.0152336	0.00877214	1.73658
0_Hilo_Kauai_Australia	Hilo	Kauai	Australia	29965	29063	0.0152809	0.00807392	1.89262
0_Hilo_Kauai_Australia	Hilo	Kauai	Australia	29328	27834	0.0261362	0.00870479	3.00251
0_Hilo_Kauai_Australia	Hilo	Kauai	Australia	28297	27541	0.0135392	0.00772911	1.75171
2_Oahu_Kauai_Australia	Oahu	Kauai	Australia	52658	54029	-0.0128507	0.00927761	-1.38513
2_Oahu_Kauai_Australia	Oahu	Kauai	Australia	57991	58807	-0.00698642	0.00890439	-0.784604
2_Oahu_Kauai_Australia	Oahu	Kauai	Australia	40863	43801	-0.0347019	0.00933906	-3.71578
2_Oahu_Kauai_Australia	Oahu	Kauai	Australia	128528	84848	0.204709	0.0146214	14.0006
2_Oahu_Kauai_Australia	Oahu	Kauai	Australia	52376	54875	-0.0233005	0.00820446	-2.83998
2_Oahu_Kauai_Australia	Oahu	Kauai	Australia	53327	58083	-0.0426892	0.0106114	-4.02295
2_Oahu_Kauai_Australia	Oahu	Kauai	Australia	43883	45695	-0.0202282	0.0081378	-2.4857
2_Oahu_Kauai_Australia	Oahu	Kauai	Australia	52898	57645	-0.0429426	0.0107741	-3.98572
2_Oahu_Kauai_Australia	Oahu	Kauai	Australia	55402	60029	-0.0400845	0.0106212	-3.774
2_Oahu_Kauai_Australia	Oahu	Kauai	Australia	133009	82456	0.234623	0.0129555	18.1099
0_Hilo_Kauai_Australia	Hilo	Kauai	Australia	108276	53089	0.342001	0.0128866	26.5392
0_Hilo_Kauai_Australia	Hilo	Kauai	Australia	109124	53519	0.341884	0.0128444	26.6173
0_Hilo_Kauai_Australia	Hilo	Kauai	Australia	34097	33849	0.00364996	0.00804951	0.453439
0_Hilo_Kauai_Australia	Hilo	Kauai	Australia	108948	53692	0.339744	0.0128637	26.4111
0_Hilo_Kauai_Australia	Hilo	Kauai	Australia	108781	54351	0.333656	0.0129092	25.8464
0_Hilo_Kauai_Australia	Hilo	Kauai	Australia	32866	33902	-0.0155164	0.00893746	-1.73611
0_Hilo_Kauai_Australia	Hilo	Kauai	Australia	107481	52414	0.344395	0.0130213	26.4486
0_Hilo_Kauai_Australia	Hilo	Kauai	Australia	109308	54139	0.337535	0.0129008	26.1638
0_Hilo_Kauai_Australia	Hilo	Kauai	Australia	109755	53974	0.340691	0.0128981	26.4141
0_Hilo_Kauai_Australia	Hilo	Kauai	Australia	107685	52616	0.343535	0.0129363	26.5559
2_Oahu_Kauai_Australia	Oahu	Kauai	Australia	81308	126515	-0.217527	0.0150656	-14.4386
2_Oahu_Kauai_Australia	Oahu	Kauai	Australia	86492	131098	-0.205	0.0148404	-13.8137
2_Oahu_Kauai_Australia	Oahu	Kauai	Australia	78938	125671	-0.228402	0.0149686	-15.2587
2_Oahu_Kauai_Australia	Oahu	Kauai	Australia	59156	59209	-0.000447768	0.00809644	-0.0553043
2_Oahu_Kauai_Australia	Oahu	Kauai	Australia	84303	130623	-0.215516	0.0145808	-14.7808
2_Oahu_Kauai_Australia	Oahu	Kauai	Australia	83599	132126	-0.224948	0.0147226	-15.2791
2_Oahu_Kauai_Australia	Oahu	Kauai	Australia	81489	127248	-0.219218	0.0146991	-14.9137
2_Oahu_Kauai_Australia	Oahu	Kauai	Australia	82843	131437	-0.226778	0.0147773	-15.3464
2_Oahu_Kauai_Australia	Oahu	Kauai	Australia	85241	133874	-0.221952	0.0147239	-15.0743
2_Oahu_Kauai_Australia	Oahu	Kauai	Australia	79181	72500	0.0440464	0.0101818	4.32598
0_Hilo_Kauai_Australia	Hilo	Kauai	Australia	50310	38934	0.127471	0.0110411	11.5451
0_Hilo_Kauai_Australia	Hilo	Kauai	Australia	52812	40879	0.127365	0.0114616	11.1124
0_Hilo_Kauai_Australia	Hilo	Kauai	Australia	72994	116599	-0.229993	0.0152678	-15.0639
0_Hilo_Kauai_Australia	Hilo	Kauai	Australia	52540	41071	0.122518	0.0110817	11.0558
0_Hilo_Kauai_Australia	Hilo	Kauai	Australia	51718	40969	0.115971	0.0109952	10.5474
0_Hilo_Kauai_Australia	Hilo	Kauai	Australia	72826	117765	-0.235788	0.0153101	-15.4008
0_Hilo_Kauai_Australia	Hilo	Kauai	Australia	50162	38694	0.129063	0.011573	11.152
0_Hilo_Kauai_Australia	Hilo	Kauai	Australia	52264	40807	0.1231	0.0109814	11.2098
0_Hilo_Kauai_Australia	Hilo	Kauai	Australia	51764	39785	0.130848	0.0109589	11.9398
0_Hilo_Kauai_Australia	Hilo	Kauai	Australia	51571	40280	0.122927	0.0112491	10.9277
1_Hilo_Oahu_Australia	Hilo	Oahu	Australia	50599	49888	0.00707554	0.00767727	0.921622
1_Hilo_Oahu_Australia	Hilo	Oahu	Australia	51080	49732	0.0133714	0.00806309	1.65835
1_Hilo_Oahu_Australia	Hilo	Oahu	Australia	70826	125145	-0.277179	0.0128223	-21.6169
1_Hilo_Oahu_Australia	Hilo	Oahu	Australia	50040	49125	0.00922705	0.00818928	1.12672
1_Hilo_Oahu_Australia	Hilo	Oahu	Australia	50366	50241	0.00124246	0.00790231	0.157227
1_Hilo_Oahu_Australia	Hilo	Oahu	Australia	71674	127253	-0.279394	0.012754	-21.9064
1_Hilo_Oahu_Australia	Hilo	Oahu	Australia	50009	49205	0.00810369	0.00839979	0.96475
1_Hilo_Oahu_Australia	Hilo	Oahu	Australia	51131	50343	0.00776554	0.00800183	0.97047
1_Hilo_Oahu_Australia	Hilo	Oahu	Australia	52550	51155	0.0134516	0.00858806	1.56631
1_Hilo_Oahu_Australia	Hilo	Oahu	Australia	48429	47784	0.00670388	0.00820502	0.817045
1_Hilo_Oahu_Australia	Hilo	Oahu	Australia	129657	70419	0.296077	0.0124358	23.8086
1_Hilo_Oahu_Australia	Hilo	Oahu	Australia	130601	70810	0.296861	0.0124372	23.8687
1_Hilo_Oahu_Australia	Hilo	Oahu	Australia	58022	53763	0.0380999	0.00804526	4.7357
1_Hilo_Oahu_Australia	Hilo	Oahu	Australia	131308	71942	0.292084	0.0124248	23.5081
1_Hilo_Oahu_Australia	Hilo	Oahu	Australia	130532	72018	0.288887	0.012401	23.2955
1_Hilo_Oahu_Australia	Hilo	Oahu	Australia	56632	53637	0.0271609	0.0083917	3.23663
1_Hilo_Oahu_Australia	Hilo	Oahu	Australia	130127	70939	0.294371	0.0125942	23.3735
1_Hilo_Oahu_Australia	Hilo	Oahu	Australia	130561	71259	0.293836	0.0124589	23.5844
1_Hilo_Oahu_Australia	Hilo	Oahu	Australia	131685	71861	0.293909	0.012387	23.7272
1_Hilo_Oahu_Australia	Hilo	Oahu	Australia	130743	71561	0.29254	0.0123548	23.6783
1_Hilo_Oahu_Australia	Hilo	Oahu	Australia	34973	34928	0.000643768	0.00908425	0.0708663
1_Hilo_Oahu_Australia	Hilo	Oahu	Australia	32641	32078	0.00869915	0.00883965	0.984105
1_Hilo_Oahu_Australia	Hilo	Oahu	Australia	56261	111360	-0.328712	0.0129732	-25.3377
1_Hilo_Oahu_Australia	Hilo	Oahu	Australia	31380	31293	0.00138816	0.00927438	0.149677
1_Hilo_Oahu_Australia	Hilo	Oahu	Australia	35523	36122	-0.00836067	0.00892161	-0.937125
1_Hilo_Oahu_Australia	Hilo	Oahu	Australia	55013	111399	-0.338834	0.0130246	-26.015
1_Hilo_Oahu_Australia	Hilo	Oahu	Australia	34749	34735	0.000201485	0.00909348	0.0221571
1_Hilo_Oahu_Australia	Hilo	Oahu	Australia	33551	33548	4.47101e-05	0.00948	0.00471625
1_Hilo_Oahu_Australia	Hilo	Oahu	Australia	33899	33212	0.0102368	0.00931869	1.09852
1_Hilo_Oahu_Australia	Hilo	Oahu	Australia	33476	33587	-0.00165516	0.00917303	-0.180438
1_Hilo_Oahu_Australia	Hilo	Oahu	Australia	56145	53092	0.0279484	0.00822828	3.39663
1_Hilo_Oahu_Australia	Hilo	Oahu	Australia	56206	52554	0.0335785	0.00863973	3.88652
1_Hilo_Oahu_Australia	Hilo	Oahu	Australia	79153	131098	-0.247062	0.0132473	-18.65
1_Hilo_Oahu_Australia	Hilo	Oahu	Australia	55715	52544	0.0292909	0.00863316	3.39283
1_Hilo_Oahu_Australia	Hilo	Oahu	Australia	57886	55342	0.0224679	0.0083582	2.68813
1_Hilo_Oahu_Australia	Hilo	Oahu	Australia	77846	130995	-0.254495	0.0132711	-19.1767
1_Hilo_Oahu_Australia	Hilo	Oahu	Australia	57941	54769	0.028143	0.00876214	3.21189
1_Hilo_Oahu_Australia	Hilo	Oahu	Australia	55868	52732	0.0288766	0.0085582	3.37414
1_Hilo_Oahu_Australia	Hilo	Oahu	Australia	57131	53433	0.0334467	0.00841306	3.97557
1_Hilo_Oahu_Australia	Hilo	Oahu	Australia	56533	53575	0.0268645	0.00854004	3.14572
1_Hilo_Oahu_Australia	Hilo	Oahu	Australia	50140	49837	0.0030307	0.00776947	0.390078
1_Hilo_Oahu_Australia	Hilo	Oahu	Australia	50654	49635	0.0101606	0.00819568	1.23975
1_Hilo_Oahu_Australia	Hilo	Oahu	Australia	70636	125204	-0.278636	0.012829	-21.7193
1_Hilo_Oahu_Australia	Hilo	Oahu	Australia	49505	48975	0.0053818	0.00825084	0.652273
1_Hilo_Oahu_Australia	Hilo	Oahu	Australia	49987	50167	-0.00179723	0.00800353	-0.224555
1_Hilo_Oahu_Australia	Hilo	Oahu	Australia	71338	127174	-0.281273	0.012772	-22.0226
1_Hilo_Oahu_Australia	Hilo	Oahu	Australia	49584	49107	0.00483327	0.00849114	0.569213
1_Hilo_Oahu_Australia	Hilo	Oahu	Australia	50797	50330	0.00461796	0.00809953	0.570151
1_Hilo_Oahu_Australia	Hilo	Oahu	Australia	52140	51064	0.0104259	0.00865203	1.20503
1_Hilo_Oahu_Australia	Hilo	Oahu	Australia	48051	47742	0.00322571	0.00828468	0.389358
1_Hilo_Oahu_Australia	Hilo	Oahu	Australia	106382	49768	0.362562	0.0126086	28.7552
1_Hilo_Oahu_Australia	Hilo	Oahu	Australia	107382	50267	0.362292	0.0124805	29.0285
1_Hilo_Oahu_Australia	Hilo	Oahu	Australia	29721	28169	0.0268095	0.00738047	3.63249
1_Hilo_Oahu_Australia	Hilo	Oahu	Australia	107046	50270	0.360904	0.0127117	28.3915
1_Hilo_Oahu_Australia	Hilo	Oahu	Australia	107674	51767	0.350644	0.0126569	27.7037
1_Hilo_Oahu_Australia	Hilo	Oahu	Australia	30535	30310	0.00369792	0.00785935	0.470512
1_Hilo_Oahu_Australia	Hilo	Oahu	Australia	107132	50571	0.358655	0.0125463	28.5864
1_Hilo_Oahu_Australia	Hilo	Oahu	Australia	107099	50529	0.358883	0.0127348	28.1813
1_Hilo_Oahu_Australia	Hilo	Oahu	Australia	108076	50722	0.361176	0.0125506	28.7775
1_Hilo_Oahu_Australia	Hilo	Oahu	Australia	108982	52325	0.351237	0.0127384	27.5732
1_Hilo_Oahu_Australia	Hilo	Oahu	Australia	46449	44969	0.0161894	0.00753492	2.14858
1_Hilo_Oahu_Australia	Hilo	Oahu	Australia	46526	44555	0.0216401	0.0077395	2.79606
1_Hilo_Oahu_Australia	Hilo	Oahu	Australia	67537	121281	-0.284634	0.0129925	-21.9075
1_Hilo_Oahu_Australia	Hilo	Oahu	Australia	46708	45127	0.0172157	0.00777091	2.2154
1_Hilo_Oahu_Australia	Hilo	Oahu	Australia	47741	46925	0.00861978	0.00782526	1.10153
1_Hilo_Oahu_Australia	Hilo	Oahu	Australia	66404	121376	-0.292747	0.0128577	-22.7683
1_Hilo_Oahu_Australia	Hilo	Oahu	Australia	47524	45990	0.016404	0.00796433	2.05968
1_Hilo_Oahu_Australia	Hilo	Oahu	Australia	47161	45697	0.015766	0.00782271	2.01541
1_Hilo_Oahu_Australia	Hilo	Oahu	Australia	47372	45355	0.021752	0.007517	2.89371
1_Hilo_Oahu_Australia	Hilo	Oahu	Australia	47249	45914	0.0143297	0.00785067	1.82529
1_Hilo_Oahu_Australia	Hilo	Oahu	Australia	153619	84383	0.290905	0.0126487	22.9989
1_Hilo_Oahu_Australia	Hilo	Oahu	Australia	153147	83259	0.295627	0.0126812	23.3122
1_Hilo_Oahu_Australia	Hilo	Oahu	Australia	102263	87696	0.076685	0.0109203	7.02225
1_Hilo_Oahu_Australia	Hilo	Oahu	Australia	152917	83493	0.293659	0.0125766	23.3498
1_Hilo_Oahu_Australia	Hilo	Oahu	Australia	153927	85276	0.286999	0.0126559	22.6771
1_Hilo_Oahu_Australia	Hilo	Oahu	Australia	100946	87757	0.0698929	0.0109989	6.35453
1_Hilo_Oahu_Australia	Hilo	Oahu	Australia	152909	83777	0.292083	0.0128209	22.7819
1_Hilo_Oahu_Australia	Hilo	Oahu	Australia	153853	84422	0.29139	0.0126033	23.1201
1_Hilo_Oahu_Australia	Hilo	Oahu	Australia	153600	83654	0.294815	0.0126945	23.2238
1_Hilo_Oahu_Australia	Hilo	Oahu	Australia	153242	84010	0.291808	0.0126388	23.0882
1_Hilo_Oahu_Australia	Hilo	Oahu	Australia	142893	72934	0.324144	0.0126301	25.6645
1_Hilo_Oahu_Australia	Hilo	Oahu	Australia	143314	72806	0.326245	0.01266	25.7697
1_Hilo_Oahu_Australia	Hilo	Oahu	Australia	93020	78001	0.0878196	0.0110985	7.91273
1_Hilo_Oahu_Australia	Hilo	Oahu	Australia	142501	72411	0.326134	0.0126031	25.8772
1_Hilo_Oahu_Australia	Hilo	Oahu	Australia	142790	73440	0.320723	0.012706	25.242
1_Hilo_Oahu_Australia	Hilo	Oahu	Australia	91325	77558	0.081518	0.0111975	7.28002
1_Hilo_Oahu_Australia	Hilo	Oahu	Australia	144021	74070	0.320742	0.012861	24.9391
1_Hilo_Oahu_Australia	Hilo	Oahu	Australia	141292	71243	0.329588	0.0126643	26.0249
1_Hilo_Oahu_Australia	Hilo	Oahu	Australia	143277	72540	0.327764	0.0127824	25.6418
1_Hilo_Oahu_Australia	Hilo	Oahu	Australia	144266	74383	0.319613	0.0126402	25.2855
1_Hilo_Oahu_Australia	Hilo	Oahu	Australia	37959	38350	-0.0051239	0.00823235	-0.622411
1_Hilo_Oahu_Australia	Hilo	Oahu	Australia	36257	36009	0.00343177	0.00860427	0.398844
1_Hilo_Oahu_Australia	Hilo	Oahu	Australia	59486	114973	-0.318052	0.0128842	-24.6853
1_Hilo_Oahu_Australia	Hilo	Oahu	Australia	34573	34812	-0.00344455	0.00834138	-0.412947
1_Hilo_Oahu_Australia	Hilo	Oahu	Australia	38399	39302	-0.0116215	0.00825021	-1.40863
1_Hilo_Oahu_Australia	Hilo	Oahu	Australia	58309	115099	-0.327493	0.0128778	-25.4309
1_Hilo_Oahu_Australia	Hilo	Oahu	Australia	38079	38267	-0.00246247	0.00906548	-0.271632
1_Hilo_Oahu_Australia	Hilo	Oahu	Australia	36355	36641	-0.00391802	0.00872609	-0.449001
1_Hilo_Oahu_Australia	Hilo	Oahu	Australia	37130	36790	0.00459957	0.00910673	0.505073
1_Hilo_Oahu_Australia	Hilo	Oahu	Australia	36591	37052	-0.00625993	0.00851552	-0.73512
2_Oahu_Kauai_Australia	Oahu	Kauai	Australia	74962	127873	-0.260857	0.0133674	-19.5145
2_Oahu_Kauai_Australia	Oahu	Kauai	Australia	69500	121486	-0.272198	0.0134645	-20.216
2_Oahu_Kauai_Australia	Oahu	Kauai	Australia	71925	124293	-0.266887	0.0137841	-19.362
2_Oahu_Kauai_Australia	Oahu	Kauai	Australia	69836	77696	-0.0532766	0.0104319	-5.10708
2_Oahu_Kauai_Australia	Oahu	Kauai	Australia	82805	133599	-0.234718	0.0132611	-17.6997
2_Oahu_Kauai_Australia	Oahu	Kauai	Australia	89779	147607	-0.243603	0.0129974	-18.7425
2_Oahu_Kauai_Australia	Oahu	Kauai	Australia	81776	132537	-0.236854	0.0132704	-17.8483
2_Oahu_Kauai_Australia	Oahu	Kauai	Australia	88840	147216	-0.247297	0.012954	-19.0905
2_Oahu_Kauai_Australia	Oahu	Kauai	Australia	91215	149539	-0.242256	0.0129189	-18.7521
2_Oahu_Kauai_Australia	Oahu	Kauai	Australia	73574	76819	-0.0215768	0.00736174	-2.93094
0_Hilo_Kauai_Australia	Hilo	Kauai	Australia	44100	38447	0.0684822	0.00881224	7.77126
0_Hilo_Kauai_Australia	Hilo	Kauai	Australia	45722	39586	0.0719276	0.00901264	7.98075
0_Hilo_Kauai_Australia	Hilo	Kauai	Australia	67362	116568	-0.267526	0.013937	-19.1954
0_Hilo_Kauai_Australia	Hilo	Kauai	Australia	44057	38553	0.0666263	0.00840617	7.92588
0_Hilo_Kauai_Australia	Hilo	Kauai	Australia	45142	40371	0.0557927	0.00821094	6.79492
0_Hilo_Kauai_Australia	Hilo	Kauai	Australia	66410	115945	-0.271641	0.014083	-19.2885
0_Hilo_Kauai_Australia	Hilo	Kauai	Australia	45061	40444	0.0539968	0.00898057	6.01263
0_Hilo_Kauai_Australia	Hilo	Kauai	Australia	44382	38909	0.0657094	0.00860566	7.6356
0_Hilo_Kauai_Australia	Hilo	Kauai	Australia	44620	38522	0.0733444	0.00846707	8.66231
0_Hilo_Kauai_Australia	Hilo	Kauai	Australia	44232	38934	0.0637039	0.00858363	7.42155
2_Oahu_Kauai_Australia	Oahu	Kauai	Australia	69669	125721	-0.286872	0.0133444	-21.4976
2_Oahu_Kauai_Australia	Oahu	Kauai	Australia	74469	129575	-0.270069	0.0131265	-20.5744
2_Oahu_Kauai_Australia	Oahu	Kauai	Australia	64138	119648	-0.302036	0.0137038	-22.0403
2_Oahu_Kauai_Australia	Oahu	Kauai	Australia	55413	66223	-0.0888717	0.0105629	-8.41357
2_Oahu_Kauai_Australia	Oahu	Kauai	Australia	69789	123926	-0.279467	0.0131652	-21.2277
2_Oahu_Kauai_Australia	Oahu	Kauai	Australia	67845	128880	-0.310255	0.0127811	-24.2745
2_Oahu_Kauai_Australia	Oahu	Kauai	Australia	68409	122206	-0.282229	0.0132162	-21.3548
2_Oahu_Kauai_Australia	Oahu	Kauai	Australia	67117	128699	-0.314489	0.0128153	-24.5402
2_Oahu_Kauai_Australia	Oahu	Kauai	Australia	69282	130636	-0.306896	0.0127954	-23.9849
2_Oahu_Kauai_Australia	Oahu	Kauai	Australia	59719	65641	-0.04724	0.00881769	-5.35741
0_Hilo_Kauai_Australia	Hilo	Kauai	Australia	36508	33573	0.0418801	0.0096461	4.34166
0_Hilo_Kauai_Australia	Hilo	Kauai	Australia	38856	35547	0.044474	0.00989954	4.49253
0_Hilo_Kauai_Australia	Hilo	Kauai	Australia	57947	110381	-0.311499	0.0137448	-22.6631
0_Hilo_Kauai_Australia	Hilo	Kauai	Australia	36251	33532	0.0389636	0.00951287	4.09589
0_Hilo_Kauai_Australia	Hilo	Kauai	Australia	36463	34474	0.028039	0.00981395	2.85705
0_Hilo_Kauai_Australia	Hilo	Kauai	Australia	58024	110777	-0.312516	0.01393	-22.4348
0_Hilo_Kauai_Australia	Hilo	Kauai	Australia	34606	32814	0.0265796	0.00982874	2.70428
0_Hilo_Kauai_Australia	Hilo	Kauai	Australia	36774	34080	0.0380219	0.0095963	3.96213
0_Hilo_Kauai_Australia	Hilo	Kauai	Australia	36753	33365	0.0483186	0.0088201	5.47823
0_Hilo_Kauai_Australia	Hilo	Kauai	Australia	36162	33709	0.0351076	0.00947537	3.70514
2_Oahu_Kauai_Australia	Oahu	Kauai	Australia	59365	117872	-0.330106	0.013107	-25.1855
2_Oahu_Kauai_Australia	Oahu	Kauai	Australia	62707	120235	-0.31446	0.0130385	-24.1178
2_Oahu_Kauai_Australia	Oahu	Kauai	Australia	52743	110676	-0.354506	0.0132025	-26.8515
2_Oahu_Kauai_Australia	Oahu	Kauai	Australia	57155	70409	-0.103901	0.0102504	-10.1363
2_Oahu_Kauai_Australia	Oahu	Kauai	Australia	61795	118313	-0.313801	0.0130499	-24.0463
2_Oahu_Kauai_Australia	Oahu	Kauai	Australia	75728	139231	-0.295419	0.0127029	-23.256
2_Oahu_Kauai_Australia	Oahu	Kauai	Australia	63816	120263	-0.306646	0.0131328	-23.3496
2_Oahu_Kauai_Australia	Oahu	Kauai	Australia	75062	139133	-0.299125	0.0127189	-23.5181
2_Oahu_Kauai_Australia	Oahu	Kauai	Australia	77488	141344	-0.291804	0.0127341	-22.9151
2_Oahu_Kauai_Australia	Oahu	Kauai	Australia	56286	65068	-0.0723668	0.00813571	-8.89496
0_Hilo_Kauai_Australia	Hilo	Kauai	Australia	25098	24654	0.00892426	0.0109127	0.817787
0_Hilo_Kauai_Australia	Hilo	Kauai	Australia	26456	25702	0.0144561	0.0103661	1.39455
0_Hilo_Kauai_Australia	Hilo	Kauai	Australia	47031	101918	-0.368495	0.0135365	-27.2224
0_Hilo_Kauai_Australia	Hilo	Kauai	Australia	23911	23677	0.00491721	0.010112	0.486274
0_Hilo_Kauai_Australia	Hilo	Kauai	Australia	26014	26466	-0.0086128	0.0115526	-0.745532
0_Hilo_Kauai_Australia	Hilo	Kauai	Australia	46822	102012	-0.370816	0.0133703	-27.7342
0_Hilo_Kauai_Australia	Hilo	Kauai	Australia	23057	23611	-0.0118711	0.009605	-1.23593
0_Hilo_Kauai_Australia	Hilo	Kauai	Australia	25945	25797	0.00286035	0.010187	0.280784
0_Hilo_Kauai_Australia	Hilo	Kauai	Australia	26008	25162	0.0165331	0.00956332	1.72881
0_Hilo_Kauai_Australia	Hilo	Kauai	Australia	24557	24580	-0.000468079	0.00993534	-0.0471125
2_Oahu_Kauai_Australia	Oahu	Kauai	Australia	66429	65505	0.0070035	0.0094067	0.744523
2_Oahu_Kauai_Australia	Oahu	Kauai	Australia	69003	67357	0.012071	0.00902964	1.33682
2_Oahu_Kauai_Australia	Oahu	Kauai	Australia	51225	49922	0.0128822	0.00927166	1.38942
2_Oahu_Kauai_Australia	Oahu	Kauai	Australia	141847	95919	0.193165	0.0141459	13.6551
2_Oahu_Kauai_Australia	Oahu	Kauai	Australia	68403	65486	0.0217867	0.008027	2.71418
2_Oahu_Kauai_Australia	Oahu	Kauai	Australia	78334	82363	-0.025072	0.00973577	-2.57525
2_Oahu_Kauai_Australia	Oahu	Kauai	Australia	62057	58991	0.0253288	0.00709625	3.56932
2_Oahu_Kauai_Australia	Oahu	Kauai	Australia	77406	82026	-0.0289779	0.00987724	-2.9338
2_Oahu_Kauai_Australia	Oahu	Kauai	Australia	79740	84059	-0.0263677	0.00979556	-2.6918
2_Oahu_Kauai_Australia	Oahu	Kauai	Australia	142264	91589	0.216696	0.0128807	16.8233
0_Hilo_Kauai_Australia	Hilo	Kauai	Australia	121463	61790	0.325632	0.012367	26.3307
0_Hilo_Kauai_Australia	Hilo	Kauai	Australia	122556	62522	0.324371	0.0123402	26.2858
0_Hilo_Kauai_Australia	Hilo	Kauai	Australia	44401	39753	0.0552321	0.00779055	7.08962
0_Hilo_Kauai_Australia	Hilo	Kauai	Australia	122576	62996	0.321061	0.0124936	25.6981
0_Hilo_Kauai_Australia	Hilo	Kauai	Australia	122468	63850	0.314613	0.0125582	25.0524
0_Hilo_Kauai_Australia	Hilo	Kauai	Australia	44659	40435	0.0496392	0.00844764	5.8761
0_Hilo_Kauai_Australia	Hilo	Kauai	Australia	120785	62277	0.319608	0.012525	25.5175
0_Hilo_Kauai_Australia	Hilo	Kauai	Australia	123856	64356	0.316133	0.0124919	25.307
0_Hilo_Kauai_Australia	Hilo	Kauai	Australia	122749	62467	0.325469	0.0124197	26.2059
0_Hilo_Kauai_Australia	Hilo	Kauai	Australia	122349	62922	0.320757	0.012475	25.712
2_Oahu_Kauai_Australia	Oahu	Kauai	Australia	65639	124242	-0.30863	0.0129973	-23.7457
2_Oahu_Kauai_Australia	Oahu	Kauai	Australia	68742	126349	-0.295283	0.0128595	-22.9623
2_Oahu_Kauai_Australia	Oahu	Kauai	Australia	60450	118421	-0.324094	0.0133091	-24.3512
2_Oahu_Kauai_Australia	Oahu	Kauai	Australia	63079	76232	-0.0944147	0.00947781	-9.96165
2_Oahu_Kauai_Australia	Oahu	Kauai	Australia	69033	125602	-0.290641	0.0128575	-22.6049
2_Oahu_Kauai_Australia	Oahu	Kauai	Australia	82371	145863	-0.278188	0.0126247	-22.0352
2_Oahu_Kauai_Australia	Oahu	Kauai	Australia	70034	126531	-0.287421	0.0128131	-22.4318
2_Oahu_Kauai_Australia	Oahu	Kauai	Australia	81585	145626	-0.281857	0.0126385	-22.3014
2_Oahu_Kauai_Australia	Oahu	Kauai	Australia	83929	147782	-0.275572	0.0126163	-21.8425
2_Oahu_Kauai_Australia	Oahu	Kauai	Australia	63002	71630	-0.0640858	0.00784114	-8.17303
0_Hilo_Kauai_Australia	Hilo	Kauai	Australia	29482	28981	0.00856952	0.00951398	0.90073
0_Hilo_Kauai_Australia	Hilo	Kauai	Australia	30719	29925	0.0130928	0.00960757	1.36276
0_Hilo_Kauai_Australia	Hilo	Kauai	Australia	50434	105355	-0.352534	0.0134296	-26.2505
0_Hilo_Kauai_Australia	Hilo	Kauai	Australia	32071	31803	0.00419576	0.00898158	0.467152
0_Hilo_Kauai_Australia	Hilo	Kauai	Australia	29865	30337	-0.00784027	0.00990086	-0.791877
0_Hilo_Kauai_Australia	Hilo	Kauai	Australia	51242	106527	-0.350417	0.0135602	-25.8417
0_Hilo_Kauai_Australia	Hilo	Kauai	Australia	29398	30042	-0.0108345	0.00973525	-1.11291
0_Hilo_Kauai_Australia	Hilo	Kauai	Australia	31264	30982	0.00453041	0.00888262	0.510031
0_Hilo_Kauai_Australia	Hilo	Kauai	Australia	30144	29240	0.015223	0.00785063	1.93907
0_Hilo_Kauai_Australia	Hilo	Kauai	Australia	30366	30363	4.93998e-05	0.00909272	0.0054329
2_Oahu_Kauai_Australia	Oahu	Kauai	Australia	47205	49680	-0.0255457	0.0104779	-2.43807
2_Oahu_Kauai_Australia	Oahu	Kauai	Australia	50781	52597	-0.0175666	0.00970317	-1.8104
2_Oahu_Kauai_Australia	Oahu	Kauai	Australia	33001	35146	-0.0314761	0.0107412	-2.93041
2_Oahu_Kauai_Australia	Oahu	Kauai	Australia	134420	91915	0.187797	0.0146905	12.7836
2_Oahu_Kauai_Australia	Oahu	Kauai	Australia	48884	49442	-0.005675	0.00864775	-0.65624
2_Oahu_Kauai_Australia	Oahu	Kauai	Australia	63040	70427	-0.055347	0.0102815	-5.38317
2_Oahu_Kauai_Australia	Oahu	Kauai	Australia	42253	42548	-0.00347873	0.00775769	-0.448424
2_Oahu_Kauai_Australia	Oahu	Kauai	Australia	61922	70016	-0.061347	0.0104141	-5.89076
2_Oahu_Kauai_Australia	Oahu	Kauai	Australia	64395	72205	-0.0571742	0.0103221	-5.539
2_Oahu_Kauai_Australia	Oahu	Kauai	Australia	134535	87375	0.212519	0.0133349	15.937
0_Hilo_Kauai_Australia	Hilo	Kauai	Australia	100459	44275	0.388188	0.0127244	30.5073
0_Hilo_Kauai_Australia	Hilo	Kauai	Australia	103298	46776	0.376628	0.0128945	29.2083
0_Hilo_Kauai_Australia	Hilo	Kauai	Australia	25280	24092	0.0240622	0.00926047	2.59838
0_Hilo_Kauai_Australia	Hilo	Kauai	Australia	102016	45883	0.379536	0.0128984	29.4251
0_Hilo_Kauai_Australia	Hilo	Kauai	Australia	100480	45327	0.37826	0.0128157	29.5154
0_Hilo_Kauai_Australia	Hilo	Kauai	Australia	25310	24514	0.0159762	0.0103161	1.54867
0_Hilo_Kauai_Australia	Hilo	Kauai	Australia	100562	45545	0.376553	0.013162	28.6092
0_Hilo_Kauai_Australia	Hilo	Kauai	Australia	103068	47104	0.372666	0.0128916	28.9077
0_Hilo_Kauai_Australia	Hilo	Kauai	Australia	101838	45142	0.38574	0.0128236	30.0805
0_Hilo_Kauai_Australia	Hilo	Kauai	Australia	101292	45493	0.380141	0.0129988	29.2442
2_Oahu_Kauai_Australia	Oahu	Kauai	Australia	51471	53674	-0.020952	0.0105376	-1.98832
2_Oahu_Kauai_Australia	Oahu	Kauai	Australia	53170	54672	-0.0139278	0.010092	-1.38009
2_Oahu_Kauai_Australia	Oahu	Kauai	Australia	38904	40741	-0.0230649	0.0105239	-2.19166
2_Oahu_Kauai_Australia	Oahu	Kauai	Australia	140642	97845	0.179452	0.0143855	12.4745
2_Oahu_Kauai_Australia	Oahu	Kauai	Australia	54795	55106	-0.00282982	0.0089026	-0.317864
2_Oahu_Kauai_Australia	Oahu	Kauai	Australia	62915	70029	-0.0535113	0.0102769	-5.20692
2_Oahu_Kauai_Australia	Oahu	Kauai	Australia	49777	49883	-0.00106362	0.00815356	-0.130448
2_Oahu_Kauai_Australia	Oahu	Kauai	Australia	61818	69584	-0.0591011	0.010425	-5.66916
2_Oahu_Kauai_Australia	Oahu	Kauai	Australia	62116	69609	-0.0568837	0.010494	-5.42061
2_Oahu_Kauai_Australia	Oahu	Kauai	Australia	137481	89930	0.209097	0.0132029	15.8373
0_Hilo_Kauai_Australia	Hilo	Kauai	Australia	110070	53477	0.346035	0.0132398	26.136
0_Hilo_Kauai_Australia	Hilo	Kauai	Australia	109237	52338	0.352152	0.0128509	27.4028
0_Hilo_Kauai_Australia	Hilo	Kauai	Australia	33156	31771	0.0213317	0.00937474	2.27544
0_Hilo_Kauai_Australia	Hilo	Kauai	Australia	106908	50462	0.358683	0.0128753	27.8582
0_Hilo_Kauai_Australia	Hilo	Kauai	Australia	109689	54163	0.338879	0.0131045	25.8597
0_Hilo_Kauai_Australia	Hilo	Kauai	Australia	33332	32329	0.0152754	0.00985997	1.54924
0_Hilo_Kauai_Australia	Hilo	Kauai	Australia	108858	53460	0.341293	0.0133486	25.5678
0_Hilo_Kauai_Australia	Hilo	Kauai	Australia	106850	50567	0.357541	0.0128506	27.8229
0_Hilo_Kauai_Australia	Hilo	Kauai	Australia	108648	51588	0.3561	0.0128572	27.6964
0_Hilo_Kauai_Australia	Hilo	Kauai	Australia	106862	50642	0.356943	0.0129426	27.5789
2_Oahu_Kauai_Australia	Oahu	Kauai	Australia	63827	120260	-0.306556	0.0131282	-23.3509
2_Oahu_Kauai_Australia	Oahu	Kauai	Australia	67858	123338	-0.290173	0.0130613	-22.2162
2_Oahu_Kauai_Australia	Oahu	Kauai	Australia	58777	114627	-0.32208	0.0135238	-23.8157
2_Oahu_Kauai_Australia	Oahu	Kauai	Australia	63848	74990	-0.0802518	0.0102055	-7.86362
2_Oahu_Kauai_Australia	Oahu	Kauai	Australia	69883	124256	-0.280073	0.0131167	-21.3523
2_Oahu_Kauai_Australia	Oahu	Kauai	Australia	82902	144265	-0.270123	0.0127282	-21.2224
2_Oahu_Kauai_Australia	Oahu	Kauai	Australia	70184	124464	-0.278862	0.0130012	-21.4489
2_Oahu_Kauai_Australia	Oahu	Kauai	Australia	82027	143946	-0.274011	0.0127533	-21.4854
2_Oahu_Kauai_Australia	Oahu	Kauai	Australia	84394	146186	-0.267985	0.0127802	-20.9688
2_Oahu_Kauai_Australia	Oahu	Kauai	Australia	60759	67282	-0.0509446	0.00729682	-6.98175
0_Hilo_Kauai_Australia	Hilo	Kauai	Australia	30018	27512	0.0435599	0.00929471	4.68652
0_Hilo_Kauai_Australia	Hilo	Kauai	Australia	30644	27751	0.0495419	0.00921875	5.37404
0_Hilo_Kauai_Australia	Hilo	Kauai	Australia	52407	105152	-0.334763	0.0136451	-24.5335
0_Hilo_Kauai_Australia	Hilo	Kauai	Australia	28054	25702	0.0437533	0.00914067	4.78666
0_Hilo_Kauai_Australia	Hilo	Kauai	Australia	30066	28429	0.0279853	0.00887078	3.15477
0_Hilo_Kauai_Australia	Hilo	Kauai	Australia	53046	106079	-0.333279	0.0138175	-24.12
0_Hilo_Kauai_Australia	Hilo	Kauai	Australia	30704	29289	0.0235861	0.00983328	2.3986
0_Hilo_Kauai_Australia	Hilo	Kauai	Australia	30754	28457	0.0387935	0.00910267	4.26177
0_Hilo_Kauai_Australia	Hilo	Kauai	Australia	30177	27248	0.0510057	0.00938162	5.43676
0_Hilo_Kauai_Australia	Hilo	Kauai	Australia	29273	27170	0.0372588	0.00941961	3.95545
2_Oahu_Kauai_Australia	Oahu	Kauai	Australia	52396	55170	-0.0257888	0.00987296	-2.61206
2_Oahu_Kauai_Australia	Oahu	Kauai	Australia	57874	60022	-0.0182195	0.00888429	-2.05075
2_Oahu_Kauai_Australia	Oahu	Kauai	Australia	41542	44006	-0.0288025	0.00978436	-2.94373
2_Oahu_Kauai_Australia	Oahu	Kauai	Australia	128146	86030	0.196642	0.0149168	13.1826
2_Oahu_Kauai_Australia	Oahu	Kauai	Australia	53836	54706	-0.00801533	0.0085626	-0.936086
2_Oahu_Kauai_Australia	Oahu	Kauai	Australia	52661	60412	-0.0685486	0.0103511	-6.62235
2_Oahu_Kauai_Australia	Oahu	Kauai	Australia	44518	45076	-0.0062281	0.00746409	-0.834408
2_Oahu_Kauai_Australia	Oahu	Kauai	Australia	52023	60328	-0.0739201	0.0105013	-7.03918
2_Oahu_Kauai_Australia	Oahu	Kauai	Australia	54536	62547	-0.0684215	0.0103908	-6.58481
2_Oahu_Kauai_Australia	Oahu	Kauai	Australia	132600	85449	0.21624	0.0134599	16.0656
0_Hilo_Kauai_Australia	Hilo	Kauai	Australia	109528	53621	0.342674	0.0129153	26.5325
0_Hilo_Kauai_Australia	Hilo	Kauai	Australia	110301	54113	0.341747	0.0128715	26.5506
0_Hilo_Kauai_Australia	Hilo	Kauai	Australia	34511	33703	0.0118451	0.00851224	1.39153
0_Hilo_Kauai_Australia	Hilo	Kauai	Australia	109833	54118	0.339827	0.0128179	26.5119
0_Hilo_Kauai_Australia	Hilo	Kauai	Australia	110349	55431	0.33127	0.0130202	25.4429
0_Hilo_Kauai_Australia	Hilo	Kauai	Australia	33696	33277	0.00625625	0.00903858	0.692172
0_Hilo_Kauai_Australia	Hilo	Kauai	Australia	108317	53598	0.337949	0.0130674	25.862
0_Hilo_Kauai_Australia	Hilo	Kauai	Australia	110110	54488	0.337926	0.0127952	26.4104
0_Hilo_Kauai_Australia	Hilo	Kauai	Australia	110677	54209	0.342467	0.0129334	26.4793
0_Hilo_Kauai_Australia	Hilo	Kauai	Australia	108513	53002	0.343689	0.0128944	26.6542
2_Oahu_Kauai_Australia	Oahu	Kauai	Australia	81037	128446	-0.226314	0.014726	-15.3684
2_Oahu_Kauai_Australia	Oahu	Kauai	Australia	86200	132722	-0.212505	0.0144312	-14.7253
2_Oahu_Kauai_Australia	Oahu	Kauai	Australia	79594	126516	-0.227655	0.0150913	-15.0852
2_Oahu_Kauai_Australia	Oahu	Kauai	Australia	57730	59905	-0.0184894	0.00881965	-2.09639
2_Oahu_Kauai_Australia	Oahu	Kauai	Australia	85154	130622	-0.210719	0.0145886	-14.444
2_Oahu_Kauai_Australia	Oahu	Kauai	Australia	83999	136349	-0.237579	0.0145268	-16.3545
2_Oahu_Kauai_Australia	Oahu	Kauai	Australia	82088	127331	-0.216041	0.0145619	-14.836
2_Oahu_Kauai_Australia	Oahu	Kauai	Australia	82926	135928	-0.24218	0.0145604	-16.6327
2_Oahu_Kauai_Australia	Oahu	Kauai	Australia	85348	138194	-0.236403	0.0144815	-16.3245
2_Oahu_Kauai_Australia	Oahu	Kauai	Australia	78372	75684	0.0174482	0.0104316	1.67263
0_Hilo_Kauai_Australia	Hilo	Kauai	Australia	50638	39142	0.128046	0.0111585	11.4752
0_Hilo_Kauai_Australia	Hilo	Kauai	Australia	52931	41087	0.125976	0.0112954	11.1529
0_Hilo_Kauai_Australia	Hilo	Kauai	Australia	73625	117475	-0.229461	0.0152838	-15.0133
0_Hilo_Kauai_Australia	Hilo	Kauai	Australia	52632	41420	0.119211	0.0110507	10.7876
0_Hilo_Kauai_Australia	Hilo	Kauai	Australia	52034	41523	0.112349	0.0112304	10.0039
0_Hilo_Kauai_Australia	Hilo	Kauai	Australia	73820	117952	-0.230127	0.0154275	-14.9167
0_Hilo_Kauai_Australia	Hilo	Kauai	Australia	49802	39320	0.117614	0.0113086	10.4004
0_Hilo_Kauai_Australia	Hilo	Kauai	Australia	52318	41079	0.120336	0.0108989	11.0411
0_Hilo_Kauai_Australia	Hilo	Kauai	Australia	51898	40052	0.128831	0.0105877	12.168
0_Hilo_Kauai_Australia	Hilo	Kauai	Australia	51538	40607	0.118628	0.0112067	10.5854
1_Hilo_Oahu_Australia	Hilo	Oahu	Australia	54272	48622	0.0549109	0.00837552	6.55611
1_Hilo_Oahu_Australia	Hilo	Oahu	Australia	54515	48409	0.0593253	0.00832478	7.12635
1_Hilo_Oahu_Australia	Hilo	Oahu	Australia	74820	124343	-0.248656	0.013553	-18.3469
1_Hilo_Oahu_Australia	Hilo	Oahu	Australia	53610	48059	0.0545988	0.00859647	6.3513
1_Hilo_Oahu_Australia	Hilo	Oahu	Australia	54369	49578	0.0460908	0.00873691	5.27541
1_Hilo_Oahu_Australia	Hilo	Oahu	Australia	76210	126076	-0.246512	0.0136674	-18.0365
1_Hilo_Oahu_Australia	Hilo	Oahu	Australia	53277	48692	0.0449647	0.00844786	5.32261
1_Hilo_Oahu_Australia	Hilo	Oahu	Australia	55031	49593	0.0519766	0.00848651	6.12461
1_Hilo_Oahu_Australia	Hilo	Oahu	Australia	56466	50287	0.0578813	0.00891896	6.48969
1_Hilo_Oahu_Australia	Hilo	Oahu	Australia	52199	46910	0.0533655	0.00852731	6.25819
1_Hilo_Oahu_Australia	Hilo	Oahu	Australia	131538	71441	0.296075	0.0124281	23.823
1_Hilo_Oahu_Australia	Hilo	Oahu	Australia	132474	72004	0.295729	0.0124904	23.6765
1_Hilo_Oahu_Australia	Hilo	Oahu	Australia	59414	54398	0.0440727	0.00828136	5.32192
1_Hilo_Oahu_Australia	Hilo	Oahu	Australia	133102	73084	0.291087	0.0125604	23.175
1_Hilo_Oahu_Australia	Hilo	Oahu	Australia	132630	73613	0.286153	0.0125519	22.7975
1_Hilo_Oahu_Australia	Hilo	Oahu	Australia	58556	53906	0.0413473	0.00879863	4.69929
1_Hilo_Oahu_Australia	Hilo	Oahu	Australia	131343	72315	0.289839	0.0126226	22.962
1_Hilo_Oahu_Australia	Hilo	Oahu	Australia	132410	72468	0.292574	0.0124701	23.4621
1_Hilo_Oahu_Australia	Hilo	Oahu	Australia	133335	72795	0.293698	0.0124578	23.5754
1_Hilo_Oahu_Australia	Hilo	Oahu	Australia	132391	72605	0.291645	0.0125285	23.2785
1_Hilo_Oahu_Australia	Hilo	Oahu	Australia	37728	33641	0.0572658	0.00926992	6.17759
1_Hilo_Oahu_Australia	Hilo	Oahu	Australia	35376	30989	0.0661041	0.00904449	7.30877
1_Hilo_Oahu_Australia	Hilo	Oahu	Australia	59403	110734	-0.301704	0.0139028	-21.701
1_Hilo_Oahu_Australia	Hilo	Oahu	Australia	34065	30223	0.0597623	0.00871235	6.8595
1_Hilo_Oahu_Australia	Hilo	Oahu	Australia	38763	35656	0.0417501	0.00974474	4.28437
1_Hilo_Oahu_Australia	Hilo	Oahu	Australia	58433	110051	-0.306367	0.0139987	-21.8855
1_Hilo_Oahu_Australia	Hilo	Oahu	Australia	37056	34101	0.0415279	0.0094453	4.39667
1_Hilo_Oahu_Australia	Hilo	Oahu	Australia	35992	32150	0.0563823	0.00911133	6.18815
1_Hilo_Oahu_Australia	Hilo	Oahu	Australia	36471	31955	0.0659983	0.00938393	7.03312
1_Hilo_Oahu_Australia	Hilo	Oahu	Australia	36027	32415	0.0527746	0.00914993	5.76776
1_Hilo_Oahu_Australia	Hilo	Oahu	Australia	56411	53514	0.0263543	0.00950777	2.77187
1_Hilo_Oahu_Australia	Hilo	Oahu	Australia	56646	53336	0.0300958	0.00932061	3.22896
1_Hilo_Oahu_Australia	Hilo	Oahu	Australia	79743	132049	-0.246969	0.0137002	-18.0266
1_Hilo_Oahu_Australia	Hilo	Oahu	Australia	56331	53623	0.0246285	0.00927803	2.65449
1_Hilo_Oahu_Australia	Hilo	Oahu	Australia	58156	56060	0.0183512	0.00966921	1.8979
1_Hilo_Oahu_Australia	Hilo	Oahu	Australia	78996	131550	-0.249608	0.0137591	-18.1412
1_Hilo_Oahu_Australia	Hilo	Oahu	Australia	57880	56021	0.0163212	0.00974026	1.67564
1_Hilo_Oahu_Australia	Hilo	Oahu	Australia	56340	53661	0.0243543	0.00919196	2.64953
1_Hilo_Oahu_Australia	Hilo	Oahu	Australia	57535	54214	0.0297184	0.0091254	3.25667
1_Hilo_Oahu_Australia	Hilo	Oahu	Australia	56830	54385	0.0219844	0.00920864	2.38737
1_Hilo_Oahu_Australia	Hilo	Oahu	Australia	54017	48494	0.0538771	0.00834799	6.4539
1_Hilo_Oahu_Australia	Hilo	Oahu	Australia	54188	48315	0.0572959	0.00837015	6.84526
1_Hilo_Oahu_Australia	Hilo	Oahu	Australia	74609	124266	-0.24969	0.0135482	-18.4297
1_Hilo_Oahu_Australia	Hilo	Oahu	Australia	53320	47969	0.052829	0.00864766	6.10906
1_Hilo_Oahu_Australia	Hilo	Oahu	Australia	54073	49467	0.0444852	0.00875942	5.07856
1_Hilo_Oahu_Australia	Hilo	Oahu	Australia	75947	126031	-0.247968	0.0136191	-18.2074
1_Hilo_Oahu_Australia	Hilo	Oahu	Australia	53022	48591	0.0436066	0.00849089	5.13569
1_Hilo_Oahu_Australia	Hilo	Oahu	Australia	54858	49618	0.0501551	0.00844117	5.94172
1_Hilo_Oahu_Australia	Hilo	Oahu	Australia	56159	50237	0.05566	0.00887196	6.2737
1_Hilo_Oahu_Australia	Hilo	Oahu	Australia	51803	46762	0.0511439	0.00854982	5.98187
1_Hilo_Oahu_Australia	Hilo	Oahu	Australia	107120	49949	0.363986	0.0126847	28.6949
1_Hilo_Oahu_Australia	Hilo	Oahu	Australia	108131	50613	0.362332	0.0126279	28.6929
1_Hilo_Oahu_Australia	Hilo	Oahu	Australia	30034	28053	0.034104	0.0086445	3.94517
1_Hilo_Oahu_Australia	Hilo	Oahu	Australia	107594	50476	0.361346	0.0126801	28.4972
1_Hilo_Oahu_Australia	Hilo	Oahu	Australia	108828	52677	0.347673	0.0128456	27.0656
1_Hilo_Oahu_Australia	Hilo	Oahu	Australia	31088	29513	0.0259897	0.00873193	2.9764
1_Hilo_Oahu_Australia	Hilo	Oahu	Australia	107398	51332	0.353216	0.0128041	27.5861
1_Hilo_Oahu_Australia	Hilo	Oahu	Australia	107803	50831	0.359141	0.0127303	28.2114
1_Hilo_Oahu_Australia	Hilo	Oahu	Australia	108636	50903	0.361874	0.0127476	28.3877
1_Hilo_Oahu_Australia	Hilo	Oahu	Australia	109479	52518	0.351618	0.0128345	27.3962
1_Hilo_Oahu_Australia	Hilo	Oahu	Australia	47061	43602	0.0381523	0.00831829	4.58655
1_Hilo_Oahu_Australia	Hilo	Oahu	Australia	47230	43385	0.0424323	0.00806204	5.26322
1_Hilo_Oahu_Australia	Hilo	Oahu	Australia	68800	120729	-0.27399	0.0136256	-20.1085
1_Hilo_Oahu_Australia	Hilo	Oahu	Australia	47538	44281	0.035472	0.0079921	4.43838
1_Hilo_Oahu_Australia	Hilo	Oahu	Australia	48614	46063	0.0269442	0.00900401	2.99247
1_Hilo_Oahu_Australia	Hilo	Oahu	Australia	67893	120156	-0.277922	0.0136214	-20.4034
1_Hilo_Oahu_Australia	Hilo	Oahu	Australia	47707	45308	0.0257915	0.00869296	2.96695
1_Hilo_Oahu_Australia	Hilo	Oahu	Australia	47706	44559	0.0341083	0.00816655	4.17658
1_Hilo_Oahu_Australia	Hilo	Oahu	Australia	48051	44296	0.0406618	0.00782051	5.19939
1_Hilo_Oahu_Australia	Hilo	Oahu	Australia	47882	44833	0.0328857	0.00834522	3.94067
1_Hilo_Oahu_Australia	Hilo	Oahu	Australia	158231	84633	0.303042	0.0119635	25.3306
1_Hilo_Oahu_Australia	Hilo	Oahu	Australia	157321	83545	0.306295	0.0119285	25.6775
1_Hilo_Oahu_Australia	Hilo	Oahu	Australia	106641	88373	0.0936753	0.010966	8.54233
1_Hilo_Oahu_Australia	Hilo	Oahu	Australia	157320	83881	0.304472	0.0120348	25.2993
1_Hilo_Oahu_Australia	Hilo	Oahu	Australia	158284	85705	0.297468	0.0120569	24.6721
1_Hilo_Oahu_Australia	Hilo	Oahu	Australia	105932	87973	0.0926175	0.0111904	8.27652
1_Hilo_Oahu_Australia	Hilo	Oahu	Australia	156852	84517	0.299686	0.0121714	24.6221
1_Hilo_Oahu_Australia	Hilo	Oahu	Australia	157676	84458	0.302386	0.0119638	25.275
1_Hilo_Oahu_Australia	Hilo	Oahu	Australia	158003	83946	0.306085	0.0120038	25.4991
1_Hilo_Oahu_Australia	Hilo	Oahu	Australia	157675	84443	0.302464	0.0120544	25.0917
1_Hilo_Oahu_Australia	Hilo	Oahu	Australia	142417	75518	0.306968	0.0127464	24.0827
1_Hilo_Oahu_Australia	Hilo	Oahu	Australia	142475	75388	0.307932	0.0126425	24.357
1_Hilo_Oahu_Australia	Hilo	Oahu	Australia	92284	80900	0.0657336	0.0117281	5.6048
1_Hilo_Oahu_Australia	Hilo	Oahu	Australia	141791	75058	0.307739	0.012832	23.9821
1_Hilo_Oahu_Australia	Hilo	Oahu	Australia	142018	76085	0.302302	0.0129763	23.2965
1_Hilo_Oahu_Australia	Hilo	Oahu	Australia	91186	80030	0.0651575	0.0119318	5.46081
1_Hilo_Oahu_Australia	Hilo	Oahu	Australia	142851	77124	0.298793	0.0129858	23.0092
1_Hilo_Oahu_Australia	Hilo	Oahu	Australia	140689	74179	0.309539	0.012764	24.2509
1_Hilo_Oahu_Australia	Hilo	Oahu	Australia	142859	75448	0.30879	0.0128171	24.0921
1_Hilo_Oahu_Australia	Hilo	Oahu	Australia	143721	77356	0.300189	0.0127791	23.4907
1_Hilo_Oahu_Australia	Hilo	Oahu	Australia	40034	37607	0.0312593	0.00867641	3.60279
1_Hilo_Oahu_Australia	Hilo	Oahu	Australia	38127	35289	0.0386564	0.00854788	4.52234
1_Hilo_Oahu_Australia	Hilo	Oahu	Australia	61842	114774	-0.299701	0.0135102	-22.1833
1_Hilo_Oahu_Australia	Hilo	Oahu	Australia	36455	34208	0.0317988	0.00823088	3.86336
1_Hilo_Oahu_Australia	Hilo	Oahu	Australia	40988	39454	0.0190696	0.00941907	2.02458
1_Hilo_Oahu_Australia	Hilo	Oahu	Australia	60975	114190	-0.303799	0.0136084	-22.3244
1_Hilo_Oahu_Australia	Hilo	Oahu	Australia	39451	38012	0.0185766	0.00893431	2.07924
1_Hilo_Oahu_Australia	Hilo	Oahu	Australia	38020	35750	0.0307713	0.00854651	3.60045
1_Hilo_Oahu_Australia	Hilo	Oahu	Australia	38905	36035	0.0382973	0.00881675	4.3437
1_Hilo_Oahu_Australia	Hilo	Oahu	Australia	38541	36532	0.0267606	0.00858818	3.11598
2_Oahu_Kauai_Australia	Oahu	Kauai	Australia	73304	128684	-0.274175	0.0131618	-20.831
2_Oahu_Kauai_Australia	Oahu	Kauai	Australia	68690	123488	-0.285142	0.0133221	-21.4037
2_Oahu_Kauai_Australia	Oahu	Kauai	Australia	70541	125234	-0.279367	0.0132961	-21.0112
2_Oahu_Kauai_Australia	Oahu	Kauai	Australia	71275	76278	-0.0339065	0.0105421	-3.21629
2_Oahu_Kauai_Australia	Oahu	Kauai	Australia	81892	133837	-0.240788	0.0131269	-18.3432
2_Oahu_Kauai_Australia	Oahu	Kauai	Australia	88909	148403	-0.2507	0.0127047	-19.7329
2_Oahu_Kauai_Australia	Oahu	Kauai	Australia	79849	134583	-0.255251	0.0129026	-19.7829
2_Oahu_Kauai_Australia	Oahu	Kauai	Australia	87865	147403	-0.253065	0.0127103	-19.9102
2_Oahu_Kauai_Australia	Oahu	Kauai	Australia	90269	149972	-0.248513	0.0126702	-19.6139
2_Oahu_Kauai_Australia	Oahu	Kauai	Australia	73134	76685	-0.0237019	0.00744719	-3.18267
0_Hilo_Kauai_Australia	Hilo	Kauai	Australia	43070	39639	0.0414828	0.00863616	4.80338
0_Hilo_Kauai_Australia	Hilo	Kauai	Australia	44537	40932	0.042179	0.00848766	4.96945
0_Hilo_Kauai_Australia	Hilo	Kauai	Australia	66446	118109	-0.279933	0.0135037	-20.7301
0_Hilo_Kauai_Australia	Hilo	Kauai	Australia	42940	39822	0.0376743	0.0080029	4.70758
0_Hilo_Kauai_Australia	Hilo	Kauai	Australia	44088	41927	0.0251235	0.00826064	3.04135
0_Hilo_Kauai_Australia	Hilo	Kauai	Australia	65612	117174	-0.282089	0.0136921	-20.6023
0_Hilo_Kauai_Australia	Hilo	Kauai	Australia	44449	41184	0.0381278	0.00857249	4.4477
0_Hilo_Kauai_Australia	Hilo	Kauai	Australia	43947	39942	0.0477417	0.00811334	5.88434
0_Hilo_Kauai_Australia	Hilo	Kauai	Australia	43586	40460	0.0371939	0.00828437	4.48965
0_Hilo_Kauai_Australia	Hilo	Kauai	Australia	43355	40504	0.0339975	0.00809745	4.19855
2_Oahu_Kauai_Australia	Oahu	Kauai	Australia	67680	126106	-0.301497	0.0131509	-22.9261
2_Oahu_Kauai_Australia	Oahu	Kauai	Australia	72977	130774	-0.283665	0.013012	-21.8002
2_Oahu_Kauai_Australia	Oahu	Kauai	Australia	62433	120232	-0.316421	0.0133233	-23.7494
2_Oahu_Kauai_Australia	Oahu	Kauai	Australia	56823	64737	-0.0651036	0.0105473	-6.17255
2_Oahu_Kauai_Australia	Oahu	Kauai	Australia	68975	124046	-0.285311	0.0132612	-21.5147
2_Oahu_Kauai_Australia	Oahu	Kauai	Australia	66846	129568	-0.319336	0.0124664	-25.6158
2_Oahu_Kauai_Australia	Oahu	Kauai	Australia	66159	123938	-0.303945	0.0128499	-23.6534
2_Oahu_Kauai_Australia	Oahu	Kauai	Australia	66142	128921	-0.32184	0.01254	-25.6651
2_Oahu_Kauai_Australia	Oahu	Kauai	Australia	68174	130986	-0.315385	0.0125449	-25.1405
2_Oahu_Kauai_Australia	Oahu	Kauai	Australia	58907	65294	-0.0514247	0.0082416	-6.23965
0_Hilo_Kauai_Australia	Hilo	Kauai	Australia	35169	34523	0.00926936	0.00909682	1.01897
0_Hilo_Kauai_Australia	Hilo	Kauai	Australia	37140	36421	0.0097742	0.00971102	1.00651
0_Hilo_Kauai_Australia	Hilo	Kauai	Australia	56293	111017	-0.327082	0.0133843	-24.4378
0_Hilo_Kauai_Australia	Hilo	Kauai	Australia	35055	34722	0.00477235	0.00945123	0.504944
0_Hilo_Kauai_Australia	Hilo	Kauai	Australia	34494	35207	-0.0102294	0.00918553	-1.11364
0_Hilo_Kauai_Australia	Hilo	Kauai	Australia	56489	111050	-0.325661	0.0135984	-23.9485
0_Hilo_Kauai_Australia	Hilo	Kauai	Australia	33529	33115	0.00621211	0.00916856	0.677545
0_Hilo_Kauai_Australia	Hilo	Kauai	Australia	35720	34588	0.0161006	0.00949892	1.69499
0_Hilo_Kauai_Australia	Hilo	Kauai	Australia	35264	35000	0.00375726	0.00920366	0.408235
0_Hilo_Kauai_Australia	Hilo	Kauai	Australia	34985	34899	0.00123061	0.00979982	0.125575
2_Oahu_Kauai_Australia	Oahu	Kauai	Australia	58648	117838	-0.335381	0.0131173	-25.5678
2_Oahu_Kauai_Australia	Oahu	Kauai	Australia	62049	120643	-0.320726	0.0130967	-24.489
2_Oahu_Kauai_Australia	Oahu	Kauai	Australia	52105	110670	-0.359791	0.0131867	-27.2844
2_Oahu_Kauai_Australia	Oahu	Kauai	Australia	59501	68102	-0.0674044	0.0104031	-6.47927
2_Oahu_Kauai_Australia	Oahu	Kauai	Australia	61667	117487	-0.311576	0.0133032	-23.4212
2_Oahu_Kauai_Australia	Oahu	Kauai	Australia	75068	138441	-0.296816	0.0126539	-23.4564
2_Oahu_Kauai_Australia	Oahu	Kauai	Australia	62638	121198	-0.318545	0.0129263	-24.6431
2_Oahu_Kauai_Australia	Oahu	Kauai	Australia	74403	137788	-0.298717	0.01273	-23.4656
2_Oahu_Kauai_Australia	Oahu	Kauai	Australia	76757	140305	-0.292764	0.012716	-23.0233
2_Oahu_Kauai_Australia	Oahu	Kauai	Australia	56680	63865	-0.0596043	0.00820728	-7.26237
0_Hilo_Kauai_Australia	Hilo	Kauai	Australia	24803	24832	-0.000584265	0.0102749	-0.0568632
0_Hilo_Kauai_Australia	Hilo	Kauai	Australia	25794	25773	0.000407237	0.00986025	0.0413009
0_Hilo_Kauai_Australia	Hilo	Kauai	Australia	46101	101603	-0.375765	0.0134637	-27.9095
0_Hilo_Kauai_Australia	Hilo	Kauai	Australia	23793	24176	-0.00798432	0.00971619	-0.821755
0_Hilo_Kauai_Australia	Hilo	Kauai	Australia	24948	26320	-0.0267613	0.0106384	-2.51555
0_Hilo_Kauai_Australia	Hilo	Kauai	Australia	45929	101265	-0.375939	0.0135391	-27.7669
0_Hilo_Kauai_Australia	Hilo	Kauai	Australia	23190	23403	-0.0045715	0.0099926	-0.457489
0_Hilo_Kauai_Australia	Hilo	Kauai	Australia	25878	25496	0.00743567	0.00932931	0.797022
0_Hilo_Kauai_Australia	Hilo	Kauai	Australia	25463	25909	-0.00868177	0.00950992	-0.912917
0_Hilo_Kauai_Australia	Hilo	Kauai	Australia	24013	24680	-0.0136981	0.00961663	-1.42441
2_Oahu_Kauai_Australia	Oahu	Kauai	Australia	66344	64968	0.0104789	0.00881601	1.18862
2_Oahu_Kauai_Australia	Oahu	Kauai	Australia	68957	67505	0.0106403	0.00876562	1.21387
2_Oahu_Kauai_Australia	Oahu	Kauai	Australia	51545	49596	0.0192701	0.00836122	2.3047
2_Oahu_Kauai_Australia	Oahu	Kauai	Australia	144098	92425	0.218469	0.013925	15.689
2_Oahu_Kauai_Australia	Oahu	Kauai	Australia	68867	64231	0.0348315	0.00736616	4.72858
2_Oahu_Kauai_Australia	Oahu	Kauai	Australia	78760	81551	-0.0174099	0.00920754	-1.89083
2_Oahu_Kauai_Australia	Oahu	Kauai	Australia	61475	59366	0.0174527	0.00719832	2.42455
2_Oahu_Kauai_Australia	Oahu	Kauai	Australia	77824	80644	-0.0177954	0.00931449	-1.9105
2_Oahu_Kauai_Australia	Oahu	Kauai	Australia	80095	82933	-0.0174081	0.00928714	-1.87443
2_Oahu_Kauai_Australia	Oahu	Kauai	Australia	143250	89759	0.229566	0.0127169	18.052
0_Hilo_Kauai_Australia	Hilo	Kauai	Australia	121468	61055	0.330988	0.0122966	26.9171
0_Hilo_Kauai_Australia	Hilo	Kauai	Australia	122508	62023	0.327777	0.0122968	26.6553
0_Hilo_Kauai_Australia	Hilo	Kauai	Australia	44637	39503	0.0610173	0.00686167	8.89249
0_Hilo_Kauai_Australia	Hilo	Kauai	Australia	122544	62547	0.324149	0.0123786	26.1861
0_Hilo_Kauai_Australia	Hilo	Kauai	Australia	121943	62918	0.319294	0.0123366	25.8818
0_Hilo_Kauai_Australia	Hilo	Kauai	Australia	44785	39638	0.0609668	0.00716318	8.51114
0_Hilo_Kauai_Australia	Hilo	Kauai	Australia	120947	60890	0.330279	0.0123667	26.7072
0_Hilo_Kauai_Australia	Hilo	Kauai	Australia	124104	63222	0.325006	0.0121899	26.662
0_Hilo_Kauai_Australia	Hilo	Kauai	Australia	122506	62377	0.325227	0.0124618	26.098
0_Hilo_Kauai_Australia	Hilo	Kauai	Australia	122507	62503	0.324328	0.012342	26.2785
2_Oahu_Kauai_Australia	Oahu	Kauai	Australia	66540	123877	-0.301113	0.0134397	-22.4047
2_Oahu_Kauai_Australia	Oahu	Kauai	Australia	69468	126260	-0.290158	0.0134217	-21.6186
2_Oahu_Kauai_Australia	Oahu	Kauai	Australia	61148	117941	-0.317122	0.0136269	-23.2717
2_Oahu_Kauai_Australia	Oahu	Kauai	Australia	66907	73699	-0.0483052	0.0101269	-4.77001
2_Oahu_Kauai_Australia	Oahu	Kauai	Australia	69849	123801	-0.278606	0.013509	-20.6237
2_Oahu_Kauai_Australia	Oahu	Kauai	Australia	82648	144157	-0.271198	0.0128932	-21.0342
2_Oahu_Kauai_Australia	Oahu	Kauai	Australia	69965	126783	-0.288786	0.0131309	-21.9928
2_Oahu_Kauai_Australia	Oahu	Kauai	Australia	81866	143407	-0.273184	0.0129878	-21.0339
2_Oahu_Kauai_Australia	Oahu	Kauai	Australia	84157	145824	-0.268139	0.0129479	-20.7091
2_Oahu_Kauai_Australia	Oahu	Kauai	Australia	64289	69583	-0.0395452	0.00835883	-4.73095
0_Hilo_Kauai_Australia	Hilo	Kauai	Australia	30612	28755	0.03128	0.00981618	3.18657
0_Hilo_Kauai_Australia	Hilo	Kauai	Australia	31913	29993	0.0310148	0.00951134	3.26082
0_Hilo_Kauai_Australia	Hilo	Kauai	Australia	51037	104643	-0.344334	0.0139472	-24.6884
0_Hilo_Kauai_Australia	Hilo	Kauai	Australia	33513	32014	0.0228761	0.00926341	2.46951
0_Hilo_Kauai_Australia	Hilo	Kauai	Australia	30696	30173	0.00859222	0.00994179	0.864253
0_Hilo_Kauai_Australia	Hilo	Kauai	Australia	52134	105655	-0.339193	0.0141421	-23.9846
0_Hilo_Kauai_Australia	Hilo	Kauai	Australia	30838	29233	0.0267184	0.00966613	2.76412
0_Hilo_Kauai_Australia	Hilo	Kauai	Australia	32662	30392	0.0360009	0.00926415	3.88604
0_Hilo_Kauai_Australia	Hilo	Kauai	Australia	31231	29768	0.023984	0.00849716	2.82259
0_Hilo_Kauai_Australia	Hilo	Kauai	Australia	31477	30238	0.0200762	0.00948751	2.11606
2_Oahu_Kauai_Australia	Oahu	Kauai	Australia	46741	49313	-0.0267766	0.00953052	-2.80957
2_Oahu_Kauai_Australia	Oahu	Kauai	Australia	50414	52664	-0.0218281	0.00918016	-2.37775
2_Oahu_Kauai_Australia	Oahu	Kauai	Australia	33120	35024	-0.0279408	0.00991774	-2.81726
2_Oahu_Kauai_Australia	Oahu	Kauai	Australia	136756	88975	0.211672	0.0144166	14.6826
2_Oahu_Kauai_Australia	Oahu	Kauai	Australia	48770	48046	0.0074781	0.00819165	0.912893
2_Oahu_Kauai_Australia	Oahu	Kauai	Australia	62730	69285	-0.0496535	0.00971325	-5.11193
2_Oahu_Kauai_Australia	Oahu	Kauai	Australia	41466	43215	-0.020654	0.00768084	-2.68903
2_Oahu_Kauai_Australia	Oahu	Kauai	Australia	61610	68272	-0.0512927	0.00985889	-5.20269
2_Oahu_Kauai_Australia	Oahu	Kauai	Australia	64072	70722	-0.0493345	0.0098146	-5.02665
2_Oahu_Kauai_Australia	Oahu	Kauai	Australia	134929	85444	0.224551	0.0133296	16.8461
0_Hilo_Kauai_Australia	Hilo	Kauai	Australia	99996	43552	0.393207	0.0127229	30.9055
0_Hilo_Kauai_Australia	Hilo	Kauai	Australia	102653	46116	0.380032	0.0128842	29.496
0_Hilo_Kauai_Australia	Hilo	Kauai	Australia	25303	24032	0.0257626	0.0078632	3.27636
0_Hilo_Kauai_Australia	Hilo	Kauai	Australia	101639	45468	0.381838	0.0129438	29.4996
0_Hilo_Kauai_Australia	Hilo	Kauai	Australia	99700	44566	0.382169	0.012915	29.5912
0_Hilo_Kauai_Australia	Hilo	Kauai	Australia	25364	23943	0.0288194	0.00857844	3.35952
0_Hilo_Kauai_Australia	Hilo	Kauai	Australia	100305	44175	0.388497	0.0127742	30.4125
0_Hilo_Kauai_Australia	Hilo	Kauai	Australia	102942	46047	0.381874	0.0127769	29.8877
0_Hilo_Kauai_Australia	Hilo	Kauai	Australia	101269	45200	0.382805	0.0131171	29.1836
0_Hilo_Kauai_Australia	Hilo	Kauai	Australia	100812	44886	0.383849	0.0130368	29.4435
2_Oahu_Kauai_Australia	Oahu	Kauai	Australia	50912	54000	-0.0294342	0.00960677	-3.0639
2_Oahu_Kauai_Australia	Oahu	Kauai	Australia	52730	55496	-0.0255576	0.00941244	-2.7153
2_Oahu_Kauai_Australia	Oahu	Kauai	Australia	39080	41379	-0.0285736	0.00921926	-3.09933
2_Oahu_Kauai_Australia	Oahu	Kauai	Australia	143194	95844	0.198086	0.0141793	13.97
2_Oahu_Kauai_Australia	Oahu	Kauai	Australia	54843	54674	0.00154314	0.00833837	0.185065
2_Oahu_Kauai_Australia	Oahu	Kauai	Australia	62178	69325	-0.0543486	0.0097638	-5.56633
2_Oahu_Kauai_Australia	Oahu	Kauai	Australia	48815	51146	-0.0233191	0.00799563	-2.91648
2_Oahu_Kauai_Australia	Oahu	Kauai	Australia	61159	68312	-0.0552479	0.00996164	-5.54606
2_Oahu_Kauai_Australia	Oahu	Kauai	Australia	61667	68836	-0.0549336	0.00997507	-5.50709
2_Oahu_Kauai_Australia	Oahu	Kauai	Australia	138089	88958	0.216391	0.0131414	16.4664
0_Hilo_Kauai_Australia	Hilo	Kauai	Australia	109825	53672	0.34345	0.0132281	25.9637
0_Hilo_Kauai_Australia	Hilo	Kauai	Australia	108926	52803	0.347019	0.0129645	26.7669
0_Hilo_Kauai_Australia	Hilo	Kauai	Australia	33071	32412	0.0100637	0.00833448	1.20748
0_Hilo_Kauai_Australia	Hilo	Kauai	Australia	106974	51226	0.352389	0.0130686	26.9645
0_Hilo_Kauai_Australia	Hilo	Kauai	Australia	109107	54358	0.334928	0.0133801	25.0317
0_Hilo_Kauai_Australia	Hilo	Kauai	Australia	33533	32663	0.0131428	0.00827849	1.58758
0_Hilo_Kauai_Australia	Hilo	Kauai	Australia	108622	52896	0.345014	0.0133264	25.8896
0_Hilo_Kauai_Australia	Hilo	Kauai	Australia	106992	50424	0.359354	0.0128251	28.0195
0_Hilo_Kauai_Australia	Hilo	Kauai	Australia	108367	52582	0.3466	0.0132085	26.2406
0_Hilo_Kauai_Australia	Hilo	Kauai	Australia	106570	51041	0.352317	0.0130691	26.958
2_Oahu_Kauai_Australia	Oahu	Kauai	Australia	62992	121308	-0.316419	0.0129264	-24.4785
2_Oahu_Kauai_Australia	Oahu	Kauai	Australia	67064	124775	-0.30083	0.0129108	-23.3008
2_Oahu_Kauai_Australia	Oahu	Kauai	Australia	58169	115827	-0.331375	0.0130203	-25.4506
2_Oahu_Kauai_Australia	Oahu	Kauai	Australia	66295	73906	-0.0542863	0.0104082	-5.21575
2_Oahu_Kauai_Australia	Oahu	Kauai	Australia	69181	124127	-0.284241	0.0131048	-21.6899
2_Oahu_Kauai_Australia	Oahu	Kauai	Australia	81680	144171	-0.276691	0.0123819	-22.3465
2_Oahu_Kauai_Australia	Oahu	Kauai	Australia	68840	126607	-0.295563	0.0126055	-23.4473
2_Oahu_Kauai_Australia	Oahu	Kauai	Australia	80901	143381	-0.278578	0.0124497	-22.3763
2_Oahu_Kauai_Australia	Oahu	Kauai	Australia	83069	145734	-0.273882	0.0124921	-21.9244
2_Oahu_Kauai_Australia	Oahu	Kauai	Australia	60860	67056	-0.048438	0.00741631	-6.53128
0_Hilo_Kauai_Australia	Hilo	Kauai	Australia	29433	28575	0.0147911	0.009097	1.62593
0_Hilo_Kauai_Australia	Hilo	Kauai	Australia	30034	29016	0.0172396	0.00851138	2.02548
0_Hilo_Kauai_Australia	Hilo	Kauai	Australia	51666	106288	-0.345809	0.0132377	-26.123
0_Hilo_Kauai_Australia	Hilo	Kauai	Australia	27235	26660	0.0106689	0.00865154	1.23318
0_Hilo_Kauai_Australia	Hilo	Kauai	Australia	29332	29781	-0.00759562	0.00876013	-0.867067
0_Hilo_Kauai_Australia	Hilo	Kauai	Australia	52306	106837	-0.342654	0.0134234	-25.5266
0_Hilo_Kauai_Australia	Hilo	Kauai	Australia	30676	30016	0.0108746	0.0093303	1.16551
0_Hilo_Kauai_Australia	Hilo	Kauai	Australia	30471	29200	0.0213001	0.00807105	2.63908
0_Hilo_Kauai_Australia	Hilo	Kauai	Australia	29477	28960	0.00884714	0.00901356	0.981536
0_Hilo_Kauai_Australia	Hilo	Kauai	Australia	28782	28470	0.00544959	0.0085371	0.638342
2_Oahu_Kauai_Australia	Oahu	Kauai	Australia	51867	55254	-0.0316184	0.00938637	-3.36855
2_Oahu_Kauai_Australia	Oahu	Kauai	Australia	57515	60706	-0.0269918	0.00879151	-3.07021
2_Oahu_Kauai_Australia	Oahu	Kauai	Australia	41048	43916	-0.0337555	0.0095694	-3.52744
2_Oahu_Kauai_Australia	Oahu	Kauai	Australia	130348	83426	0.219494	0.0146957	14.9359
2_Oahu_Kauai_Australia	Oahu	Kauai	Australia	54035	54234	-0.00183801	0.00829662	-0.221538
2_Oahu_Kauai_Australia	Oahu	Kauai	Australia	52512	60134	-0.0676633	0.0100182	-6.75405
2_Oahu_Kauai_Australia	Oahu	Kauai	Australia	43718	46370	-0.0294379	0.00794348	-3.70592
2_Oahu_Kauai_Australia	Oahu	Kauai	Australia	51968	59494	-0.0675208	0.0101863	-6.62857
2_Oahu_Kauai_Australia	Oahu	Kauai	Australia	54310	61875	-0.0651117	0.0100765	-6.46175
2_Oahu_Kauai_Australia	Oahu	Kauai	Australia	132881	84099	0.224823	0.013242	16.978
0_Hilo_Kauai_Australia	Hilo	Kauai	Australia	109123	53557	0.341566	0.0131232	26.0277
0_Hilo_Kauai_Australia	Hilo	Kauai	Australia	109682	54144	0.339006	0.013149	25.7818
0_Hilo_Kauai_Australia	Hilo	Kauai	Australia	34152	33817	0.00492872	0.00820554	0.600657
0_Hilo_Kauai_Australia	Hilo	Kauai	Australia	109695	54485	0.336277	0.0132122	25.452
0_Hilo_Kauai_Australia	Hilo	Kauai	Australia	109331	55094	0.329859	0.0132275	24.9373
0_Hilo_Kauai_Australia	Hilo	Kauai	Australia	33550	33116	0.00651006	0.00831608	0.782829
0_Hilo_Kauai_Australia	Hilo	Kauai	Australia	107973	52743	0.34365	0.0131124	26.208
0_Hilo_Kauai_Australia	Hilo	Kauai	Australia	110215	54161	0.341011	0.0130144	26.2026
0_Hilo_Kauai_Australia	Hilo	Kauai	Australia	110188	54970	0.334334	0.0134112	24.9294
0_Hilo_Kauai_Australia	Hilo	Kauai	Australia	108161	53163	0.340916	0.0132421	25.7449
2_Oahu_Kauai_Australia	Oahu	Kauai	Australia	81053	129342	-0.229516	0.0147101	-15.6026
2_Oahu_Kauai_Australia	Oahu	Kauai	Australia	86332	134139	-0.21684	0.0144143	-15.0434
2_Oahu_Kauai_Australia	Oahu	Kauai	Australia	79281	126889	-0.230916	0.014893	-15.505
2_Oahu_Kauai_Australia	Oahu	Kauai	Australia	60320	58269	0.017295	0.0084447	2.04803
2_Oahu_Kauai_Australia	Oahu	Kauai	Australia	85808	130680	-0.207272	0.0145407	-14.2547
2_Oahu_Kauai_Australia	Oahu	Kauai	Australia	83366	135928	-0.239687	0.0143613	-16.6898
2_Oahu_Kauai_Australia	Oahu	Kauai	Australia	81655	129258	-0.2257	0.0144271	-15.6442
2_Oahu_Kauai_Australia	Oahu	Kauai	Australia	82524	135148	-0.241758	0.0144976	-16.6757
2_Oahu_Kauai_Australia	Oahu	Kauai	Australia	84765	137471	-0.237162	0.0144008	-16.4687
2_Oahu_Kauai_Australia	Oahu	Kauai	Australia	79249	75278	0.0256978	0.0101069	2.54261
0_Hilo_Kauai_Australia	Hilo	Kauai	Australia	50697	39964	0.118386	0.0105825	11.187
0_Hilo_Kauai_Australia	Hilo	Kauai	Australia	52791	41910	0.114899	0.0110695	10.3798
0_Hilo_Kauai_Australia	Hilo	Kauai	Australia	73604	118199	-0.232504	0.0151739	-15.3226
0_Hilo_Kauai_Australia	Hilo	Kauai	Australia	52902	42416	0.110011	0.0108839	10.1077
0_Hilo_Kauai_Australia	Hilo	Kauai	Australia	51897	42433	0.100329	0.010726	9.3538
0_Hilo_Kauai_Australia	Hilo	Kauai	Australia	73906	118352	-0.231179	0.0152596	-15.1498
0_Hilo_Kauai_Australia	Hilo	Kauai	Australia	50393	39752	0.118043	0.010612	11.1235
0_Hilo_Kauai_Australia	Hilo	Kauai	Australia	52711	41429	0.119843	0.0107285	11.1706
0_Hilo_Kauai_Australia	Hilo	Kauai	Australia	51818	41387	0.111915	0.0106829	10.4761
0_Hilo_Kauai_Australia	Hilo	Kauai	Australia	52113	41985	0.107633	0.0110735	9.7198
1_Hilo_Oahu_Australia	Hilo	Oahu	Australia	51451	48629	0.0281974	0.0077373	3.64435
1_Hilo_Oahu_Australia	Hilo	Oahu	Australia	51638	48766	0.0286044	0.0082034	3.4869
1_Hilo_Oahu_Australia	Hilo	Oahu	Australia	71873	124354	-0.26745	0.0132778	-20.1427
1_Hilo_Oahu_Australia	Hilo	Oahu	Australia	50620	48002	0.0265458	0.00821733	3.23047
1_Hilo_Oahu_Australia	Hilo	Oahu	Australia	50912	49342	0.0156602	0.00828136	1.89102
1_Hilo_Oahu_Australia	Hilo	Oahu	Australia	73231	125684	-0.263696	0.0132615	-19.8843
1_Hilo_Oahu_Australia	Hilo	Oahu	Australia	50628	48015	0.0264895	0.00797963	3.31963
1_Hilo_Oahu_Australia	Hilo	Oahu	Australia	52549	49299	0.0319103	0.00811113	3.93414
1_Hilo_Oahu_Australia	Hilo	Oahu	Australia	53435	50952	0.0237865	0.00886184	2.68415
1_Hilo_Oahu_Australia	Hilo	Oahu	Australia	49047	46715	0.024352	0.00832042	2.92678
1_Hilo_Oahu_Australia	Hilo	Oahu	Australia	131498	72352	0.290145	0.0129625	22.3834
1_Hilo_Oahu_Australia	Hilo	Oahu	Australia	132354	73083	0.288512	0.0129628	22.2569
1_Hilo_Oahu_Australia	Hilo	Oahu	Australia	59646	55688	0.0343177	0.00868837	3.94985
1_Hilo_Oahu_Australia	Hilo	Oahu	Australia	133298	74471	0.283137	0.0130583	21.6825
1_Hilo_Oahu_Australia	Hilo	Oahu	Australia	132474	74597	0.279503	0.0129696	21.5506
1_Hilo_Oahu_Australia	Hilo	Oahu	Australia	58886	54838	0.035595	0.0087849	4.05183
1_Hilo_Oahu_Australia	Hilo	Oahu	Australia	131830	72990	0.287277	0.0130426	22.0261
1_Hilo_Oahu_Australia	Hilo	Oahu	Australia	133092	73391	0.289133	0.0129022	22.4095
1_Hilo_Oahu_Australia	Hilo	Oahu	Australia	133190	74344	0.283549	0.0130689	21.6964
1_Hilo_Oahu_Australia	Hilo	Oahu	Australia	132688	74089	0.283392	0.0130107	21.7815
1_Hilo_Oahu_Australia	Hilo	Oahu	Australia	35677	34459	0.0173663	0.00925564	1.87629
1_Hilo_Oahu_Australia	Hilo	Oahu	Australia	33302	31919	0.0212048	0.00860199	2.46511
1_Hilo_Oahu_Australia	Hilo	Oahu	Australia	57304	111534	-0.321196	0.0134524	-23.8764
1_Hilo_Oahu_Australia	Hilo	Oahu	Australia	31866	30962	0.0143885	0.00863945	1.66544
1_Hilo_Oahu_Australia	Hilo	Oahu	Australia	36151	36261	-0.00151909	0.00917065	-0.165646
1_Hilo_Oahu_Australia	Hilo	Oahu	Australia	56443	110529	-0.323923	0.0136576	-23.7173
1_Hilo_Oahu_Australia	Hilo	Oahu	Australia	35503	34490	0.0144729	0.00927979	1.55961
1_Hilo_Oahu_Australia	Hilo	Oahu	Australia	34089	32472	0.0242935	0.00857154	2.8342
1_Hilo_Oahu_Australia	Hilo	Oahu	Australia	34152	33334	0.012121	0.00912369	1.32852
1_Hilo_Oahu_Australia	Hilo	Oahu	Australia	33910	33301	0.00906102	0.00834685	1.08556
1_Hilo_Oahu_Australia	Hilo	Oahu	Australia	54278	54155	0.00113434	0.00857843	0.132232
1_Hilo_Oahu_Australia	Hilo	Oahu	Australia	54192	54003	0.00174685	0.00856287	0.204003
1_Hilo_Oahu_Australia	Hilo	Oahu	Australia	77415	132584	-0.262711	0.0132296	-19.8578
1_Hilo_Oahu_Australia	Hilo	Oahu	Australia	53709	53897	-0.00174711	0.00842845	-0.207288
1_Hilo_Oahu_Australia	Hilo	Oahu	Australia	55756	56857	-0.00977685	0.0087255	-1.12049
1_Hilo_Oahu_Australia	Hilo	Oahu	Australia	76677	131698	-0.264048	0.0132854	-19.8751
1_Hilo_Oahu_Australia	Hilo	Oahu	Australia	56186	56179	6.2297e-05	0.00862915	0.00721936
1_Hilo_Oahu_Australia	Hilo	Oahu	Australia	54294	53592	0.00650687	0.00826996	0.786807
1_Hilo_Oahu_Australia	Hilo	Oahu	Australia	54941	55110	-0.00153565	0.00837159	-0.183436
1_Hilo_Oahu_Australia	Hilo	Oahu	Australia	54506	54981	-0.00433841	0.00817803	-0.530496
1_Hilo_Oahu_Australia	Hilo	Oahu	Australia	50564	48795	0.0178041	0.00783655	2.27193
1_Hilo_Oahu_Australia	Hilo	Oahu	Australia	50718	48798	0.0192934	0.00839039	2.29946
1_Hilo_Oahu_Australia	Hilo	Oahu	Australia	70969	124402	-0.273495	0.0132689	-20.6118
1_Hilo_Oahu_Australia	Hilo	Oahu	Australia	49633	48101	0.0156752	0.00828393	1.89224
1_Hilo_Oahu_Australia	Hilo	Oahu	Australia	50011	49471	0.00542812	0.00836651	0.648791
1_Hilo_Oahu_Australia	Hilo	Oahu	Australia	72343	125714	-0.269473	0.013271	-20.3054
1_Hilo_Oahu_Australia	Hilo	Oahu	Australia	49618	47986	0.0167206	0.00807531	2.07058
1_Hilo_Oahu_Australia	Hilo	Oahu	Australia	51609	49411	0.0217581	0.00819804	2.65406
1_Hilo_Oahu_Australia	Hilo	Oahu	Australia	52458	51034	0.0137595	0.00900744	1.52757
1_Hilo_Oahu_Australia	Hilo	Oahu	Australia	48160	46835	0.0139481	0.00845947	1.64882
1_Hilo_Oahu_Australia	Hilo	Oahu	Australia	105993	50310	0.35625	0.013007	27.389
1_Hilo_Oahu_Australia	Hilo	Oahu	Australia	107045	51290	0.352133	0.0131835	26.7102
1_Hilo_Oahu_Australia	Hilo	Oahu	Australia	29167	28874	0.00504816	0.00750879	0.6723
1_Hilo_Oahu_Australia	Hilo	Oahu	Australia	106556	51232	0.350622	0.0132337	26.4947
1_Hilo_Oahu_Australia	Hilo	Oahu	Australia	107543	53189	0.338165	0.0131375	25.7405
1_Hilo_Oahu_Australia	Hilo	Oahu	Australia	30611	30236	0.006163	0.00785989	0.784107
1_Hilo_Oahu_Australia	Hilo	Oahu	Australia	106861	51541	0.349238	0.0131208	26.6171
1_Hilo_Oahu_Australia	Hilo	Oahu	Australia	107156	51022	0.354879	0.0131017	27.0864
1_Hilo_Oahu_Australia	Hilo	Oahu	Australia	107260	51833	0.348394	0.0133393	26.1178
1_Hilo_Oahu_Australia	Hilo	Oahu	Australia	108579	53371	0.340895	0.0132412	25.745
1_Hilo_Oahu_Australia	Hilo	Oahu	Australia	47910	44569	0.0361271	0.00854985	4.22547
1_Hilo_Oahu_Australia	Hilo	Oahu	Australia	48065	44595	0.0374487	0.00826421	4.53144
1_Hilo_Oahu_Australia	Hilo	Oahu	Australia	69102	121354	-0.274352	0.0135884	-20.1902
1_Hilo_Oahu_Australia	Hilo	Oahu	Australia	48179	45152	0.032433	0.00808142	4.01327
1_Hilo_Oahu_Australia	Hilo	Oahu	Australia	48908	46916	0.0207881	0.0089094	2.33328
1_Hilo_Oahu_Australia	Hilo	Oahu	Australia	68624	120661	-0.274913	0.0137071	-20.0562
1_Hilo_Oahu_Australia	Hilo	Oahu	Australia	48726	45550	0.0336883	0.00845946	3.98232
1_Hilo_Oahu_Australia	Hilo	Oahu	Australia	49079	45305	0.0399856	0.00798671	5.00652
1_Hilo_Oahu_Australia	Hilo	Oahu	Australia	48708	45749	0.0313264	0.00806966	3.882
1_Hilo_Oahu_Australia	Hilo	Oahu	Australia	48322	45582	0.0291787	0.00790065	3.69321
1_Hilo_Oahu_Australia	Hilo	Oahu	Australia	159021	81922	0.319989	0.012328	25.9562
1_Hilo_Oahu_Australia	Hilo	Oahu	Australia	158135	81055	0.322254	0.0123543	26.0844
1_Hilo_Oahu_Australia	Hilo	Oahu	Australia	106997	85318	0.112726	0.0114382	9.85528
1_Hilo_Oahu_Australia	Hilo	Oahu	Australia	158200	81421	0.320418	0.0124218	25.7948
1_Hilo_Oahu_Australia	Hilo	Oahu	Australia	158857	83113	0.31303	0.0124551	25.1328
1_Hilo_Oahu_Australia	Hilo	Oahu	Australia	106346	84489	0.114533	0.0115327	9.93117
1_Hilo_Oahu_Australia	Hilo	Oahu	Australia	157716	81082	0.320916	0.0124261	25.8259
1_Hilo_Oahu_Australia	Hilo	Oahu	Australia	158940	81472	0.32223	0.012211	26.3885
1_Hilo_Oahu_Australia	Hilo	Oahu	Australia	158584	81725	0.319834	0.0124708	25.6467
1_Hilo_Oahu_Australia	Hilo	Oahu	Australia	158359	81716	0.319246	0.0123703	25.8075
1_Hilo_Oahu_Australia	Hilo	Oahu	Australia	144486	72407	0.332325	0.0127617	26.0409
1_Hilo_Oahu_Australia	Hilo	Oahu	Australia	144590	72563	0.331688	0.0127393	26.0365
1_Hilo_Oahu_Australia	Hilo	Oahu	Australia	94212	77863	0.0950109	0.0114184	8.32087
1_Hilo_Oahu_Australia	Hilo	Oahu	Australia	143854	72179	0.331778	0.0128491	25.8212
1_Hilo_Oahu_Australia	Hilo	Oahu	Australia	143860	73061	0.326381	0.0129149	25.2717
1_Hilo_Oahu_Australia	Hilo	Oahu	Australia	93394	76795	0.0975327	0.0115505	8.44406
1_Hilo_Oahu_Australia	Hilo	Oahu	Australia	145304	73615	0.327468	0.0127457	25.6925
1_Hilo_Oahu_Australia	Hilo	Oahu	Australia	143402	70975	0.337849	0.0126643	26.6772
1_Hilo_Oahu_Australia	Hilo	Oahu	Australia	144580	72783	0.330309	0.0129343	25.5374
1_Hilo_Oahu_Australia	Hilo	Oahu	Australia	146016	74608	0.323664	0.0127547	25.376
1_Hilo_Oahu_Australia	Hilo	Oahu	Australia	38535	38329	0.00268006	0.00889335	0.301355
1_Hilo_Oahu_Australia	Hilo	Oahu	Australia	36601	36182	0.00575684	0.00847501	0.679272
1_Hilo_Oahu_Australia	Hilo	Oahu	Australia	60292	115547	-0.314236	0.0132904	-23.6438
1_Hilo_Oahu_Australia	Hilo	Oahu	Australia	34919	34944	-0.000357843	0.0082077	-0.0435985
1_Hilo_Oahu_Australia	Hilo	Oahu	Australia	39074	40146	-0.0135319	0.00889462	-1.52136
1_Hilo_Oahu_Australia	Hilo	Oahu	Australia	59597	114696	-0.316129	0.0133898	-23.6096
1_Hilo_Oahu_Australia	Hilo	Oahu	Australia	38495	38392	0.00133963	0.00901011	0.148681
1_Hilo_Oahu_Australia	Hilo	Oahu	Australia	36871	36144	0.00995686	0.00816034	1.22015
1_Hilo_Oahu_Australia	Hilo	Oahu	Australia	37194	37293	-0.00132909	0.00890965	-0.149174
1_Hilo_Oahu_Australia	Hilo	Oahu	Australia	37004	37354	-0.00470696	0.00826937	-0.569204
2_Oahu_Kauai_Australia	Oahu	Kauai	Australia	73555	128685	-0.272597	0.0134053	-20.335
2_Oahu_Kauai_Australia	Oahu	Kauai	Australia	68424	122835	-0.284489	0.0133703	-21.2777
2_Oahu_Kauai_Australia	Oahu	Kauai	Australia	71142	124768	-0.273728	0.013474	-20.3153
2_Oahu_Kauai_Australia	Oahu	Kauai	Australia	70647	77348	-0.0452786	0.0103304	-4.38304
2_Oahu_Kauai_Australia	Oahu	Kauai	Australia	80621	135040	-0.252336	0.0132965	-18.9777
2_Oahu_Kauai_Australia	Oahu	Kauai	Australia	88689	147238	-0.248166	0.0131685	-18.8453
2_Oahu_Kauai_Australia	Oahu	Kauai	Australia	80415	133168	-0.246991	0.0134246	-18.3984
2_Oahu_Kauai_Australia	Oahu	Kauai	Australia	87848	146365	-0.249845	0.0132159	-18.9049
2_Oahu_Kauai_Australia	Oahu	Kauai	Australia	90427	149000	-0.244638	0.0131011	-18.6731
2_Oahu_Kauai_Australia	Oahu	Kauai	Australia	77048	73441	0.0239685	0.00758591	3.15961
0_Hilo_Kauai_Australia	Hilo	Kauai	Australia	43960	38472	0.0665761	0.00843675	7.8912
0_Hilo_Kauai_Australia	Hilo	Kauai	Australia	45966	39950	0.0700219	0.00850795	8.23017
0_Hilo_Kauai_Australia	Hilo	Kauai	Australia	66719	116951	-0.273491	0.0139262	-19.6386
0_Hilo_Kauai_Australia	Hilo	Kauai	Australia	44374	38480	0.0711372	0.00782237	9.09407
0_Hilo_Kauai_Australia	Hilo	Kauai	Australia	45745	40045	0.0664413	0.00855234	7.76879
0_Hilo_Kauai_Australia	Hilo	Kauai	Australia	65347	116742	-0.282252	0.0138979	-20.3089
0_Hilo_Kauai_Australia	Hilo	Kauai	Australia	45411	40232	0.060472	0.00864433	6.99556
0_Hilo_Kauai_Australia	Hilo	Kauai	Australia	44407	39262	0.0614923	0.00822519	7.4761
0_Hilo_Kauai_Australia	Hilo	Kauai	Australia	45199	38937	0.0744271	0.00852284	8.73266
0_Hilo_Kauai_Australia	Hilo	Kauai	Australia	44663	39062	0.0668976	0.00792039	8.44625
2_Oahu_Kauai_Australia	Oahu	Kauai	Australia	66202	127125	-0.315129	0.0129819	-24.2745
2_Oahu_Kauai_Australia	Oahu	Kauai	Australia	71395	131638	-0.296715	0.0127789	-23.2192
2_Oahu_Kauai_Australia	Oahu	Kauai	Australia	61815	121176	-0.324393	0.0130037	-24.9461
2_Oahu_Kauai_Australia	Oahu	Kauai	Australia	54279	66711	-0.102752	0.0102027	-10.0711
2_Oahu_Kauai_Australia	Oahu	Kauai	Australia	66962	127193	-0.310221	0.012769	-24.2948
2_Oahu_Kauai_Australia	Oahu	Kauai	Australia	65840	130252	-0.328479	0.0126176	-26.0333
2_Oahu_Kauai_Australia	Oahu	Kauai	Australia	65532	124087	-0.308803	0.0127769	-24.1689
2_Oahu_Kauai_Australia	Oahu	Kauai	Australia	65244	129632	-0.330405	0.0126613	-26.0957
2_Oahu_Kauai_Australia	Oahu	Kauai	Australia	67527	131899	-0.322786	0.0126205	-25.5764
2_Oahu_Kauai_Australia	Oahu	Kauai	Australia	61034	62994	-0.0158029	0.00790333	-1.99952
0_Hilo_Kauai_Australia	Hilo	Kauai	Australia	34592	34608	-0.000231214	0.00914303	-0.0252885
0_Hilo_Kauai_Australia	Hilo	Kauai	Australia	36885	36409	0.00649439	0.00968207	0.670765
0_Hilo_Kauai_Australia	Hilo	Kauai	Australia	55293	111273	-0.336083	0.0132419	-25.3802
0_Hilo_Kauai_Australia	Hilo	Kauai	Australia	34609	34213	0.00575397	0.00902143	0.637812
0_Hilo_Kauai_Australia	Hilo	Kauai	Australia	34683	34556	0.00183423	0.00922047	0.19893
0_Hilo_Kauai_Australia	Hilo	Kauai	Australia	54843	112011	-0.342623	0.0131136	-26.1272
0_Hilo_Kauai_Australia	Hilo	Kauai	Australia	33084	33444	-0.00541126	0.00956783	-0.565568
0_Hilo_Kauai_Australia	Hilo	Kauai	Australia	34641	35020	-0.00544063	0.00908087	-0.599132
0_Hilo_Kauai_Australia	Hilo	Kauai	Australia	34890	34102	0.0114216	0.00877761	1.30122
0_Hilo_Kauai_Australia	Hilo	Kauai	Australia	34388	34287	0.00147069	0.0091493	0.160744
2_Oahu_Kauai_Australia	Oahu	Kauai	Australia	57501	118998	-0.348427	0.0128884	-27.0342
2_Oahu_Kauai_Australia	Oahu	Kauai	Australia	60640	121427	-0.333872	0.0128283	-26.0262
2_Oahu_Kauai_Australia	Oahu	Kauai	Australia	51434	111386	-0.36821	0.0126851	-29.0269
2_Oahu_Kauai_Australia	Oahu	Kauai	Australia	57585	70606	-0.101575	0.0102489	-9.91081
2_Oahu_Kauai_Australia	Oahu	Kauai	Australia	59802	120631	-0.337128	0.0128069	-26.3239
2_Oahu_Kauai_Australia	Oahu	Kauai	Australia	74825	139809	-0.302767	0.01281	-23.6352
2_Oahu_Kauai_Australia	Oahu	Kauai	Australia	62004	121127	-0.322845	0.0130233	-24.7898
2_Oahu_Kauai_Australia	Oahu	Kauai	Australia	74107	139117	-0.304891	0.0128378	-23.7495
2_Oahu_Kauai_Australia	Oahu	Kauai	Australia	76737	141762	-0.297599	0.0127802	-23.286
2_Oahu_Kauai_Australia	Oahu	Kauai	Australia	58885	61573	-0.0223148	0.00796291	-2.80235
0_Hilo_Kauai_Australia	Hilo	Kauai	Australia	24205	24852	-0.0131887	0.0103907	-1.26928
0_Hilo_Kauai_Australia	Hilo	Kauai	Australia	26096	26265	-0.00322759	0.010508	-0.307156
0_Hilo_Kauai_Australia	Hilo	Kauai	Australia	45678	102298	-0.38263	0.0132179	-28.9478
0_Hilo_Kauai_Australia	Hilo	Kauai	Australia	23749	23989	-0.00502744	0.0101035	-0.497592
0_Hilo_Kauai_Australia	Hilo	Kauai	Australia	25581	26019	-0.00848837	0.0106401	-0.797769
0_Hilo_Kauai_Australia	Hilo	Kauai	Australia	45013	102705	-0.390555	0.0128471	-30.4002
0_Hilo_Kauai_Australia	Hilo	Kauai	Australia	23160	24050	-0.0188519	0.010094	-1.86764
0_Hilo_Kauai_Australia	Hilo	Kauai	Australia	25131	26095	-0.0188186	0.0100992	-1.86336
0_Hilo_Kauai_Australia	Hilo	Kauai	Australia	25613	25518	0.00185797	0.00977656	0.190044
0_Hilo_Kauai_Australia	Hilo	Kauai	Australia	24434	24982	-0.0110895	0.0100363	-1.10495
2_Oahu_Kauai_Australia	Oahu	Kauai	Australia	66298	67395	-0.00820537	0.00924874	-0.887188
2_Oahu_Kauai_Australia	Oahu	Kauai	Australia	68959	69579	-0.00447531	0.00879329	-0.508946
2_Oahu_Kauai_Australia	Oahu	Kauai	Australia	51630	51067	0.00548215	0.00835906	0.655833
2_Oahu_Kauai_Australia	Oahu	Kauai	Australia	142775	95290	0.199462	0.0142024	14.0442
2_Oahu_Kauai_Australia	Oahu	Kauai	Australia	66667	66742	-0.000562181	0.00802624	-0.0700429
2_Oahu_Kauai_Australia	Oahu	Kauai	Australia	79008	83267	-0.0262456	0.00994254	-2.63973
2_Oahu_Kauai_Australia	Oahu	Kauai	Australia	61869	60175	0.0138802	0.0079213	1.75227
2_Oahu_Kauai_Australia	Oahu	Kauai	Australia	78221	82532	-0.0268175	0.0100147	-2.67781
2_Oahu_Kauai_Australia	Oahu	Kauai	Australia	80875	85051	-0.0251678	0.00986881	-2.55024
2_Oahu_Kauai_Australia	Oahu	Kauai	Australia	146473	88199	0.248321	0.0122713	20.236
0_Hilo_Kauai_Australia	Hilo	Kauai	Australia	121945	61918	0.326477	0.0123128	26.5153
0_Hilo_Kauai_Australia	Hilo	Kauai	Australia	122955	62543	0.325675	0.012346	26.379
0_Hilo_Kauai_Australia	Hilo	Kauai	Australia	44665	40522	0.0486342	0.00788929	6.16459
0_Hilo_Kauai_Australia	Hilo	Kauai	Australia	123050	62580	0.325755	0.0122007	26.6997
0_Hilo_Kauai_Australia	Hilo	Kauai	Australia	123189	62956	0.323581	0.0122746	26.3619
0_Hilo_Kauai_Australia	Hilo	Kauai	Australia	44528	41515	0.0350174	0.00769608	4.55003
0_Hilo_Kauai_Australia	Hilo	Kauai	Australia	121302	61730	0.325473	0.0124408	26.1618
0_Hilo_Kauai_Australia	Hilo	Kauai	Australia	123990	64297	0.317032	0.0123132	25.7474
0_Hilo_Kauai_Australia	Hilo	Kauai	Australia	123246	62282	0.328597	0.0123044	26.7056
0_Hilo_Kauai_Australia	Hilo	Kauai	Australia	122909	62674	0.324572	0.0122215	26.5575
2_Oahu_Kauai_Australia	Oahu	Kauai	Australia	65306	124812	-0.312995	0.01319	-23.7298
2_Oahu_Kauai_Australia	Oahu	Kauai	Australia	68463	127259	-0.300406	0.0130847	-22.9586
2_Oahu_Kauai_Australia	Oahu	Kauai	Australia	60985	118885	-0.321899	0.0133892	-24.0418
2_Oahu_Kauai_Australia	Oahu	Kauai	Australia	65426	76454	-0.0777277	0.0100781	-7.71252
2_Oahu_Kauai_Australia	Oahu	Kauai	Australia	68035	126772	-0.301514	0.0130216	-23.1548
2_Oahu_Kauai_Australia	Oahu	Kauai	Australia	82641	145678	-0.276092	0.0130035	-21.232
2_Oahu_Kauai_Australia	Oahu	Kauai	Australia	69953	127183	-0.290307	0.0131906	-22.0086
2_Oahu_Kauai_Australia	Oahu	Kauai	Australia	82003	144995	-0.2775	0.0130495	-21.2653
2_Oahu_Kauai_Australia	Oahu	Kauai	Australia	84467	147515	-0.27178	0.0129626	-20.9664
2_Oahu_Kauai_Australia	Oahu	Kauai	Australia	67396	67976	-0.00428449	0.00823858	-0.520052
0_Hilo_Kauai_Australia	Hilo	Kauai	Australia	30415	28959	0.0245225	0.00988328	2.48121
0_Hilo_Kauai_Australia	Hilo	Kauai	Australia	32005	30097	0.0307237	0.00961522	3.19531
0_Hilo_Kauai_Australia	Hilo	Kauai	Australia	50927	105451	-0.348668	0.01366	-25.5248
0_Hilo_Kauai_Australia	Hilo	Kauai	Australia	33631	31749	0.0287856	0.00945861	3.04332
0_Hilo_Kauai_Australia	Hilo	Kauai	Australia	31245	29602	0.0270021	0.0101573	2.65839
0_Hilo_Kauai_Australia	Hilo	Kauai	Australia	51279	106988	-0.351994	0.0135926	-25.896
0_Hilo_Kauai_Australia	Hilo	Kauai	Australia	30921	29771	0.0189481	0.0096784	1.95777
0_Hilo_Kauai_Australia	Hilo	Kauai	Australia	32417	31272	0.017978	0.009588	1.87505
0_Hilo_Kauai_Australia	Hilo	Kauai	Australia	31591	29342	0.0369094	0.00828509	4.45492
0_Hilo_Kauai_Australia	Hilo	Kauai	Australia	31872	30373	0.0240823	0.00954254	2.52367
2_Oahu_Kauai_Australia	Oahu	Kauai	Australia	45259	51634	-0.0657942	0.00976113	-6.74043
2_Oahu_Kauai_Australia	Oahu	Kauai	Australia	48769	54615	-0.0565465	0.00868264	-6.51259
2_Oahu_Kauai_Australia	Oahu	Kauai	Australia	31828	36554	-0.0691117	0.00966294	-7.15225
2_Oahu_Kauai_Australia	Oahu	Kauai	Australia	133798	91805	0.186137	0.014811	12.5675
2_Oahu_Kauai_Australia	Oahu	Kauai	Australia	45494	50941	-0.0564836	0.00852738	-6.6238
2_Oahu_Kauai_Australia	Oahu	Kauai	Australia	61000	70570	-0.0727369	0.0103491	-7.02836
2_Oahu_Kauai_Australia	Oahu	Kauai	Australia	40321	43868	-0.0421314	0.00854128	-4.93268
2_Oahu_Kauai_Australia	Oahu	Kauai	Australia	59974	69711	-0.0750819	0.0104285	-7.19971
2_Oahu_Kauai_Australia	Oahu	Kauai	Australia	62682	72240	-0.0708409	0.0102338	-6.92226
2_Oahu_Kauai_Australia	Oahu	Kauai	Australia	136541	83860	0.239023	0.0130401	18.3298
0_Hilo_Kauai_Australia	Hilo	Kauai	Australia	98986	44354	0.381136	0.0132177	28.8353
0_Hilo_Kauai_Australia	Hilo	Kauai	Australia	101799	46877	0.369407	0.0132807	27.8154
0_Hilo_Kauai_Australia	Hilo	Kauai	Australia	24049	25187	-0.0231132	0.00830745	-2.78222
0_Hilo_Kauai_Australia	Hilo	Kauai	Australia	100560	45529	0.376695	0.0131624	28.6191
0_Hilo_Kauai_Australia	Hilo	Kauai	Australia	99582	44949	0.378002	0.0132349	28.5609
0_Hilo_Kauai_Australia	Hilo	Kauai	Australia	23618	25906	-0.0461998	0.00935136	-4.94044
0_Hilo_Kauai_Australia	Hilo	Kauai	Australia	99838	45672	0.372249	0.0132469	28.1009
0_Hilo_Kauai_Australia	Hilo	Kauai	Australia	101500	47258	0.364633	0.0133547	27.3036
0_Hilo_Kauai_Australia	Hilo	Kauai	Australia	100552	45159	0.380157	0.0131329	28.9469
0_Hilo_Kauai_Australia	Hilo	Kauai	Australia	99928	45223	0.376883	0.0132932	28.3516
2_Oahu_Kauai_Australia	Oahu	Kauai	Australia	50893	55174	-0.0403613	0.00977528	-4.12891
2_Oahu_Kauai_Australia	Oahu	Kauai	Australia	51868	55588	-0.0346188	0.00938292	-3.68956
2_Oahu_Kauai_Australia	Oahu	Kauai	Australia	38964	41591	-0.0326113	0.00836858	-3.89687
2_Oahu_Kauai_Australia	Oahu	Kauai	Australia	142089	97768	0.184781	0.0143975	12.8342
2_Oahu_Kauai_Australia	Oahu	Kauai	Australia	52921	56341	-0.0313009	0.00826695	-3.78627
2_Oahu_Kauai_Australia	Oahu	Kauai	Australia	61871	69390	-0.0572828	0.0102151	-5.60766
2_Oahu_Kauai_Australia	Oahu	Kauai	Australia	49157	50619	-0.0146528	0.00846835	-1.7303
2_Oahu_Kauai_Australia	Oahu	Kauai	Australia	60972	68565	-0.0586165	0.0103292	-5.67482
2_Oahu_Kauai_Australia	Oahu	Kauai	Australia	61123	68580	-0.0574929	0.0103311	-5.56505
2_Oahu_Kauai_Australia	Oahu	Kauai	Australia	140953	85928	0.242528	0.0126178	19.2212
0_Hilo_Kauai_Australia	Hilo	Kauai	Australia	110377	53522	0.34689	0.0130406	26.6008
0_Hilo_Kauai_Australia	Hilo	Kauai	Australia	109738	52556	0.352336	0.0129209	27.2688
0_Hilo_Kauai_Australia	Hilo	Kauai	Australia	33538	32637	0.0136154	0.00894804	1.52161
0_Hilo_Kauai_Australia	Hilo	Kauai	Australia	107471	50266	0.362661	0.0126899	28.5788
0_Hilo_Kauai_Australia	Hilo	Kauai	Australia	110499	53633	0.346465	0.0130251	26.5998
0_Hilo_Kauai_Australia	Hilo	Kauai	Australia	33280	33579	-0.0044721	0.00846053	-0.528583
0_Hilo_Kauai_Australia	Hilo	Kauai	Australia	109498	53078	0.347038	0.0130671	26.5582
0_Hilo_Kauai_Australia	Hilo	Kauai	Australia	107235	50814	0.356984	0.0128436	27.7948
0_Hilo_Kauai_Australia	Hilo	Kauai	Australia	109224	51602	0.358288	0.0128426	27.8984
0_Hilo_Kauai_Australia	Hilo	Kauai	Australia	107662	50705	0.359652	0.0127535	28.2003
2_Oahu_Kauai_Australia	Oahu	Kauai	Australia	61758	121493	-0.325974	0.0130146	-25.0468
2_Oahu_Kauai_Australia	Oahu	Kauai	Australia	65736	124774	-0.309895	0.0129379	-23.9524
2_Oahu_Kauai_Australia	Oahu	Kauai	Australia	57440	115605	-0.336126	0.0128599	-26.1375
2_Oahu_Kauai_Australia	Oahu	Kauai	Australia	64356	75555	-0.0800437	0.0101698	-7.87071
2_Oahu_Kauai_Australia	Oahu	Kauai	Australia	66985	126065	-0.306035	0.0127885	-23.9305
2_Oahu_Kauai_Australia	Oahu	Kauai	Australia	80883	144178	-0.281235	0.0127261	-22.099
2_Oahu_Kauai_Australia	Oahu	Kauai	Australia	68451	125900	-0.295594	0.0128833	-22.944
2_Oahu_Kauai_Australia	Oahu	Kauai	Australia	80132	143448	-0.283192	0.0127965	-22.1303
2_Oahu_Kauai_Australia	Oahu	Kauai	Australia	82674	145975	-0.276848	0.0127307	-21.7464
2_Oahu_Kauai_Australia	Oahu	Kauai	Australia	63687	64568	-0.00686913	0.00722512	-0.950728
0_Hilo_Kauai_Australia	Hilo	Kauai	Australia	29558	28337	0.0210899	0.00829743	2.54174
0_Hilo_Kauai_Australia	Hilo	Kauai	Australia	30515	28810	0.02874	0.00855082	3.36108
0_Hilo_Kauai_Australia	Hilo	Kauai	Australia	50963	105861	-0.350061	0.0132411	-26.4375
0_Hilo_Kauai_Australia	Hilo	Kauai	Australia	27674	26090	0.0294621	0.00790267	3.72812
0_Hilo_Kauai_Australia	Hilo	Kauai	Australia	29971	28632	0.0228487	0.00875832	2.60879
0_Hilo_Kauai_Australia	Hilo	Kauai	Australia	51426	107472	-0.352717	0.0131639	-26.7942
0_Hilo_Kauai_Australia	Hilo	Kauai	Australia	30403	29436	0.01616	0.00899789	1.79598
0_Hilo_Kauai_Australia	Hilo	Kauai	Australia	30345	29475	0.0145436	0.00786522	1.84911
0_Hilo_Kauai_Australia	Hilo	Kauai	Australia	30049	28077	0.0339263	0.00886678	3.82622
0_Hilo_Kauai_Australia	Hilo	Kauai	Australia	28745	27509	0.0219718	0.00779636	2.81821
2_Oahu_Kauai_Australia	Oahu	Kauai	Australia	51540	57090	-0.0510909	0.00962808	-5.30644
2_Oahu_Kauai_Australia	Oahu	Kauai	Australia	56879	62004	-0.0431096	0.0089133	-4.83655
2_Oahu_Kauai_Australia	Oahu	Kauai	Australia	41356	45287	-0.0453701	0.00928349	-4.88718
2_Oahu_Kauai_Australia	Oahu	Kauai	Australia	128408	85464	0.200793	0.0150067	13.3802
2_Oahu_Kauai_Australia	Oahu	Kauai	Australia	52041	56714	-0.0429681	0.00859961	-4.99652
2_Oahu_Kauai_Australia	Oahu	Kauai	Australia	51190	59986	-0.0791178	0.0104536	-7.56848
2_Oahu_Kauai_Australia	Oahu	Kauai	Australia	43610	46400	-0.0309966	0.00814252	-3.80675
2_Oahu_Kauai_Australia	Oahu	Kauai	Australia	50626	59396	-0.0797113	0.010515	-7.58073
2_Oahu_Kauai_Australia	Oahu	Kauai	Australia	53342	62060	-0.0755446	0.0103089	-7.32807
2_Oahu_Kauai_Australia	Oahu	Kauai	Australia	135686	81992	0.246667	0.012919	19.0933
0_Hilo_Kauai_Australia	Hilo	Kauai	Australia	109165	53612	0.341283	0.0132511	25.7551
0_Hilo_Kauai_Australia	Hilo	Kauai	Australia	110288	54423	0.33917	0.0132399	25.6173
0_Hilo_Kauai_Australia	Hilo	Kauai	Australia	34325	34669	-0.00498594	0.00847	-0.588659
0_Hilo_Kauai_Australia	Hilo	Kauai	Australia	109853	53984	0.341004	0.0132085	25.8169
0_Hilo_Kauai_Australia	Hilo	Kauai	Australia	110458	54832	0.336536	0.013113	25.6643
0_Hilo_Kauai_Australia	Hilo	Kauai	Australia	33228	34714	-0.0218716	0.00916362	-2.38679
0_Hilo_Kauai_Australia	Hilo	Kauai	Australia	108786	53748	0.338624	0.0132567	25.5437
0_Hilo_Kauai_Australia	Hilo	Kauai	Australia	110117	55008	0.333741	0.0133202	25.0552
0_Hilo_Kauai_Australia	Hilo	Kauai	Australia	110847	54522	0.340602	0.0131631	25.8756
0_Hilo_Kauai_Australia	Hilo	Kauai	Australia	108639	53043	0.34386	0.0131991	26.0518
2_Oahu_Kauai_Australia	Oahu	Kauai	Australia	80530	128757	-0.230435	0.0152357	-15.1247
2_Oahu_Kauai_Australia	Oahu	Kauai	Australia	86057	133709	-0.216831	0.0148747	-14.5771
2_Oahu_Kauai_Australia	Oahu	Kauai	Australia	80354	127064	-0.225197	0.0153079	-14.7112
2_Oahu_Kauai_Australia	Oahu	Kauai	Australia	59620	59407	0.00178951	0.00845998	0.211526
2_Oahu_Kauai_Australia	Oahu	Kauai	Australia	84443	131972	-0.21962	0.0149382	-14.7019
2_Oahu_Kauai_Australia	Oahu	Kauai	Australia	83130	134990	-0.237759	0.0150082	-15.842
2_Oahu_Kauai_Australia	Oahu	Kauai	Australia	82084	128009	-0.218594	0.0150124	-14.5609
2_Oahu_Kauai_Australia	Oahu	Kauai	Australia	82171	134103	-0.240121	0.0150303	-15.9758
2_Oahu_Kauai_Australia	Oahu	Kauai	Australia	84888	136802	-0.234174	0.0149266	-15.6884
2_Oahu_Kauai_Australia	Oahu	Kauai	Australia	82674	71929	0.0695006	0.0102959	6.75029
0_Hilo_Kauai_Australia	Hilo	Kauai	Australia	51818	39230	0.138257	0.0113986	12.1292
0_Hilo_Kauai_Australia	Hilo	Kauai	Australia	54048	40928	0.13814	0.0116934	11.8135
0_Hilo_Kauai_Australia	Hilo	Kauai	Australia	74003	117313	-0.226379	0.0156474	-14.4675
0_Hilo_Kauai_Australia	Hilo	Kauai	Australia	53962	40953	0.13706	0.0115084	11.9096
0_Hilo_Kauai_Australia	Hilo	Kauai	Australia	53361	40646	0.135256	0.0114841	11.7777
0_Hilo_Kauai_Australia	Hilo	Kauai	Australia	73792	118334	-0.231837	0.0156742	-14.791
0_Hilo_Kauai_Australia	Hilo	Kauai	Australia	51314	38920	0.137354	0.0116463	11.7937
0_Hilo_Kauai_Australia	Hilo	Kauai	Australia	53382	41113	0.129838	0.011532	11.2589
0_Hilo_Kauai_Australia	Hilo	Kauai	Australia	53209	39853	0.143517	0.011194	12.8209
0_Hilo_Kauai_Australia	Hilo	Kauai	Australia	52685	39981	0.137095	0.0114809	11.9411
1_Hilo_Oahu_Australia	Hilo	Oahu	Australia	51433	49945	0.0146777	0.00787505	1.86383
1_Hilo_Oahu_Australia	Hilo	Oahu	Australia	51792	49828	0.0193269	0.00813506	2.37575
1_Hilo_Oahu_Australia	Hilo	Oahu	Australia	71565	126040	-0.275676	0.0131201	-21.0118
1_Hilo_Oahu_Australia	Hilo	Oahu	Australia	50919	49041	0.0187875	0.00811578	2.31494
1_Hilo_Oahu_Australia	Hilo	Oahu	Australia	51699	50070	0.0160068	0.00780224	2.05157
1_Hilo_Oahu_Australia	Hilo	Oahu	Australia	72691	128311	-0.276714	0.0131326	-21.0708
1_Hilo_Oahu_Australia	Hilo	Oahu	Australia	51371	50154	0.0119872	0.00866279	1.38376
1_Hilo_Oahu_Australia	Hilo	Oahu	Australia	52040	50847	0.0115952	0.00791524	1.46493
1_Hilo_Oahu_Australia	Hilo	Oahu	Australia	54003	51668	0.0220969	0.00860485	2.56796
1_Hilo_Oahu_Australia	Hilo	Oahu	Australia	49803	48152	0.0168547	0.00814736	2.06873
1_Hilo_Oahu_Australia	Hilo	Oahu	Australia	131698	72140	0.292183	0.0126981	23.0099
1_Hilo_Oahu_Australia	Hilo	Oahu	Australia	132218	72386	0.292428	0.0127301	22.9714
1_Hilo_Oahu_Australia	Hilo	Oahu	Australia	58900	55196	0.0324639	0.00881572	3.6825
1_Hilo_Oahu_Australia	Hilo	Oahu	Australia	133064	73193	0.290274	0.0126872	22.8793
1_Hilo_Oahu_Australia	Hilo	Oahu	Australia	132592	73088	0.289304	0.0126887	22.8001
1_Hilo_Oahu_Australia	Hilo	Oahu	Australia	58132	55531	0.0228834	0.00875458	2.61388
1_Hilo_Oahu_Australia	Hilo	Oahu	Australia	131587	72459	0.289778	0.0127555	22.7179
1_Hilo_Oahu_Australia	Hilo	Oahu	Australia	132030	72864	0.288764	0.0126987	22.7396
1_Hilo_Oahu_Australia	Hilo	Oahu	Australia	133423	73131	0.291895	0.0127921	22.8183
1_Hilo_Oahu_Australia	Hilo	Oahu	Australia	131932	72355	0.291634	0.012634	23.0833
1_Hilo_Oahu_Australia	Hilo	Oahu	Australia	35044	36014	-0.0136508	0.00955306	-1.42895
1_Hilo_Oahu_Australia	Hilo	Oahu	Australia	32709	33210	-0.00760024	0.00913819	-0.8317
1_Hilo_Oahu_Australia	Hilo	Oahu	Australia	55788	112826	-0.338276	0.0130621	-25.8974
1_Hilo_Oahu_Australia	Hilo	Oahu	Australia	31308	31921	-0.00969492	0.00879128	-1.10279
1_Hilo_Oahu_Australia	Hilo	Oahu	Australia	36108	36896	-0.0107939	0.00964564	-1.11905
1_Hilo_Oahu_Australia	Hilo	Oahu	Australia	54508	112703	-0.348033	0.0130795	-26.6091
1_Hilo_Oahu_Australia	Hilo	Oahu	Australia	34395	35697	-0.0185756	0.00896779	-2.07137
1_Hilo_Oahu_Australia	Hilo	Oahu	Australia	33003	34353	-0.0200428	0.00892435	-2.24585
1_Hilo_Oahu_Australia	Hilo	Oahu	Australia	33809	34023	-0.00315485	0.00915731	-0.344517
1_Hilo_Oahu_Australia	Hilo	Oahu	Australia	33352	34293	-0.0139109	0.00859752	-1.61801
1_Hilo_Oahu_Australia	Hilo	Oahu	Australia	55392	53495	0.0174217	0.00892771	1.95142
1_Hilo_Oahu_Australia	Hilo	Oahu	Australia	55883	53641	0.0204704	0.00926769	2.20879
1_Hilo_Oahu_Australia	Hilo	Oahu	Australia	78179	132092	-0.256398	0.0133856	-19.1547
1_Hilo_Oahu_Australia	Hilo	Oahu	Australia	55598	53334	0.0207836	0.009059	2.29425
1_Hilo_Oahu_Australia	Hilo	Oahu	Australia	57591	55615	0.0174549	0.0089801	1.94373
1_Hilo_Oahu_Australia	Hilo	Oahu	Australia	77112	132161	-0.263049	0.0134446	-19.5653
1_Hilo_Oahu_Australia	Hilo	Oahu	Australia	57663	56034	0.0143275	0.00918158	1.56047
1_Hilo_Oahu_Australia	Hilo	Oahu	Australia	55248	53726	0.0139666	0.00888726	1.57153
1_Hilo_Oahu_Australia	Hilo	Oahu	Australia	56823	54184	0.0237733	0.0087574	2.71465
1_Hilo_Oahu_Australia	Hilo	Oahu	Australia	56157	54218	0.0175674	0.008821	1.99154
1_Hilo_Oahu_Australia	Hilo	Oahu	Australia	51052	49978	0.0106305	0.0079346	1.33977
1_Hilo_Oahu_Australia	Hilo	Oahu	Australia	51379	49711	0.0165002	0.00826551	1.99627
1_Hilo_Oahu_Australia	Hilo	Oahu	Australia	71202	126007	-0.277903	0.0131667	-21.1065
1_Hilo_Oahu_Australia	Hilo	Oahu	Australia	50463	49021	0.0144948	0.00817425	1.77323
1_Hilo_Oahu_Australia	Hilo	Oahu	Australia	51401	50143	0.0123887	0.00788598	1.57098
1_Hilo_Oahu_Australia	Hilo	Oahu	Australia	72287	128206	-0.278907	0.0131581	-21.1966
1_Hilo_Oahu_Australia	Hilo	Oahu	Australia	50932	50076	0.00847458	0.00869911	0.974189
1_Hilo_Oahu_Australia	Hilo	Oahu	Australia	51610	50864	0.00727989	0.00797744	0.912561
1_Hilo_Oahu_Australia	Hilo	Oahu	Australia	53506	51602	0.0181147	0.00862941	2.09918
1_Hilo_Oahu_Australia	Hilo	Oahu	Australia	49296	48043	0.0128725	0.00823827	1.56253
1_Hilo_Oahu_Australia	Hilo	Oahu	Australia	106995	50001	0.363028	0.0127186	28.5432
1_Hilo_Oahu_Australia	Hilo	Oahu	Australia	108006	50717	0.360937	0.0127203	28.375
1_Hilo_Oahu_Australia	Hilo	Oahu	Australia	29717	28680	0.0177578	0.00816261	2.1755
1_Hilo_Oahu_Australia	Hilo	Oahu	Australia	107583	50281	0.362983	0.0128222	28.3089
1_Hilo_Oahu_Australia	Hilo	Oahu	Australia	108991	51916	0.354708	0.0127337	27.8558
1_Hilo_Oahu_Australia	Hilo	Oahu	Australia	30528	30621	-0.00152088	0.00752001	-0.202244
1_Hilo_Oahu_Australia	Hilo	Oahu	Australia	107521	50942	0.357049	0.0125737	28.3965
1_Hilo_Oahu_Australia	Hilo	Oahu	Australia	107436	50830	0.357664	0.0128722	27.7858
1_Hilo_Oahu_Australia	Hilo	Oahu	Australia	108439	50589	0.363772	0.0127335	28.5681
1_Hilo_Oahu_Australia	Hilo	Oahu	Australia	109331	52213	0.353575	0.0127992	27.6249
1_Hilo_Oahu_Australia	Hilo	Oahu	Australia	47174	45005	0.0235303	0.00816216	2.88285
1_Hilo_Oahu_Australia	Hilo	Oahu	Australia	47827	45154	0.0287478	0.00829907	3.46398
1_Hilo_Oahu_Australia	Hilo	Oahu	Australia	68458	122432	-0.282749	0.0133642	-21.1572
1_Hilo_Oahu_Australia	Hilo	Oahu	Australia	48012	45499	0.0268738	0.00822607	3.26691
1_Hilo_Oahu_Australia	Hilo	Oahu	Australia	49239	46896	0.024372	0.00834009	2.92227
1_Hilo_Oahu_Australia	Hilo	Oahu	Australia	67454	122448	-0.289592	0.0131963	-21.9448
1_Hilo_Oahu_Australia	Hilo	Oahu	Australia	48693	46759	0.0202615	0.00845239	2.39713
1_Hilo_Oahu_Australia	Hilo	Oahu	Australia	48297	46409	0.0199354	0.0082472	2.41723
1_Hilo_Oahu_Australia	Hilo	Oahu	Australia	48718	45769	0.0312106	0.00788851	3.95647
1_Hilo_Oahu_Australia	Hilo	Oahu	Australia	48527	46183	0.0247492	0.00810761	3.05259
1_Hilo_Oahu_Australia	Hilo	Oahu	Australia	156137	84423	0.298113	0.0124447	23.955
1_Hilo_Oahu_Australia	Hilo	Oahu	Australia	155807	83674	0.301206	0.0125446	24.0108
1_Hilo_Oahu_Australia	Hilo	Oahu	Australia	104239	88014	0.084394	0.0109957	7.67521
1_Hilo_Oahu_Australia	Hilo	Oahu	Australia	155928	83889	0.300391	0.0125121	24.0081
1_Hilo_Oahu_Australia	Hilo	Oahu	Australia	156823	85048	0.296749	0.0124595	23.8172
1_Hilo_Oahu_Australia	Hilo	Oahu	Australia	103086	87903	0.0794967	0.0110092	7.22092
1_Hilo_Oahu_Australia	Hilo	Oahu	Australia	155496	84277	0.297027	0.0127022	23.3839
1_Hilo_Oahu_Australia	Hilo	Oahu	Australia	156135	84708	0.296571	0.0125514	23.6284
1_Hilo_Oahu_Australia	Hilo	Oahu	Australia	156521	83964	0.301711	0.0126085	23.9291
1_Hilo_Oahu_Australia	Hilo	Oahu	Australia	156427	84611	0.297945	0.0124765	23.8805
1_Hilo_Oahu_Australia	Hilo	Oahu	Australia	144752	72709	0.331292	0.0129071	25.6673
1_Hilo_Oahu_Australia	Hilo	Oahu	Australia	144900	72384	0.333738	0.0129372	25.7968
1_Hilo_Oahu_Australia	Hilo	Oahu	Australia	93394	77159	0.0951904	0.011731	8.11444
1_Hilo_Oahu_Australia	Hilo	Oahu	Australia	144361	71946	0.334779	0.0130062	25.7399
1_Hilo_Oahu_Australia	Hilo	Oahu	Australia	144554	72376	0.332725	0.0128961	25.8004
1_Hilo_Oahu_Australia	Hilo	Oahu	Australia	92278	77018	0.090138	0.0117871	7.64721
1_Hilo_Oahu_Australia	Hilo	Oahu	Australia	145934	74321	0.325137	0.0130464	24.9216
1_Hilo_Oahu_Australia	Hilo	Oahu	Australia	143227	71420	0.334535	0.0130339	25.6666
1_Hilo_Oahu_Australia	Hilo	Oahu	Australia	145439	72467	0.334878	0.0130306	25.6994
1_Hilo_Oahu_Australia	Hilo	Oahu	Australia	146404	74275	0.32685	0.0129706	25.1993
1_Hilo_Oahu_Australia	Hilo	Oahu	Australia	38294	39144	-0.0109765	0.00881485	-1.24523
1_Hilo_Oahu_Australia	Hilo	Oahu	Australia	36619	36926	-0.00417431	0.00911718	-0.457852
1_Hilo_Oahu_Australia	Hilo	Oahu	Australia	59339	116222	-0.324007	0.0131487	-24.6418
1_Hilo_Oahu_Australia	Hilo	Oahu	Australia	34863	35286	-0.00603002	0.00823022	-0.732669
1_Hilo_Oahu_Australia	Hilo	Oahu	Australia	39267	39917	-0.00820873	0.00901911	-0.910148
1_Hilo_Oahu_Australia	Hilo	Oahu	Australia	58181	116173	-0.332611	0.0130872	-25.415
1_Hilo_Oahu_Australia	Hilo	Oahu	Australia	37916	38951	-0.0134648	0.0092004	-1.4635
1_Hilo_Oahu_Australia	Hilo	Oahu	Australia	36068	37216	-0.0156651	0.00823319	-1.90267
1_Hilo_Oahu_Australia	Hilo	Oahu	Australia	37274	37275	-1.3414e-05	0.0091185	-0.00147107
1_Hilo_Oahu_Australia	Hilo	Oahu	Australia	36900	37690	-0.0105912	0.00838823	-1.26263
2_Oahu_Kauai_Australia	Oahu	Kauai	Australia	73265	127736	-0.270999	0.0135883	-19.9435
2_Oahu_Kauai_Australia	Oahu	Kauai	Australia	68011	123391	-0.289339	0.0133692	-21.6421
2_Oahu_Kauai_Australia	Oahu	Kauai	Australia	70349	125712	-0.282376	0.013434	-21.0196
2_Oahu_Kauai_Australia	Oahu	Kauai	Australia	71452	77785	-0.0424359	0.0103459	-4.10169
2_Oahu_Kauai_Australia	Oahu	Kauai	Australia	81439	133975	-0.243884	0.0133723	-18.2381
2_Oahu_Kauai_Australia	Oahu	Kauai	Australia	89060	147705	-0.247693	0.0129124	-19.1826
2_Oahu_Kauai_Australia	Oahu	Kauai	Australia	80629	134549	-0.250583	0.0133314	-18.7965
2_Oahu_Kauai_Australia	Oahu	Kauai	Australia	88378	146944	-0.248876	0.0128871	-19.312
2_Oahu_Kauai_Australia	Oahu	Kauai	Australia	90751	149624	-0.244921	0.0127842	-19.1581
2_Oahu_Kauai_Australia	Oahu	Kauai	Australia	74619	73935	0.00460439	0.00739963	0.622246
0_Hilo_Kauai_Australia	Hilo	Kauai	Australia	43838	38059	0.0705642	0.00902883	7.81543
0_Hilo_Kauai_Australia	Hilo	Kauai	Australia	45188	38985	0.0736935	0.00868813	8.48208
0_Hilo_Kauai_Australia	Hilo	Kauai	Australia	66282	117940	-0.280412	0.0138881	-20.1908
0_Hilo_Kauai_Australia	Hilo	Kauai	Australia	44371	37364	0.0857283	0.00821905	10.4304
0_Hilo_Kauai_Australia	Hilo	Kauai	Australia	44896	39939	0.0584311	0.00802189	7.28396
0_Hilo_Kauai_Australia	Hilo	Kauai	Australia	65178	117055	-0.284674	0.0140168	-20.3094
0_Hilo_Kauai_Australia	Hilo	Kauai	Australia	45148	39111	0.0716481	0.00884444	8.10093
0_Hilo_Kauai_Australia	Hilo	Kauai	Australia	44098	38222	0.07138	0.00855784	8.34088
0_Hilo_Kauai_Australia	Hilo	Kauai	Australia	44686	38279	0.0772253	0.0084231	9.16828
0_Hilo_Kauai_Australia	Hilo	Kauai	Australia	44834	37402	0.090374	0.00824594	10.9598
2_Oahu_Kauai_Australia	Oahu	Kauai	Australia	66900	127556	-0.311927	0.0129952	-24.0033
2_Oahu_Kauai_Australia	Oahu	Kauai	Australia	71425	132969	-0.301105	0.0126243	-23.8513
2_Oahu_Kauai_Australia	Oahu	Kauai	Australia	61097	122611	-0.334847	0.0127963	-26.1675
2_Oahu_Kauai_Australia	Oahu	Kauai	Australia	54664	67058	-0.101822	0.00965982	-10.5408
2_Oahu_Kauai_Australia	Oahu	Kauai	Australia	67846	126561	-0.302021	0.0128517	-23.5004
2_Oahu_Kauai_Australia	Oahu	Kauai	Australia	65919	130744	-0.329625	0.0123975	-26.588
2_Oahu_Kauai_Australia	Oahu	Kauai	Australia	64859	124761	-0.315906	0.0126866	-24.9008
2_Oahu_Kauai_Australia	Oahu	Kauai	Australia	65563	130404	-0.330877	0.0124387	-26.6005
2_Oahu_Kauai_Australia	Oahu	Kauai	Australia	67524	132493	-0.324817	0.0123859	-26.2247
2_Oahu_Kauai_Australia	Oahu	Kauai	Australia	59249	64531	-0.0426725	0.00879042	-4.85443
0_Hilo_Kauai_Australia	Hilo	Kauai	Australia	34673	34826	-0.00220147	0.00926593	-0.237588
0_Hilo_Kauai_Australia	Hilo	Kauai	Australia	36713	36472	0.00329303	0.00957538	0.343905
0_Hilo_Kauai_Australia	Hilo	Kauai	Australia	55222	112961	-0.343311	0.013123	-26.1611
0_Hilo_Kauai_Australia	Hilo	Kauai	Australia	35121	33995	0.0162914	0.00947737	1.71898
0_Hilo_Kauai_Australia	Hilo	Kauai	Australia	34294	35216	-0.0132643	0.00949766	-1.39658
0_Hilo_Kauai_Australia	Hilo	Kauai	Australia	55010	112982	-0.345088	0.0132773	-25.9908
0_Hilo_Kauai_Australia	Hilo	Kauai	Australia	33242	33139	0.00155165	0.00885753	0.175178
0_Hilo_Kauai_Australia	Hilo	Kauai	Australia	34801	34828	-0.00038777	0.00932133	-0.0416002
0_Hilo_Kauai_Australia	Hilo	Kauai	Australia	34901	34328	0.00827688	0.00891644	0.928272
0_Hilo_Kauai_Australia	Hilo	Kauai	Australia	35106	33510	0.0232599	0.00936955	2.4825
2_Oahu_Kauai_Australia	Oahu	Kauai	Australia	56785	119447	-0.355565	0.0128401	-27.6919
2_Oahu_Kauai_Australia	Oahu	Kauai	Australia	59889	123431	-0.346618	0.0124844	-27.7641
2_Oahu_Kauai_Australia	Oahu	Kauai	Australia	49579	113178	-0.390761	0.0122969	-31.7771
2_Oahu_Kauai_Australia	Oahu	Kauai	Australia	56839	71237	-0.112418	0.00939857	-11.9611
2_Oahu_Kauai_Australia	Oahu	Kauai	Australia	59255	120001	-0.338879	0.0126744	-26.7372
2_Oahu_Kauai_Australia	Oahu	Kauai	Australia	73827	140702	-0.311729	0.0123528	-25.2355
2_Oahu_Kauai_Australia	Oahu	Kauai	Australia	60435	122565	-0.339508	0.0127394	-26.6503
2_Oahu_Kauai_Australia	Oahu	Kauai	Australia	73321	140242	-0.313355	0.0124163	-25.2373
2_Oahu_Kauai_Australia	Oahu	Kauai	Australia	75611	142714	-0.307354	0.0123784	-24.8298
2_Oahu_Kauai_Australia	Oahu	Kauai	Australia	55702	63049	-0.0618689	0.00825198	-7.49746
0_Hilo_Kauai_Australia	Hilo	Kauai	Australia	23195	25295	-0.0433079	0.0103794	-4.17248
0_Hilo_Kauai_Australia	Hilo	Kauai	Australia	24453	26144	-0.0334209	0.00972268	-3.43742
0_Hilo_Kauai_Australia	Hilo	Kauai	Australia	44218	104061	-0.403584	0.0128059	-31.5155
0_Hilo_Kauai_Australia	Hilo	Kauai	Australia	23019	23857	-0.0178769	0.00981678	-1.82106
0_Hilo_Kauai_Australia	Hilo	Kauai	Australia	23839	26728	-0.0571321	0.0111279	-5.13413
0_Hilo_Kauai_Australia	Hilo	Kauai	Australia	44025	104059	-0.405405	0.0128493	-31.5507
0_Hilo_Kauai_Australia	Hilo	Kauai	Australia	21970	23805	-0.0400874	0.00950773	-4.21629
0_Hilo_Kauai_Australia	Hilo	Kauai	Australia	24197	26146	-0.0387144	0.00966997	-4.00357
0_Hilo_Kauai_Australia	Hilo	Kauai	Australia	24373	25846	-0.0293315	0.00939502	-3.12203
0_Hilo_Kauai_Australia	Hilo	Kauai	Australia	23772	24204	-0.0090045	0.00964059	-0.93402
2_Oahu_Kauai_Australia	Oahu	Kauai	Australia	65638	65806	-0.00127811	0.00889728	-0.143652
2_Oahu_Kauai_Australia	Oahu	Kauai	Australia	67805	69089	-0.00937952	0.00864027	-1.08556
2_Oahu_Kauai_Australia	Oahu	Kauai	Australia	49954	50968	-0.0100474	0.00868606	-1.15672
2_Oahu_Kauai_Australia	Oahu	Kauai	Australia	142801	94886	0.201589	0.0141063	14.2907
2_Oahu_Kauai_Australia	Oahu	Kauai	Australia	66857	64856	0.0151921	0.00746079	2.03626
2_Oahu_Kauai_Australia	Oahu	Kauai	Australia	77622	81884	-0.02672	0.00953047	-2.80364
2_Oahu_Kauai_Australia	Oahu	Kauai	Australia	60677	59880	0.00661098	0.0073408	0.900581
2_Oahu_Kauai_Australia	Oahu	Kauai	Australia	76836	81149	-0.0273001	0.00959772	-2.84443
2_Oahu_Kauai_Australia	Oahu	Kauai	Australia	79240	83554	-0.0264997	0.00948557	-2.79369
2_Oahu_Kauai_Australia	Oahu	Kauai	Australia	144022	88578	0.238366	0.0127895	18.6377
0_Hilo_Kauai_Australia	Hilo	Kauai	Australia	122027	61524	0.329625	0.0125971	26.1666
0_Hilo_Kauai_Australia	Hilo	Kauai	Australia	122937	62088	0.328869	0.0125907	26.12
0_Hilo_Kauai_Australia	Hilo	Kauai	Australia	43413	40395	0.0360109	0.00744649	4.83596
0_Hilo_Kauai_Australia	Hilo	Kauai	Australia	123722	62042	0.332034	0.0124472	26.6755
0_Hilo_Kauai_Australia	Hilo	Kauai	Australia	122970	63321	0.320193	0.0125849	25.4427
0_Hilo_Kauai_Australia	Hilo	Kauai	Australia	43769	41020	0.0324217	0.00784558	4.13247
0_Hilo_Kauai_Australia	Hilo	Kauai	Australia	121514	60966	0.331806	0.0125034	26.5372
0_Hilo_Kauai_Australia	Hilo	Kauai	Australia	124352	63679	0.322676	0.0126205	25.5675
0_Hilo_Kauai_Australia	Hilo	Kauai	Australia	123713	62446	0.329111	0.012612	26.0951
0_Hilo_Kauai_Australia	Hilo	Kauai	Australia	123871	61551	0.336098	0.0122881	27.3515
2_Oahu_Kauai_Australia	Oahu	Kauai	Australia	63607	125336	-0.326707	0.0128783	-25.3688
2_Oahu_Kauai_Australia	Oahu	Kauai	Australia	66273	128873	-0.320786	0.0126164	-25.426
2_Oahu_Kauai_Australia	Oahu	Kauai	Australia	58093	120744	-0.350325	0.012602	-27.7992
2_Oahu_Kauai_Australia	Oahu	Kauai	Australia	63392	76723	-0.0951433	0.0090402	-10.5245
2_Oahu_Kauai_Australia	Oahu	Kauai	Australia	66812	126569	-0.309012	0.0127375	-24.26
2_Oahu_Kauai_Australia	Oahu	Kauai	Australia	80347	146318	-0.291051	0.0124266	-23.4216
2_Oahu_Kauai_Australia	Oahu	Kauai	Australia	66983	128222	-0.313716	0.0126559	-24.7881
2_Oahu_Kauai_Australia	Oahu	Kauai	Australia	79771	145742	-0.292538	0.0124311	-23.5326
2_Oahu_Kauai_Australia	Oahu	Kauai	Australia	82081	148276	-0.287358	0.0124003	-23.1734
2_Oahu_Kauai_Australia	Oahu	Kauai	Australia	62579	68975	-0.0486188	0.00807562	-6.02044
0_Hilo_Kauai_Australia	Hilo	Kauai	Australia	28523	29623	-0.0189179	0.00955175	-1.98057
0_Hilo_Kauai_Australia	Hilo	Kauai	Australia	29763	30450	-0.0114095	0.00903354	-1.26301
0_Hilo_Kauai_Australia	Hilo	Kauai	Australia	48402	107258	-0.378106	0.0129338	-29.234
0_Hilo_Kauai_Australia	Hilo	Kauai	Australia	31684	31598	0.001359	0.00900707	0.150881
0_Hilo_Kauai_Australia	Hilo	Kauai	Australia	29009	30874	-0.0311441	0.00963098	-3.23374
0_Hilo_Kauai_Australia	Hilo	Kauai	Australia	49256	108333	-0.37488	0.0130735	-28.6748
0_Hilo_Kauai_Australia	Hilo	Kauai	Australia	28749	29599	-0.0145678	0.00905435	-1.60892
0_Hilo_Kauai_Australia	Hilo	Kauai	Australia	30070	30986	-0.0150026	0.00860632	-1.74321
0_Hilo_Kauai_Australia	Hilo	Kauai	Australia	29382	29799	-0.00704618	0.00784175	-0.898547
0_Hilo_Kauai_Australia	Hilo	Kauai	Australia	30127	29531	0.00999028	0.00855297	1.16805
2_Oahu_Kauai_Australia	Oahu	Kauai	Australia	47566	49503	-0.0199549	0.0102047	-1.95547
2_Oahu_Kauai_Australia	Oahu	Kauai	Australia	50773	53822	-0.0291505	0.00937409	-3.10969
2_Oahu_Kauai_Australia	Oahu	Kauai	Australia	33245	36066	-0.0407006	0.0104214	-3.90548
2_Oahu_Kauai_Australia	Oahu	Kauai	Australia	137448	91079	0.202904	0.0145961	13.9012
2_Oahu_Kauai_Australia	Oahu	Kauai	Australia	48630	48446	0.00189542	0.00886092	0.213908
2_Oahu_Kauai_Australia	Oahu	Kauai	Australia	63142	69003	-0.0443528	0.0104198	-4.25658
2_Oahu_Kauai_Australia	Oahu	Kauai	Australia	41688	42725	-0.0122848	0.0084641	-1.45141
2_Oahu_Kauai_Australia	Oahu	Kauai	Australia	62235	68277	-0.0462946	0.0105325	-4.3954
2_Oahu_Kauai_Australia	Oahu	Kauai	Australia	64811	70841	-0.044452	0.0103586	-4.29132
2_Oahu_Kauai_Australia	Oahu	Kauai	Australia	137291	83731	0.242329	0.0130861	18.518
0_Hilo_Kauai_Australia	Hilo	Kauai	Australia	102292	43598	0.402317	0.0127633	31.5215
0_Hilo_Kauai_Australia	Hilo	Kauai	Australia	104696	45701	0.392262	0.0129013	30.4048
0_Hilo_Kauai_Australia	Hilo	Kauai	Australia	25612	24407	0.0240909	0.00907191	2.65554
0_Hilo_Kauai_Australia	Hilo	Kauai	Australia	104079	44114	0.404641	0.0125515	32.2385
0_Hilo_Kauai_Australia	Hilo	Kauai	Australia	102090	44288	0.394882	0.0127468	30.9789
0_Hilo_Kauai_Australia	Hilo	Kauai	Australia	25386	24388	0.0200506	0.00975087	2.05629
0_Hilo_Kauai_Australia	Hilo	Kauai	Australia	102673	43859	0.401373	0.0126552	31.7159
0_Hilo_Kauai_Australia	Hilo	Kauai	Australia	104438	45598	0.392172	0.0128962	30.4099
0_Hilo_Kauai_Australia	Hilo	Kauai	Australia	103732	44380	0.400724	0.0129089	31.0425
0_Hilo_Kauai_Australia	Hilo	Kauai	Australia	103634	43171	0.411859	0.0123765	33.2775
2_Oahu_Kauai_Australia	Oahu	Kauai	Australia	52442	54190	-0.0163928	0.0101076	-1.62183
2_Oahu_Kauai_Australia	Oahu	Kauai	Australia	53111	55951	-0.0260402	0.00988909	-2.63323
2_Oahu_Kauai_Australia	Oahu	Kauai	Australia	39090	41648	-0.0316827	0.00979294	-3.23526
2_Oahu_Kauai_Australia	Oahu	Kauai	Australia	143792	97280	0.192938	0.0142678	13.5226
2_Oahu_Kauai_Australia	Oahu	Kauai	Australia	55066	54594	0.00430421	0.00879506	0.48939
2_Oahu_Kauai_Australia	Oahu	Kauai	Australia	62550	68209	-0.0432781	0.0106868	-4.04969
2_Oahu_Kauai_Australia	Oahu	Kauai	Australia	49328	50127	-0.00803378	0.00863259	-0.930635
2_Oahu_Kauai_Australia	Oahu	Kauai	Australia	61680	67493	-0.0450017	0.010808	-4.16375
2_Oahu_Kauai_Australia	Oahu	Kauai	Australia	62064	67898	-0.04489	0.0107422	-4.17884
2_Oahu_Kauai_Australia	Oahu	Kauai	Australia	140352	86483	0.237481	0.0129762	18.3013
0_Hilo_Kauai_Australia	Hilo	Kauai	Australia	111511	52569	0.359227	0.0131709	27.2744
0_Hilo_Kauai_Australia	Hilo	Kauai	Australia	110998	51691	0.364542	0.0128928	28.2749
0_Hilo_Kauai_Australia	Hilo	Kauai	Australia	33361	31943	0.0217138	0.00898752	2.416
0_Hilo_Kauai_Australia	Hilo	Kauai	Australia	109845	49738	0.37665	0.0127655	29.5053
0_Hilo_Kauai_Australia	Hilo	Kauai	Australia	110960	52877	0.354517	0.0129791	27.3144
0_Hilo_Kauai_Australia	Hilo	Kauai	Australia	33549	32394	0.0175151	0.00928536	1.88632
0_Hilo_Kauai_Australia	Hilo	Kauai	Australia	110673	51656	0.363564	0.0130779	27.8
0_Hilo_Kauai_Australia	Hilo	Kauai	Australia	108966	49949	0.371375	0.0128034	29.0058
0_Hilo_Kauai_Australia	Hilo	Kauai	Australia	110541	50884	0.369565	0.0129539	28.5293
0_Hilo_Kauai_Australia	Hilo	Kauai	Australia	109535	48865	0.383018	0.0124761	30.7001
2_Oahu_Kauai_Australia	Oahu	Kauai	Australia	62160	121473	-0.322997	0.0128892	-25.0595
2_Oahu_Kauai_Australia	Oahu	Kauai	Australia	65908	126024	-0.313215	0.01268	-24.7016
2_Oahu_Kauai_Australia	Oahu	Kauai	Australia	56750	116955	-0.346593	0.0126659	-27.3644
2_Oahu_Kauai_Australia	Oahu	Kauai	Australia	64572	75471	-0.0778261	0.00990205	-7.85959
2_Oahu_Kauai_Australia	Oahu	Kauai	Australia	68190	125479	-0.295809	0.0129664	-22.8135
2_Oahu_Kauai_Australia	Oahu	Kauai	Australia	81154	144620	-0.281104	0.0124676	-22.5467
2_Oahu_Kauai_Australia	Oahu	Kauai	Australia	68278	126975	-0.30062	0.0127997	-23.4866
2_Oahu_Kauai_Australia	Oahu	Kauai	Australia	80474	144023	-0.283073	0.0124984	-22.6487
2_Oahu_Kauai_Australia	Oahu	Kauai	Australia	82871	146549	-0.277561	0.0124528	-22.289
2_Oahu_Kauai_Australia	Oahu	Kauai	Australia	61094	65006	-0.031023	0.00719035	-4.31453
0_Hilo_Kauai_Australia	Hilo	Kauai	Australia	29346	28071	0.022206	0.00950562	2.33609
0_Hilo_Kauai_Australia	Hilo	Kauai	Australia	29944	28242	0.029251	0.00873953	3.34698
0_Hilo_Kauai_Australia	Hilo	Kauai	Australia	50828	107304	-0.357145	0.0131875	-27.082
0_Hilo_Kauai_Australia	Hilo	Kauai	Australia	27843	25331	0.0472411	0.00876419	5.39024
0_Hilo_Kauai_Australia	Hilo	Kauai	Australia	29457	28951	0.0086632	0.00852455	1.01626
0_Hilo_Kauai_Australia	Hilo	Kauai	Australia	51525	108080	-0.354343	0.0132791	-26.6844
0_Hilo_Kauai_Australia	Hilo	Kauai	Australia	30459	28869	0.0268002	0.0098322	2.72575
0_Hilo_Kauai_Australia	Hilo	Kauai	Australia	30281	28830	0.024547	0.00886503	2.76897
0_Hilo_Kauai_Australia	Hilo	Kauai	Australia	29832	27901	0.0334471	0.00936667	3.57086
0_Hilo_Kauai_Australia	Hilo	Kauai	Australia	29689	26693	0.0531375	0.00876912	6.05962
2_Oahu_Kauai_Australia	Oahu	Kauai	Australia	52873	55351	-0.0228969	0.00958513	-2.3888
2_Oahu_Kauai_Australia	Oahu	Kauai	Australia	57765	61356	-0.0301458	0.00885885	-3.4029
2_Oahu_Kauai_Australia	Oahu	Kauai	Australia	41027	44246	-0.0377494	0.00939954	-4.01608
2_Oahu_Kauai_Australia	Oahu	Kauai	Australia	130250	84458	0.213276	0.014756	14.4535
2_Oahu_Kauai_Australia	Oahu	Kauai	Australia	54257	54535	-0.00255534	0.00830154	-0.307815
2_Oahu_Kauai_Australia	Oahu	Kauai	Australia	52401	58775	-0.0573325	0.0107151	-5.35061
2_Oahu_Kauai_Australia	Oahu	Kauai	Australia	43778	45170	-0.0156496	0.00751844	-2.08149
2_Oahu_Kauai_Australia	Oahu	Kauai	Australia	51986	58496	-0.0589236	0.0108259	-5.44284
2_Oahu_Kauai_Australia	Oahu	Kauai	Australia	54436	61003	-0.0568872	0.0105837	-5.37499
2_Oahu_Kauai_Australia	Oahu	Kauai	Australia	135591	82363	0.244217	0.0132583	18.42
0_Hilo_Kauai_Australia	Hilo	Kauai	Australia	110598	52462	0.356531	0.0128638	27.7158
0_Hilo_Kauai_Australia	Hilo	Kauai	Australia	111318	52859	0.356073	0.0127923	27.8349
0_Hilo_Kauai_Australia	Hilo	Kauai	Australia	34209	33516	0.0102326	0.00817734	1.25133
0_Hilo_Kauai_Australia	Hilo	Kauai	Australia	111986	52624	0.360622	0.0126582	28.4891
0_Hilo_Kauai_Australia	Hilo	Kauai	Australia	111236	53870	0.34745	0.0129043	26.9252
0_Hilo_Kauai_Australia	Hilo	Kauai	Australia	33414	33013	0.0060367	0.00828188	0.728904
0_Hilo_Kauai_Australia	Hilo	Kauai	Australia	109992	51667	0.36079	0.0126988	28.4114
0_Hilo_Kauai_Australia	Hilo	Kauai	Australia	111581	53294	0.353522	0.0128028	27.6128
0_Hilo_Kauai_Australia	Hilo	Kauai	Australia	112046	53189	0.356202	0.0128909	27.6321
0_Hilo_Kauai_Australia	Hilo	Kauai	Australia	110850	50851	0.371049	0.0124836	29.7229
2_Oahu_Kauai_Australia	Oahu	Kauai	Australia	81205	129743	-0.230095	0.0149407	-15.4005
2_Oahu_Kauai_Australia	Oahu	Kauai	Australia	86179	135612	-0.222881	0.0145374	-15.3315
2_Oahu_Kauai_Australia	Oahu	Kauai	Australia	79174	128691	-0.238217	0.0148961	-15.9919
2_Oahu_Kauai_Australia	Oahu	Kauai	Australia	59406	59906	-0.00419069	0.00839172	-0.499384
2_Oahu_Kauai_Australia	Oahu	Kauai	Australia	85835	132451	-0.213555	0.014669	-14.5582
2_Oahu_Kauai_Australia	Oahu	Kauai	Australia	82972	135719	-0.241194	0.0145519	-16.5747
2_Oahu_Kauai_Australia	Oahu	Kauai	Australia	81922	129745	-0.225935	0.014728	-15.3406
2_Oahu_Kauai_Australia	Oahu	Kauai	Australia	82234	134976	-0.242816	0.0146318	-16.5951
2_Oahu_Kauai_Australia	Oahu	Kauai	Australia	84649	137713	-0.238638	0.0145054	-16.4516
2_Oahu_Kauai_Australia	Oahu	Kauai	Australia	80043	73335	0.0437351	0.0104445	4.18738
0_Hilo_Kauai_Australia	Hilo	Kauai	Australia	51456	39528	0.1311	0.0109934	11.9254
0_Hilo_Kauai_Australia	Hilo	Kauai	Australia	53477	41108	0.130771	0.0112179	11.6573
0_Hilo_Kauai_Australia	Hilo	Kauai	Australia	73649	119351	-0.236798	0.0154028	-15.3737
0_Hilo_Kauai_Australia	Hilo	Kauai	Australia	54093	40974	0.137997	0.0109622	12.5885
0_Hilo_Kauai_Australia	Hilo	Kauai	Australia	53156	42061	0.116523	0.0114716	10.1576
0_Hilo_Kauai_Australia	Hilo	Kauai	Australia	73860	119750	-0.237023	0.0154918	-15.2998
0_Hilo_Kauai_Australia	Hilo	Kauai	Australia	51275	39002	0.135948	0.0108042	12.5829
0_Hilo_Kauai_Australia	Hilo	Kauai	Australia	52977	40916	0.128455	0.0110286	11.6474
0_Hilo_Kauai_Australia	Hilo	Kauai	Australia	52919	40353	0.134724	0.0108382	12.4305
0_Hilo_Kauai_Australia	Hilo	Kauai	Australia	53386	39767	0.1462	0.011085	13.189
1_Hilo_Oahu_Australia	Hilo	Oahu	Australia	51717	48922	0.0277725	0.00793814	3.49862
1_Hilo_Oahu_Australia	Hilo	Oahu	Australia	52032	48854	0.0315009	0.00811794	3.88041
1_Hilo_Oahu_Australia	Hilo	Oahu	Australia	71628	126474	-0.276857	0.0132815	-20.8453
1_Hilo_Oahu_Australia	Hilo	Oahu	Australia	51713	47715	0.04021	0.00807889	4.97717
1_Hilo_Oahu_Australia	Hilo	Oahu	Australia	51509	49508	0.0198086	0.00863026	2.29524
1_Hilo_Oahu_Australia	Hilo	Oahu	Australia	72989	128000	-0.273701	0.0132559	-20.6475
1_Hilo_Oahu_Australia	Hilo	Oahu	Australia	51428	48326	0.0310965	0.00817748	3.8027
1_Hilo_Oahu_Australia	Hilo	Oahu	Australia	52709	49752	0.0288598	0.00815883	3.53724
1_Hilo_Oahu_Australia	Hilo	Oahu	Australia	53940	50484	0.0330958	0.0088215	3.75173
1_Hilo_Oahu_Australia	Hilo	Oahu	Australia	50598	46107	0.0464402	0.00788448	5.89008
1_Hilo_Oahu_Australia	Hilo	Oahu	Australia	130595	70664	0.297781	0.0126365	23.5652
1_Hilo_Oahu_Australia	Hilo	Oahu	Australia	131304	70977	0.298234	0.0125913	23.6858
1_Hilo_Oahu_Australia	Hilo	Oahu	Australia	57223	54833	0.0213286	0.00772818	2.75985
1_Hilo_Oahu_Australia	Hilo	Oahu	Australia	132565	71423	0.299733	0.0124214	24.1304
1_Hilo_Oahu_Australia	Hilo	Oahu	Australia	131552	72505	0.289365	0.0126418	22.8896
1_Hilo_Oahu_Australia	Hilo	Oahu	Australia	56408	54136	0.0205529	0.00794179	2.58794
1_Hilo_Oahu_Australia	Hilo	Oahu	Australia	131054	70975	0.297378	0.0125916	23.6172
1_Hilo_Oahu_Australia	Hilo	Oahu	Australia	131387	71342	0.296184	0.0125263	23.6449
1_Hilo_Oahu_Australia	Hilo	Oahu	Australia	132183	71576	0.297445	0.012595	23.6161
1_Hilo_Oahu_Australia	Hilo	Oahu	Australia	132419	70740	0.3036	0.01243	24.4249
1_Hilo_Oahu_Australia	Hilo	Oahu	Australia	35559	35189	0.00522983	0.00928573	0.563211
1_Hilo_Oahu_Australia	Hilo	Oahu	Australia	33589	32774	0.0122809	0.00861052	1.42627
1_Hilo_Oahu_Australia	Hilo	Oahu	Australia	56970	114311	-0.334777	0.0132149	-25.3334
1_Hilo_Oahu_Australia	Hilo	Oahu	Australia	32743	31129	0.0252693	0.00838202	3.0147
1_Hilo_Oahu_Australia	Hilo	Oahu	Australia	36722	37079	-0.00483733	0.00973065	-0.497123
1_Hilo_Oahu_Australia	Hilo	Oahu	Australia	55742	113260	-0.340339	0.0133432	-25.5065
1_Hilo_Oahu_Australia	Hilo	Oahu	Australia	35569	34951	0.00876347	0.00920213	0.952331
1_Hilo_Oahu_Australia	Hilo	Oahu	Australia	34162	33686	0.00701568	0.00867085	0.809111
1_Hilo_Oahu_Australia	Hilo	Oahu	Australia	34736	33679	0.0154498	0.00922138	1.67544
1_Hilo_Oahu_Australia	Hilo	Oahu	Australia	35270	33166	0.030744	0.00861787	3.56748
1_Hilo_Oahu_Australia	Hilo	Oahu	Australia	57107	52526	0.0417849	0.00910863	4.58739
1_Hilo_Oahu_Australia	Hilo	Oahu	Australia	57269	52233	0.04599	0.00898256	5.11992
1_Hilo_Oahu_Australia	Hilo	Oahu	Australia	79380	132364	-0.250227	0.0138349	-18.0866
1_Hilo_Oahu_Australia	Hilo	Oahu	Australia	57563	51693	0.053727	0.00884108	6.07697
1_Hilo_Oahu_Australia	Hilo	Oahu	Australia	59128	55243	0.0339684	0.00972094	3.49435
1_Hilo_Oahu_Australia	Hilo	Oahu	Australia	78730	131945	-0.252593	0.0138397	-18.2514
1_Hilo_Oahu_Australia	Hilo	Oahu	Australia	59172	54250	0.0433955	0.00901848	4.81184
1_Hilo_Oahu_Australia	Hilo	Oahu	Australia	57021	52264	0.0435284	0.0089642	4.8558
1_Hilo_Oahu_Australia	Hilo	Oahu	Australia	58293	52999	0.0475686	0.00904397	5.2597
1_Hilo_Oahu_Australia	Hilo	Oahu	Australia	58602	52280	0.0570156	0.00883543	6.45306
1_Hilo_Oahu_Australia	Hilo	Oahu	Australia	51410	48739	0.0266703	0.00789984	3.37605
1_Hilo_Oahu_Australia	Hilo	Oahu	Australia	51699	48552	0.0313912	0.00814323	3.85488
1_Hilo_Oahu_Australia	Hilo	Oahu	Australia	71356	126254	-0.27781	0.0133289	-20.8426
1_Hilo_Oahu_Australia	Hilo	Oahu	Australia	51378	47459	0.0396511	0.00802512	4.94088
1_Hilo_Oahu_Australia	Hilo	Oahu	Australia	51233	49291	0.0193188	0.00860698	2.24455
1_Hilo_Oahu_Australia	Hilo	Oahu	Australia	72683	127791	-0.274888	0.0132915	-20.6816
1_Hilo_Oahu_Australia	Hilo	Oahu	Australia	50959	47887	0.0310786	0.00817944	3.79961
1_Hilo_Oahu_Australia	Hilo	Oahu	Australia	52289	49455	0.0278542	0.00815636	3.41503
1_Hilo_Oahu_Australia	Hilo	Oahu	Australia	53573	50216	0.0323445	0.0088218	3.66642
1_Hilo_Oahu_Australia	Hilo	Oahu	Australia	50200	45775	0.0461058	0.00788781	5.84519
1_Hilo_Oahu_Australia	Hilo	Oahu	Australia	108687	49007	0.378455	0.0125572	30.1385
1_Hilo_Oahu_Australia	Hilo	Oahu	Australia	109443	49380	0.378176	0.0126117	29.986
1_Hilo_Oahu_Australia	Hilo	Oahu	Australia	30234	28161	0.0354996	0.00835757	4.2476
1_Hilo_Oahu_Australia	Hilo	Oahu	Australia	109612	48673	0.384995	0.0123994	31.0495
1_Hilo_Oahu_Australia	Hilo	Oahu	Australia	110544	51702	0.362671	0.0127408	28.4653
1_Hilo_Oahu_Australia	Hilo	Oahu	Australia	31227	29391	0.030288	0.00838999	3.61002
1_Hilo_Oahu_Australia	Hilo	Oahu	Australia	109277	49481	0.376649	0.0124978	30.1372
1_Hilo_Oahu_Australia	Hilo	Oahu	Australia	109334	49474	0.376933	0.0125909	29.937
1_Hilo_Oahu_Australia	Hilo	Oahu	Australia	110244	49786	0.377792	0.0127123	29.7187
1_Hilo_Oahu_Australia	Hilo	Oahu	Australia	111792	50293	0.379424	0.0122685	30.9266
1_Hilo_Oahu_Australia	Hilo	Oahu	Australia	45915	44367	0.0171463	0.00857952	1.99851
1_Hilo_Oahu_Australia	Hilo	Oahu	Australia	46208	44254	0.0216002	0.00807056	2.67642
1_Hilo_Oahu_Australia	Hilo	Oahu	Australia	66551	122827	-0.297162	0.013322	-22.3062
1_Hilo_Oahu_Australia	Hilo	Oahu	Australia	46968	44142	0.0310174	0.00800035	3.87701
1_Hilo_Oahu_Australia	Hilo	Oahu	Australia	47208	46373	0.00892275	0.00913531	0.976732
1_Hilo_Oahu_Australia	Hilo	Oahu	Australia	65923	122419	-0.299965	0.0133264	-22.5091
1_Hilo_Oahu_Australia	Hilo	Oahu	Australia	47160	45258	0.0205804	0.00848884	2.42441
1_Hilo_Oahu_Australia	Hilo	Oahu	Australia	46999	45236	0.0191142	0.00815943	2.34259
1_Hilo_Oahu_Australia	Hilo	Oahu	Australia	47212	45030	0.0236552	0.00800163	2.95629
1_Hilo_Oahu_Australia	Hilo	Oahu	Australia	47389	44062	0.0363801	0.00789084	4.61043
1_Hilo_Oahu_Australia	Hilo	Oahu	Australia	155860	81833	0.311439	0.0120834	25.7741
1_Hilo_Oahu_Australia	Hilo	Oahu	Australia	155681	81167	0.314607	0.0120368	26.1372
1_Hilo_Oahu_Australia	Hilo	Oahu	Australia	102814	86481	0.0862833	0.0107709	8.01081
1_Hilo_Oahu_Australia	Hilo	Oahu	Australia	156236	80859	0.317919	0.0120253	26.4374
1_Hilo_Oahu_Australia	Hilo	Oahu	Australia	156343	83191	0.305393	0.0121661	25.102
1_Hilo_Oahu_Australia	Hilo	Oahu	Australia	102281	86110	0.0858374	0.0108728	7.89469
1_Hilo_Oahu_Australia	Hilo	Oahu	Australia	155298	81146	0.313613	0.0120767	25.9684
1_Hilo_Oahu_Australia	Hilo	Oahu	Australia	156309	81983	0.311911	0.0120762	25.8287
1_Hilo_Oahu_Australia	Hilo	Oahu	Australia	156213	81411	0.314791	0.012108	25.9986
1_Hilo_Oahu_Australia	Hilo	Oahu	Australia	156914	81078	0.318649	0.0118625	26.8618
1_Hilo_Oahu_Australia	Hilo	Oahu	Australia	144000	72143	0.332451	0.0126958	26.186
1_Hilo_Oahu_Australia	Hilo	Oahu	Australia	144336	72005	0.334338	0.0126301	26.4715
1_Hilo_Oahu_Australia	Hilo	Oahu	Australia	92125	78077	0.0825372	0.0114337	7.21874
1_Hilo_Oahu_Australia	Hilo	Oahu	Australia	144242	71144	0.339381	0.0126709	26.7843
1_Hilo_Oahu_Australia	Hilo	Oahu	Australia	144208	73168	0.326807	0.0128628	25.4072
1_Hilo_Oahu_Australia	Hilo	Oahu	Australia	91091	77211	0.0824708	0.0115531	7.13839
1_Hilo_Oahu_Australia	Hilo	Oahu	Australia	145364	73312	0.329492	0.0128263	25.6888
1_Hilo_Oahu_Australia	Hilo	Oahu	Australia	142969	70827	0.337434	0.0127718	26.4202
1_Hilo_Oahu_Australia	Hilo	Oahu	Australia	144644	71937	0.335703	0.0127985	26.23
1_Hilo_Oahu_Australia	Hilo	Oahu	Australia	146765	73149	0.334749	0.0125188	26.7396
1_Hilo_Oahu_Australia	Hilo	Oahu	Australia	38106	38593	-0.0063495	0.00874766	-0.725851
1_Hilo_Oahu_Australia	Hilo	Oahu	Australia	36452	36559	-0.00146553	0.00826077	-0.177409
1_Hilo_Oahu_Australia	Hilo	Oahu	Australia	59614	117867	-0.328221	0.0130597	-25.1323
1_Hilo_Oahu_Australia	Hilo	Oahu	Australia	35353	34669	0.00976836	0.00772473	1.26456
1_Hilo_Oahu_Australia	Hilo	Oahu	Australia	39075	40352	-0.0160777	0.00920982	-1.74571
1_Hilo_Oahu_Australia	Hilo	Oahu	Australia	58531	116908	-0.332748	0.0131149	-25.3718
1_Hilo_Oahu_Australia	Hilo	Oahu	Australia	38206	38475	-0.00350804	0.0088166	-0.39789
1_Hilo_Oahu_Australia	Hilo	Oahu	Australia	36489	36887	-0.00542412	0.00811466	-0.668434
1_Hilo_Oahu_Australia	Hilo	Oahu	Australia	37354	37188	0.00222693	0.00864813	0.257505
1_Hilo_Oahu_Australia	Hilo	Oahu	Australia	37837	36679	0.0155403	0.00815972	1.90451
2_Oahu_Kauai_Australia	Oahu	Kauai	Australia	74980	124128	-0.246841	0.0133166	-18.5364
2_Oahu_Kauai_Australia	Oahu	Kauai	Australia	69422	119022	-0.263208	0.0132635	-19.8446
2_Oahu_Kauai_Australia	Oahu	Kauai	Australia	71653	121835	-0.259355	0.0133841	-19.3779
2_Oahu_Kauai_Australia	Oahu	Kauai	Australia	71949	76241	-0.0289628	0.00986988	-2.93447
2_Oahu_Kauai_Australia	Oahu	Kauai	Australia	83395	132420	-0.227162	0.0134285	-16.9164
2_Oahu_Kauai_Australia	Oahu	Kauai	Australia	91095	143787	-0.224334	0.0133895	-16.7545
2_Oahu_Kauai_Australia	Oahu	Kauai	Australia	81145	132131	-0.239061	0.0131071	-18.2391
2_Oahu_Kauai_Australia	Oahu	Kauai	Australia	90157	143024	-0.226721	0.013489	-16.8079
2_Oahu_Kauai_Australia	Oahu	Kauai	Australia	92254	145956	-0.22544	0.0132768	-16.98
2_Oahu_Kauai_Australia	Oahu	Kauai	Australia	76062	75499	0.00371468	0.00799826	0.464436
0_Hilo_Kauai_Australia	Hilo	Kauai	Australia	43709	39365	0.0522907	0.00778056	6.72069
0_Hilo_Kauai_Australia	Hilo	Kauai	Australia	45813	40172	0.0656045	0.00825519	7.94706
0_Hilo_Kauai_Australia	Hilo	Kauai	Australia	67286	114544	-0.259902	0.0138311	-18.7911
0_Hilo_Kauai_Australia	Hilo	Kauai	Australia	43989	39137	0.0583692	0.00773651	7.54465
0_Hilo_Kauai_Australia	Hilo	Kauai	Australia	44998	40987	0.0466477	0.00788681	5.91465
0_Hilo_Kauai_Australia	Hilo	Kauai	Australia	65964	114696	-0.269744	0.0138497	-19.4765
0_Hilo_Kauai_Australia	Hilo	Kauai	Australia	45260	40291	0.0580823	0.00858919	6.76226
0_Hilo_Kauai_Australia	Hilo	Kauai	Australia	44371	39305	0.0605431	0.00813673	7.44071
0_Hilo_Kauai_Australia	Hilo	Kauai	Australia	44467	39181	0.0631934	0.00815678	7.74734
0_Hilo_Kauai_Australia	Hilo	Kauai	Australia	44291	39382	0.0586689	0.00776803	7.5526
2_Oahu_Kauai_Australia	Oahu	Kauai	Australia	68488	123714	-0.287333	0.0129902	-22.1192
2_Oahu_Kauai_Australia	Oahu	Kauai	Australia	73370	129087	-0.275204	0.0126461	-21.7621
2_Oahu_Kauai_Australia	Oahu	Kauai	Australia	62800	119030	-0.309245	0.0130981	-23.6099
2_Oahu_Kauai_Australia	Oahu	Kauai	Australia	55630	65777	-0.0835784	0.00976677	-8.55743
2_Oahu_Kauai_Australia	Oahu	Kauai	Australia	69080	124212	-0.285226	0.013039	-21.8748
2_Oahu_Kauai_Australia	Oahu	Kauai	Australia	67643	126505	-0.303181	0.013095	-23.1524
2_Oahu_Kauai_Australia	Oahu	Kauai	Australia	66031	122984	-0.301315	0.012647	-23.8251
2_Oahu_Kauai_Australia	Oahu	Kauai	Australia	66918	125900	-0.305895	0.0132188	-23.1409
2_Oahu_Kauai_Australia	Oahu	Kauai	Australia	68736	128485	-0.302955	0.0130096	-23.2869
2_Oahu_Kauai_Australia	Oahu	Kauai	Australia	59560	64939	-0.0432052	0.00826123	-5.22987
0_Hilo_Kauai_Australia	Hilo	Kauai	Australia	34781	36212	-0.0201569	0.00907879	-2.22022
0_Hilo_Kauai_Australia	Hilo	Kauai	Australia	37288	37524	-0.00315457	0.00944534	-0.333982
0_Hilo_Kauai_Australia	Hilo	Kauai	Australia	56183	109556	-0.32203	0.0132473	-24.3091
0_Hilo_Kauai_Australia	Hilo	Kauai	Australia	34395	35313	-0.0131692	0.00877134	-1.50139
0_Hilo_Kauai_Australia	Hilo	Kauai	Australia	34587	36395	-0.0254713	0.00936622	-2.71948
0_Hilo_Kauai_Australia	Hilo	Kauai	Australia	55921	110652	-0.328571	0.0132299	-24.8354
0_Hilo_Kauai_Australia	Hilo	Kauai	Australia	33516	34334	-0.012056	0.00946385	-1.2739
0_Hilo_Kauai_Australia	Hilo	Kauai	Australia	35084	35899	-0.0114816	0.00905379	-1.26816
0_Hilo_Kauai_Australia	Hilo	Kauai	Australia	35110	35596	-0.00687353	0.00887126	-0.774809
0_Hilo_Kauai_Australia	Hilo	Kauai	Australia	34437	35362	-0.0132523	0.00900136	-1.47226
2_Oahu_Kauai_Australia	Oahu	Kauai	Australia	60009	114118	-0.310744	0.0131518	-23.6276
2_Oahu_Kauai_Australia	Oahu	Kauai	Australia	63249	117782	-0.301236	0.0129131	-23.3279
2_Oahu_Kauai_Australia	Oahu	Kauai	Australia	53167	108425	-0.34196	0.0132088	-25.8887
2_Oahu_Kauai_Australia	Oahu	Kauai	Australia	59880	68996	-0.0707347	0.00967096	-7.31413
2_Oahu_Kauai_Australia	Oahu	Kauai	Australia	62672	116713	-0.301257	0.0133174	-22.6213
2_Oahu_Kauai_Australia	Oahu	Kauai	Australia	77325	135020	-0.271704	0.0132818	-20.4568
2_Oahu_Kauai_Australia	Oahu	Kauai	Australia	63796	119787	-0.30499	0.0130913	-23.2971
2_Oahu_Kauai_Australia	Oahu	Kauai	Australia	76664	134599	-0.274232	0.0133334	-20.5673
2_Oahu_Kauai_Australia	Oahu	Kauai	Australia	78703	137409	-0.271646	0.0131122	-20.7171
2_Oahu_Kauai_Australia	Oahu	Kauai	Australia	58473	62717	-0.0350194	0.00836793	-4.18495
0_Hilo_Kauai_Australia	Hilo	Kauai	Australia	25015	25437	-0.00836439	0.0103191	-0.810572
0_Hilo_Kauai_Australia	Hilo	Kauai	Australia	26578	25806	0.0147373	0.0098583	1.49491
0_Hilo_Kauai_Australia	Hilo	Kauai	Australia	46725	99068	-0.359023	0.0134698	-26.6539
0_Hilo_Kauai_Australia	Hilo	Kauai	Australia	23948	23820	0.00267962	0.00936959	0.285991
0_Hilo_Kauai_Australia	Hilo	Kauai	Australia	25621	26381	-0.0146148	0.0106427	-1.37322
0_Hilo_Kauai_Australia	Hilo	Kauai	Australia	46097	99796	-0.368071	0.0132604	-27.7572
0_Hilo_Kauai_Australia	Hilo	Kauai	Australia	23767	23493	0.00579772	0.00999268	0.580196
0_Hilo_Kauai_Australia	Hilo	Kauai	Australia	25889	25598	0.00565191	0.00962193	0.587399
0_Hilo_Kauai_Australia	Hilo	Kauai	Australia	25935	25455	0.00934034	0.00972581	0.960366
0_Hilo_Kauai_Australia	Hilo	Kauai	Australia	24502	24432	0.0014305	0.00924011	0.154814
2_Oahu_Kauai_Australia	Oahu	Kauai	Australia	66957	63869	0.0236039	0.00901081	2.61951
2_Oahu_Kauai_Australia	Oahu	Kauai	Australia	69185	66957	0.0163653	0.00866926	1.88773
2_Oahu_Kauai_Australia	Oahu	Kauai	Australia	51204	49132	0.0206506	0.00783376	2.63611
2_Oahu_Kauai_Australia	Oahu	Kauai	Australia	141334	93428	0.204062	0.0137766	14.8122
2_Oahu_Kauai_Australia	Oahu	Kauai	Australia	68699	65466	0.0240972	0.00803016	3.00083
2_Oahu_Kauai_Australia	Oahu	Kauai	Australia	79108	79706	-0.00376541	0.00957172	-0.393389
2_Oahu_Kauai_Australia	Oahu	Kauai	Australia	62286	60767	0.0123443	0.00749814	1.64631
2_Oahu_Kauai_Australia	Oahu	Kauai	Australia	78284	79111	-0.0052543	0.00959612	-0.547544
2_Oahu_Kauai_Australia	Oahu	Kauai	Australia	80298	81770	-0.00908261	0.00952729	-0.953325
2_Oahu_Kauai_Australia	Oahu	Kauai	Australia	142106	88848	0.2306	0.0127131	18.1388
0_Hilo_Kauai_Australia	Hilo	Kauai	Australia	118421	61498	0.316381	0.01224	25.8482
0_Hilo_Kauai_Australia	Hilo	Kauai	Australia	120062	62009	0.318848	0.012384	25.7468
0_Hilo_Kauai_Australia	Hilo	Kauai	Australia	44403	39329	0.0605981	0.00746726	8.11517
0_Hilo_Kauai_Australia	Hilo	Kauai	Australia	119813	62365	0.31534	0.0123793	25.4732
0_Hilo_Kauai_Australia	Hilo	Kauai	Australia	119476	62984	0.309613	0.0123151	25.141
0_Hilo_Kauai_Australia	Hilo	Kauai	Australia	44507	40719	0.0444465	0.00795175	5.58953
0_Hilo_Kauai_Australia	Hilo	Kauai	Australia	118329	60894	0.320467	0.0123865	25.8723
0_Hilo_Kauai_Australia	Hilo	Kauai	Australia	121249	63672	0.31136	0.0124946	24.9196
0_Hilo_Kauai_Australia	Hilo	Kauai	Australia	119806	61853	0.319021	0.0124447	25.6351
0_Hilo_Kauai_Australia	Hilo	Kauai	Australia	119619	62081	0.316665	0.0123225	25.6981
2_Oahu_Kauai_Australia	Oahu	Kauai	Australia	66363	120279	-0.288874	0.0131597	-21.9514
2_Oahu_Kauai_Australia	Oahu	Kauai	Australia	69082	123440	-0.282347	0.0128389	-21.9915
2_Oahu_Kauai_Australia	Oahu	Kauai	Australia	60647	115631	-0.311916	0.0131382	-23.7411
2_Oahu_Kauai_Australia	Oahu	Kauai	Australia	65956	74763	-0.0625857	0.00927695	-6.74637
2_Oahu_Kauai_Australia	Oahu	Kauai	Australia	70085	123825	-0.277139	0.0133298	-20.7909
2_Oahu_Kauai_Australia	Oahu	Kauai	Australia	83907	141457	-0.255365	0.0132561	-19.264
2_Oahu_Kauai_Australia	Oahu	Kauai	Australia	69675	125420	-0.285733	0.0127864	-22.3466
2_Oahu_Kauai_Australia	Oahu	Kauai	Australia	83178	140929	-0.257694	0.0133238	-19.3409
2_Oahu_Kauai_Australia	Oahu	Kauai	Australia	85185	143749	-0.255812	0.0131427	-19.4641
2_Oahu_Kauai_Australia	Oahu	Kauai	Australia	65349	69287	-0.0292492	0.00822474	-3.55625
0_Hilo_Kauai_Australia	Hilo	Kauai	Australia	29099	29230	-0.00224588	0.00866843	-0.259087
0_Hilo_Kauai_Australia	Hilo	Kauai	Australia	31097	29959	0.0186386	0.00850418	2.1917
0_Hilo_Kauai_Australia	Hilo	Kauai	Australia	50433	102422	-0.34012	0.0135177	-25.1611
0_Hilo_Kauai_Australia	Hilo	Kauai	Australia	32171	31770	0.00627141	0.00858564	0.730453
0_Hilo_Kauai_Australia	Hilo	Kauai	Australia	29728	30153	-0.00709741	0.00880826	-0.805768
0_Hilo_Kauai_Australia	Hilo	Kauai	Australia	51101	104520	-0.343263	0.0135613	-25.3119
0_Hilo_Kauai_Australia	Hilo	Kauai	Australia	30054	29457	0.0100318	0.00891967	1.12468
0_Hilo_Kauai_Australia	Hilo	Kauai	Australia	31529	30899	0.0100916	0.00864319	1.16758
0_Hilo_Kauai_Australia	Hilo	Kauai	Australia	30354	29474	0.0147088	0.00692466	2.12412
0_Hilo_Kauai_Australia	Hilo	Kauai	Australia	30605	30170	0.00715755	0.00862109	0.830237
2_Oahu_Kauai_Australia	Oahu	Kauai	Australia	47738	48167	-0.00447318	0.0101037	-0.442727
2_Oahu_Kauai_Australia	Oahu	Kauai	Australia	51361	52404	-0.0100516	0.00932102	-1.07838
2_Oahu_Kauai_Australia	Oahu	Kauai	Australia	33571	34950	-0.0201252	0.00942311	-2.13573
2_Oahu_Kauai_Australia	Oahu	Kauai	Australia	134359	89868	0.198419	0.0143108	13.865
2_Oahu_Kauai_Australia	Oahu	Kauai	Australia	49178	49402	-0.00227227	0.00901526	-0.252047
2_Oahu_Kauai_Australia	Oahu	Kauai	Australia	63753	67676	-0.0298488	0.0105082	-2.84054
2_Oahu_Kauai_Australia	Oahu	Kauai	Australia	42456	44344	-0.0217512	0.00828978	-2.62385
2_Oahu_Kauai_Australia	Oahu	Kauai	Australia	62791	67059	-0.0328687	0.0105439	-3.11731
2_Oahu_Kauai_Australia	Oahu	Kauai	Australia	65055	69813	-0.0352789	0.0103757	-3.40014
2_Oahu_Kauai_Australia	Oahu	Kauai	Australia	134663	84968	0.226266	0.0132191	17.1166
0_Hilo_Kauai_Australia	Hilo	Kauai	Australia	97509	44165	0.376526	0.0128667	29.2636
0_Hilo_Kauai_Australia	Hilo	Kauai	Australia	100323	45901	0.372182	0.01295	28.74
0_Hilo_Kauai_Australia	Hilo	Kauai	Australia	25422	23779	0.0333936	0.00862647	3.87107
0_Hilo_Kauai_Australia	Hilo	Kauai	Australia	99098	45164	0.373861	0.0130372	28.6764
0_Hilo_Kauai_Australia	Hilo	Kauai	Australia	97519	44566	0.372685	0.0130759	28.5016
0_Hilo_Kauai_Australia	Hilo	Kauai	Australia	25043	24673	0.00744227	0.00985408	0.755248
0_Hilo_Kauai_Australia	Hilo	Kauai	Australia	98333	44377	0.378081	0.0129687	29.1535
0_Hilo_Kauai_Australia	Hilo	Kauai	Australia	100339	46376	0.367808	0.0130899	28.0986
0_Hilo_Kauai_Australia	Hilo	Kauai	Australia	98867	44541	0.378821	0.0129173	29.3265
0_Hilo_Kauai_Australia	Hilo	Kauai	Australia	98436	44519	0.377161	0.0130475	28.9068
2_Oahu_Kauai_Australia	Oahu	Kauai	Australia	52531	52523	7.61513e-05	0.00999416	0.00761958
2_Oahu_Kauai_Australia	Oahu	Kauai	Australia	53496	54115	-0.0057522	0.00933208	-0.61639
2_Oahu_Kauai_Australia	Oahu	Kauai	Australia	39707	40603	-0.0111568	0.00915525	-1.21862
2_Oahu_Kauai_Australia	Oahu	Kauai	Australia	141119	96197	0.189292	0.0138879	13.63
2_Oahu_Kauai_Australia	Oahu	Kauai	Australia	55452	55274	0.00160757	0.00853606	0.188327
2_Oahu_Kauai_Australia	Oahu	Kauai	Australia	63504	66943	-0.0263632	0.0102717	-2.5666
2_Oahu_Kauai_Australia	Oahu	Kauai	Australia	50368	51865	-0.014643	0.00860491	-1.70171
2_Oahu_Kauai_Australia	Oahu	Kauai	Australia	62373	66106	-0.0290553	0.0103374	-2.8107
2_Oahu_Kauai_Australia	Oahu	Kauai	Australia	62216	66617	-0.0341605	0.0102015	-3.34859
2_Oahu_Kauai_Australia	Oahu	Kauai	Australia	137895	87682	0.222598	0.0129634	17.1713
0_Hilo_Kauai_Australia	Hilo	Kauai	Australia	107521	53631	0.334405	0.0131879	25.357
0_Hilo_Kauai_Australia	Hilo	Kauai	Australia	107318	52383	0.343987	0.0129453	26.5724
0_Hilo_Kauai_Australia	Hilo	Kauai	Australia	33808	31790	0.0307631	0.00880735	3.49289
0_Hilo_Kauai_Australia	Hilo	Kauai	Australia	104837	50422	0.350479	0.0127935	27.3951
0_Hilo_Kauai_Australia	Hilo	Kauai	Australia	107496	54034	0.330973	0.0133296	24.8299
0_Hilo_Kauai_Australia	Hilo	Kauai	Australia	33598	32883	0.0107549	0.00871005	1.23477
0_Hilo_Kauai_Australia	Hilo	Kauai	Australia	106886	52449	0.341651	0.0130762	26.1276
0_Hilo_Kauai_Australia	Hilo	Kauai	Australia	105020	50531	0.350297	0.0128818	27.1932
0_Hilo_Kauai_Australia	Hilo	Kauai	Australia	106608	51749	0.346426	0.0131502	26.3438
0_Hilo_Kauai_Australia	Hilo	Kauai	Australia	104854	50327	0.351377	0.0127584	27.5409
2_Oahu_Kauai_Australia	Oahu	Kauai	Australia	64166	116285	-0.288826	0.0132154	-21.8553
2_Oahu_Kauai_Australia	Oahu	Kauai	Australia	68053	120633	-0.278664	0.0129336	-21.5458
2_Oahu_Kauai_Australia	Oahu	Kauai	Australia	58483	111679	-0.31262	0.0131596	-23.7561
2_Oahu_Kauai_Australia	Oahu	Kauai	Australia	66399	73473	-0.0505748	0.00969155	-5.21844
2_Oahu_Kauai_Australia	Oahu	Kauai	Australia	70571	122573	-0.26924	0.0133815	-20.1202
2_Oahu_Kauai_Australia	Oahu	Kauai	Australia	83843	139577	-0.249458	0.0131747	-18.9347
2_Oahu_Kauai_Australia	Oahu	Kauai	Australia	69874	123827	-0.278537	0.0127783	-21.7977
2_Oahu_Kauai_Australia	Oahu	Kauai	Australia	82944	138968	-0.25246	0.0132639	-19.0337
2_Oahu_Kauai_Australia	Oahu	Kauai	Australia	85105	141890	-0.25016	0.013126	-19.0584
2_Oahu_Kauai_Australia	Oahu	Kauai	Australia	63245	65418	-0.0168891	0.00782918	-2.1572
0_Hilo_Kauai_Australia	Hilo	Kauai	Australia	29377	27758	0.0283364	0.00756794	3.74427
0_Hilo_Kauai_Australia	Hilo	Kauai	Australia	30865	28005	0.0485816	0.00804396	6.03952
0_Hilo_Kauai_Australia	Hilo	Kauai	Australia	51995	102270	-0.3259	0.013653	-23.8703
0_Hilo_Kauai_Australia	Hilo	Kauai	Australia	27780	25627	0.0403131	0.00766952	5.25627
0_Hilo_Kauai_Australia	Hilo	Kauai	Australia	29675	28342	0.022976	0.00765084	3.00307
0_Hilo_Kauai_Australia	Hilo	Kauai	Australia	52450	104104	-0.329944	0.0135688	-24.3164
0_Hilo_Kauai_Australia	Hilo	Kauai	Australia	30759	28469	0.0386642	0.00875253	4.41748
0_Hilo_Kauai_Australia	Hilo	Kauai	Australia	30723	28432	0.0387288	0.00807453	4.79641
0_Hilo_Kauai_Australia	Hilo	Kauai	Australia	30138	27536	0.0451157	0.00828746	5.44384
0_Hilo_Kauai_Australia	Hilo	Kauai	Australia	29229	27054	0.038644	0.00789484	4.89484
2_Oahu_Kauai_Australia	Oahu	Kauai	Australia	52009	55970	-0.0366831	0.0095275	-3.85023
2_Oahu_Kauai_Australia	Oahu	Kauai	Australia	57081	61782	-0.0395497	0.00869985	-4.54603
2_Oahu_Kauai_Australia	Oahu	Kauai	Australia	40757	45648	-0.0566055	0.00895171	-6.32343
2_Oahu_Kauai_Australia	Oahu	Kauai	Australia	126031	85066	0.194058	0.0147598	13.1477
2_Oahu_Kauai_Australia	Oahu	Kauai	Australia	53129	56907	-0.0343342	0.00875254	-3.92277
2_Oahu_Kauai_Australia	Oahu	Kauai	Australia	51147	58657	-0.0683946	0.0105441	-6.48655
2_Oahu_Kauai_Australia	Oahu	Kauai	Australia	42872	48361	-0.0601646	0.00786496	-7.6497
2_Oahu_Kauai_Australia	Oahu	Kauai	Australia	50578	58296	-0.0708893	0.0105967	-6.68977
2_Oahu_Kauai_Australia	Oahu	Kauai	Australia	52781	61080	-0.0728871	0.0103472	-7.04413
2_Oahu_Kauai_Australia	Oahu	Kauai	Australia	130790	84649	0.214172	0.0134092	15.972
0_Hilo_Kauai_Australia	Hilo	Kauai	Australia	105382	55570	0.309484	0.0137289	22.5425
0_Hilo_Kauai_Australia	Hilo	Kauai	Australia	106595	55668	0.313855	0.0136178	23.0474
0_Hilo_Kauai_Australia	Hilo	Kauai	Australia	33319	35194	-0.0273671	0.00810678	-3.37583
0_Hilo_Kauai_Australia	Hilo	Kauai	Australia	106096	55681	0.311633	0.0136371	22.8518
0_Hilo_Kauai_Australia	Hilo	Kauai	Australia	106451	56920	0.303181	0.0137588	22.0355
0_Hilo_Kauai_Australia	Hilo	Kauai	Australia	32377	35605	-0.0474832	0.00877563	-5.4108
0_Hilo_Kauai_Australia	Hilo	Kauai	Australia	104955	54505	0.31638	0.0136349	23.2037
0_Hilo_Kauai_Australia	Hilo	Kauai	Australia	106620	56124	0.310279	0.013647	22.736
0_Hilo_Kauai_Australia	Hilo	Kauai	Australia	107111	56189	0.311831	0.0136973	22.7659
0_Hilo_Kauai_Australia	Hilo	Kauai	Australia	104874	54383	0.317041	0.013631	23.2588
2_Oahu_Kauai_Australia	Oahu	Kauai	Australia	81668	125471	-0.211467	0.0148804	-14.2111
2_Oahu_Kauai_Australia	Oahu	Kauai	Australia	86894	131228	-0.203253	0.0144464	-14.0695
2_Oahu_Kauai_Australia	Oahu	Kauai	Australia	79743	124590	-0.21948	0.0149505	-14.6805
2_Oahu_Kauai_Australia	Oahu	Kauai	Australia	59631	58623	0.00852402	0.00811482	1.05043
2_Oahu_Kauai_Australia	Oahu	Kauai	Australia	86226	129973	-0.202346	0.0148251	-13.6488
2_Oahu_Kauai_Australia	Oahu	Kauai	Australia	84444	131889	-0.219315	0.0149773	-14.6432
2_Oahu_Kauai_Australia	Oahu	Kauai	Australia	81304	126915	-0.219053	0.0145189	-15.0875
2_Oahu_Kauai_Australia	Oahu	Kauai	Australia	83524	131147	-0.221842	0.0150152	-14.7744
2_Oahu_Kauai_Australia	Oahu	Kauai	Australia	85619	133991	-0.220263	0.0148765	-14.8061
2_Oahu_Kauai_Australia	Oahu	Kauai	Australia	80106	74116	0.0388401	0.010242	3.79225
0_Hilo_Kauai_Australia	Hilo	Kauai	Australia	49966	40138	0.109074	0.0112024	9.73669
0_Hilo_Kauai_Australia	Hilo	Kauai	Australia	52815	41665	0.118014	0.0117118	10.0765
0_Hilo_Kauai_Australia	Hilo	Kauai	Australia	73465	115378	-0.221946	0.0153448	-14.464
0_Hilo_Kauai_Australia	Hilo	Kauai	Australia	52636	42227	0.109727	0.0115225	9.5228
0_Hilo_Kauai_Australia	Hilo	Kauai	Australia	51749	42247	0.101089	0.0113791	8.88378
0_Hilo_Kauai_Australia	Hilo	Kauai	Australia	73397	116731	-0.22792	0.0153927	-14.8071
0_Hilo_Kauai_Australia	Hilo	Kauai	Australia	50190	39600	0.117942	0.0117806	10.0116
0_Hilo_Kauai_Australia	Hilo	Kauai	Australia	52309	41717	0.11265	0.0113837	9.89574
[truncated: 4,102 more rows]

## Sheet: Data 4
Supplementary Data 4. Parameters of models estimated in Fastsimcoal2
	ANCSIZE	NPOPA	NPOPB	NPOPC	NBOTA	NBOTB	NBOTC	TBOTC	TDIVC	TBOTB	TDIVB	TBOTA	TENDBOT	MIG_01	MIG_02	MIG_12	MaxEstLhood	MaxObsLhood	deltaL	AIC	ΔAIC
M7_withG_OHK	856340	6154	2494	5422	5257	1916	509	1170	1703	1556	2292	1614	3308	0.000146566	0.000667115	0.000519901	-2.26587e+06	-2.19105e+06	74821.5	1.04347e+07	0
(95% CI)	820485	6112	2283	3870	4392	1550	495	1075	1505	1239	2060	1392	3109	0.000131693	0.000637218	0.000486797
	940148	6918	2906	7705	5330	1964	1710	1586	2642	1937	3379	2293	4389	0.000152507	0.000689382	0.000520203
M1_withG	921713	12999	3652	5508	9045	2155	1926					6431	8912	3.37415e-06	0.00042854	0.000429749	-2.26612e+06	-2.19105e+06	75072.1	1.04359e+07	1146.43
M4_withG_OKH	923035	8707	4837	3024	7132	2163	802	3354	4419	8118	8477	8656	9510	0.00048874	7.4281e-05	0.000415619	-2.26618e+06	-2.19105e+06	75132.5	1.04362e+07	1432.44
M6_withG_KHO	952076	8179	4907	15324	4806	2747	13036	7462	9254			7878	9751	0.000312702	0.000361071	5.04857e-07	-2.26676e+06	-2.19105e+06	75713.4	1.04388e+07	4103.59
M6_withG_HKO	913757	4133	7124	14431	1878	4670	11173	5435	7518			6563	7959	0.000327419	2.30215e-05	0.000349869	-2.26681e+06	-2.19105e+06	75763.3	1.04391e+07	4333.53
M4_woG_OKH	934155	26532	20255	65100	21317	9558	670	580	728	1167	1591	3172	9199				-2.26693e+06	-2.19105e+06	75882.3	1.04396e+07	4879.6
M4_withG_HKO	797174	3069	6128	11317	2618	3661	9980	7462	8934	9229	9582	9694	9864	0.000414437	6.85163e-05	0.000352772	-2.26693e+06	-2.19105e+06	75884.6	1.04396e+07	4896.04
M4_withG_OHK	1005301	21620	12306	24391	9967	9643	5711	897	1629	3362	3946	6773	8179	4.0256e-07	0.000446441	5.85092e-07	-2.26699e+06	-2.19105e+06	75947	1.04399e+07	5183.4
M7_withG_KHO	862584	6030	2997	11937	2328	1255	9217	6772	8585	7439	9073	8164	9447	0.00042926	0.000345893	6.23531e-05	-2.26727e+06	-2.19105e+06	76229.4	1.04412e+07	6483.73
M3_withG_OHK	961274	14776	4332	9520	1550	1098	2311	5896	8609			9313	9619	5.8349e-05	0.000281894	0.00029008	-2.26729e+06	-2.19105e+06	76243.1	1.04413e+07	6543.04
M6_withG_OHK	1009161	20283	5683	6954	8515	4297	2839	5331	8647			7311	9509	2.81988e-06	0.000338276	0.000299674	-2.26731e+06	-2.19105e+06	76262	1.04414e+07	6629.8
M3_withG_KOH	916626	8666	18808	6505	6420	5870	3228	5257	7553			9195	9757	0.00027745	0.000236893	6.88241e-07	-2.26731e+06	-2.19105e+06	76267.2	1.04414e+07	6653.8
M7_withG_KOH	943193	10821	18121	5035	4475	6530	1731	5535	8707	7923	9220	8362	9443	0.000226438	0.000253891	4.05942e-05	-2.26792e+06	-2.19105e+06	76871.8	1.04442e+07	9442.05
M3_withG_KHO	921173	9564	7133	25819	4196	5437	20858	5138	7438			8252	9458	0.00020998	0.000245156	1.98857e-06	-2.26812e+06	-2.19105e+06	77070.7	1.04451e+07	10354
M4_woG_OHK	946580	50124	8686	62501	4971	4868	44868	1562	1888	2283	2402	2714	4156				-2.2682e+06	-2.19105e+06	77156.4	1.04455e+07	10746.8
M3_withG_OKH	980241	20449	10347	10138	7627	2310	5564	6425	8115			8636	9809	0.000259298	6.95138e-07	0.000190637	-2.2682e+06	-2.19105e+06	77156.7	1.04455e+07	10750.3
M4_withG_KHO	979818	9347	5275	19562	6980	4755	17884	5246	6245	6939	8046	9002	9332	0.00025364	0.000290622	6.80714e-06	-2.26824e+06	-2.19105e+06	77193.9	1.04457e+07	10925.6
M2_withG	931368	27745	4570	14345	20999	3444	3509	1822	2051			4826	9039	4.25299e-06	0.000101196	0.00022164	-2.26842e+06	-2.19105e+06	77371.7	1.04465e+07	11740.3
M6_withG_KOH	950919	14538	16633	4700	1421	13099	3169	4598	7100			6051	8479	0.000185104	0.000217936	8.18114e-05	-2.26842e+06	-2.19105e+06	77374.3	1.04465e+07	11752.2
M6_withG_OKH	1003895	22333	16722	7390	7365	3851	2483	6333	8740			6530	9640	0.000158249	5.8681e-05	0.000154373	-2.26848e+06	-2.19105e+06	77435.5	1.04468e+07	12034.3
M5_withG_HOK	933320	3926	41187	61145	1944	19119	5157	837	1524			1326	2116	3.87607e-06	0.0002861	3.75368e-05	-2.26849e+06	-2.19105e+06	77444.8	1.04468e+07	12077
M7_withG_HKO	962190	5852	11348	22677	4373	8933	13406	4960	7054	5789	7688	6138	8360	0.000209353	4.14362e-05	0.00022322	-2.26853e+06	-2.19105e+06	77486.3	1.0447e+07	12271.9
M4_withG_KOH	942370	11738	17936	5219	4256	10069	2471	6378	7217	7645	8493	8998	9833	0.000186568	0.000218791	5.60828e-05	-2.26868e+06	-2.19105e+06	77637.2	1.04477e+07	12966.8
M5_withG_KOH	982977	24016	78012	5151	13845	9409	4076	1671	2058			1925	6078	1.16413e-06	0.000167817	1.17811e-06	-2.26872e+06	-2.19105e+06	77669.7	1.04479e+07	13112.7
M7_withG_OKH	907516	21111	9298	11248	15752	4229	5740	4300	5974	5125	7846	5911	9138	0.000289574	2.1745e-06	0.000185934	-2.26883e+06	-2.19105e+06	77788.1	1.04484e+07	13662
M3_withG_HOK	967907	6671	24164	14815	989	14890	7238	5665	6420			7699	9872	4.11732e-05	0.000202011	0.000165174	-2.26911e+06	-2.19105e+06	78067.7	1.04497e+07	14945.3
M4_withG_HOK	937911	6892	25805	10327	3578	24059	6887	4662	5550	6333	7081	8186	8548	1.14662e-05	0.000217643	0.000214908	-2.26918e+06	-2.19105e+06	78130.1	1.045e+07	15236.8
M5_withG	971930	19876	6782	16252	7057	1156	3788	7078	8718			8242	9737	4.91964e-05	0.000161521	0.000155956	-2.26922e+06	-2.19105e+06	78175.7	1.04502e+07	15443.1
M2_withG_HOK	973561	8372	45159	18731	7682	20836	4060	3949	4397			5527	6657	6.41361e-07	0.000135037	0.000105716	-2.26939e+06	-2.19105e+06	78340.9	1.04509e+07	16203.8
M2_withG_KOH	992337	17987	74737	6919	12461	15586	2305	1955	2271			5053	7291	1.0147e-05	0.000155026	5.17639e-07	-2.26939e+06	-2.19105e+06	78345.7	1.0451e+07	16225.5
M6_withG_HOK	944693	4790	18985	15282	2542	16789	2771	4803	9625			8079	9889	7.00048e-05	0.000248296	0.00018659	-2.2694e+06	-2.19105e+06	78354	1.0451e+07	16263.8
M2_woG	938953	16788	19266	29768	12053	405	1883	939	1018			6997	7972				-2.26961e+06	-2.19105e+06	78560.1	1.04519e+07	17207.1
M2_woG_KOH	949137	21752	67029	8514	16098	10744	3614	674	1279			6318	7481				-2.26981e+06	-2.19105e+06	78761.8	1.04529e+07	18136.1
M7_woG_OHK	1007627	73094	23642	97452	23359	7481	49671	967	2768	1687	3040	2304	9192				-2.27009e+06	-2.19105e+06	79047.5	1.04542e+07	19455.6
M3_withG_HKO	966380	11755	15995	34021	109	2336	18769	8870	9144			9472	9874	0.000159265	1.25868e-06	0.000186066	-2.27072e+06	-2.19105e+06	79670.7	1.04571e+07	22327.7
M7_woG_HKO	951727	10222	52530	41151	8144	18896	27099	1300	2384	1726	2473	2298	4710				-2.27093e+06	-2.19105e+06	79887.2	1.04581e+07	23322.6
M5_woG	913700	27627	43223	42041	17172	3372	19983	922	1726			1462	6938				-2.27097e+06	-2.19105e+06	79919.7	1.04582e+07	23468.3
M7_withG_HOK	989744	8706	43091	14064	6362	22732	7740	2566	5120	4136	5530	4563	7060	7.54772e-07	0.000185992	0.000169889	-2.27106e+06	-2.19105e+06	80010.7	1.04586e+07	23897.3
M4_woG_KHO	956284	25666	5858	42847	20834	5019	7284	1089	1405	1421	1447	5854	8892				-2.27112e+06	-2.19105e+06	80069.8	1.04589e+07	24163.4
M5_woG_HOK	945538	14796	44247	50796	4719	28934	32916	833	2377			1794	3705				-2.27113e+06	-2.19105e+06	80080.7	1.04589e+07	24209.9
M5_woG_KOH	994014	55403	76754	40845	14903	27970	6741	614	2199			1690	6682				-2.27128e+06	-2.19105e+06	80235	1.04597e+07	24920.3
M4_woG_HKO	901859	8821	31266	44747	7185	25026	16812	1319	1829	2012	2123	3359	4376				-2.27148e+06	-2.19105e+06	80436	1.04606e+07	25849.8
M2_woG_HOK	964993	11010	66391	57506	10070	34540	37346	778	2664			5630	6081				-2.27149e+06	-2.19105e+06	80447.4	1.04606e+07	25898.5
M7_woG_OKH	1007316	82645	101955	34596	20943	16640	13326	631	3439	3052	3997	3379	9282				-2.27167e+06	-2.19105e+06	80625.5	1.04615e+07	26722.6
M4_woG_KOH	963149	30352	30142	90868	10555	15044	3433	821	1670	1890	1932	7404	8691				-2.27201e+06	-2.19105e+06	80962.2	1.0463e+07	28273.1
M7_woG_KOH	963368	43046	51446	18117	20366	27574	7511	1092	2499	1632	2547	2160	9575				-2.27227e+06	-2.19105e+06	81228.7	1.04642e+07	29500.5
M7_woG_HOK	930781	14460	53978	68164	8580	39968	35181	751	2821	1646	3012	2390	5430				-2.27234e+06	-2.19105e+06	81290.4	1.04645e+07	29784.4
M4_woG_HOK	925952	13150	43088	47346	10599	34565	39280	2119	2814	3055	3179	4060	6442				-2.27253e+06	-2.19105e+06	81480.5	1.04654e+07	30659.8
M7_woG_KHO	993092	48506	14667	60073	15631	3387	37811	1348	2868	2672	2905	2799	7017				-2.27354e+06	-2.19105e+06	82496.2	1.04701e+07	35337.5
M6_woG_HKO	976538	23943	33650	39901	5365	9529	9070	624	1141			797	1775				-2.29854e+06	-2.19105e+06	107492	1.05852e+07	150445
M6_woG_HOK	1002369	38762	34889	90338	7511	15357	22823	1090	2118			1656	3076				-2.29993e+06	-2.19105e+06	108880	1.05916e+07	156834
M3_woG_HOK	1008028	23503	37131	70364	7305	22951	24579	1843	2390			4653	4875				-2.30116e+06	-2.19105e+06	110119	1.05973e+07	162541
M3_woG_HKO	973431	41084	38991	105102	2786	17659	22977	892	2167			4174	4547				-2.30153e+06	-2.19105e+06	110487	1.0599e+07	164237
M3_woG_OHK	1006705	25656	8756	119774	14454	6489	21935	1307	1730			2049	2252				-2.30401e+06	-2.19105e+06	112964	1.06104e+07	175644
M6_woG_OKH	992531	48618	83197	60733	15169	11895	4209	634	1479			1257	2268				-2.3045e+06	-2.19105e+06	113455	1.06126e+07	177906
M6_woG_OHK	951522	32612	11808	82007	20930	6098	27282	1541	2107			1750	2598				-2.30489e+06	-2.19105e+06	113843	1.06144e+07	179690
M3_woG_OKH	1007497	54148	81602	39939	34845	9003	17153	934	3969			4642	5063				-2.30781e+06	-2.19105e+06	116763	1.06279e+07	193139
M6_woG_KOH	994095	63069	20586	92580	14797	12938	3578	628	1421			828	1652				-2.30858e+06	-2.19105e+06	117535	1.06314e+07	196692
M6_woG_KHO	959365	27238	11522	41062	14857	1922	9856	1005	1552			1334	1596				-2.30868e+06	-2.19105e+06	117633	1.06319e+07	197146
M3_woG_KOH	911846	24219	19250	30304	19921	3498	3748	780	1555			1714	1791				-2.30878e+06	-2.19105e+06	117732	1.06323e+07	197598
M3_woG_KHO	942791	40667	11169	44463	31755	9931	16386	1706	2460			2505	2757				-2.31004e+06	-2.19105e+06	118990	1.06381e+07	203394
M1_withoutG	938603	96167	36121	77755	10869	5295	15319					645	1709				-2.31028e+06	-2.19105e+06	119230	1.06392e+07	204496
