# Supplementary material for: Rapid parallel adaptation despite gene flow in silent crickets
Source: Nat Commun. 2021 Jan 4;12:50. doi: 10.1038/s41467-020-20263-4 (PMC7782688; doi:10.1038/s41467-020-20263-4)
Supplement: Supplementary file 6 — Supplementary Data 5 [file 41467_2020_20263_MOESM6_ESM.xlsx]

## Sheet: Kauai
Supplementary Data 5. List of all candidate flatwing-associated SNPs, with SNPs passing the Oahu criterion highlighted in yellow.
Chromosome	Coordinates		Minor allele	Frequency in cases	Frequency in controls	Major allele	P value 1	Adjusted P 2	-log P 3		Table Legend:
Chr X	Contig18404_pilon	836147	T	0	0.9	C	5.349e-16	2.49257e-08	15.2717		1. P values of two-sided Fisher's Exact test implemented in PLINK
Chr X	Contig26934_pilon	117406	A	0	0.9	G	5.349e-16	2.49257e-08	15.2717		2. Adjusted P values for multiple comparisons.
Chr X	Contig6636_pilon	258207	C	0	0.9	T	5.349e-16	2.49257e-08	15.2717		3. -log10 (P value)
Chr X	Contig4959_pilon	3516	T	0	0.8889	C	8.896e-15	4.14542e-07	14.0508
Chr X	Contig4959_pilon	3741	T	0	0.8889	A	8.896e-15	4.14542e-07	14.0508
Chr X	Contig4959_pilon	3751	A	0	0.8889	T	8.896e-15	4.14542e-07	14.0508
Chr X	Contig4959_pilon	3964	A	0	0.8889	G	8.896e-15	4.14542e-07	14.0508
Unplaced	Contig118296_pilon	700	C	0	1	T	4.032e-16	1.87886e-08	15.3945
Unplaced	Contig100416_pilon	4883	A	0	1	G	6.805e-16	3.17104e-08	15.1672
Unplaced	Contig78337_pilon	11932	A	0	0.9	T	8.938e-16	4.165e-08	15.0488
Unplaced	Contig118296_pilon	715	A	0	1	C	5.175e-15	2.41149e-07	14.2861
Unplaced	Contig118296_pilon	4828	C	0	0.8889	G	8.896e-15	4.14542e-07	14.0508
Unplaced	Contig118296_pilon	5425	C	0	0.8889	A	8.896e-15	4.14542e-07	14.0508
Unplaced	Contig118296_pilon	5938	G	0	0.8889	T	8.896e-15	4.14542e-07	14.0508
Unplaced	Contig34555_pilon	8605	A	0	0.8889	T	8.896e-15	4.14542e-07	14.0508
Unplaced	Contig34555_pilon	8617	T	0	0.8889	C	8.896e-15	4.14542e-07	14.0508
Chr X	Contig4959_pilon	3895	G	0	0.8889	A	1.413e-14	6.5844e-07	13.8499
Chr X	Contig4959_pilon	8697	A	0	0.8889	G	2.275e-14	1.06012e-06	13.643
Chr X	Contig14113_pilon	5372	T	0.04167	1	G	2.774e-14	1.29265e-06	13.5569
Chr X	Contig4959_pilon	596	C	0	0.8889	T	3.717e-14	1.73208e-06	13.4298
Chr X	Contig4959_pilon	3855	A	0	0.8889	G	6.169e-14	2.87468e-06	13.2098
Chr X	Contig12423_pilon	168941	G	0.03333	0.9	T	9.547e-14	4.44878e-06	13.0201
Chr X	Contig12423_pilon	218473	A	0.03333	0.9	G	9.547e-14	4.44878e-06	13.0201
Chr X	Contig12840_pilon	102948	C	0.03333	0.9	A	9.547e-14	4.44878e-06	13.0201
Chr X	Contig12840_pilon	124121	A	0.03333	0.9	C	9.547e-14	4.44878e-06	13.0201
Chr X	Contig18404_pilon	137989	C	0.03333	0.9	A	9.547e-14	4.44878e-06	13.0201
Chr X	Contig18404_pilon	475699	G	0.03333	0.9	A	9.547e-14	4.44878e-06	13.0201
Chr X	Contig18404_pilon	499543	T	0.03333	0.9	G	9.547e-14	4.44878e-06	13.0201
Chr X	Contig18404_pilon	752459	T	0.03333	0.9	G	9.547e-14	4.44878e-06	13.0201
Chr X	Contig26934_pilon	145778	C	0.03333	0.9	G	9.547e-14	4.44878e-06	13.0201
Chr X	Contig2899_pilon	2091220	G	0.03333	0.9	C	9.547e-14	4.44878e-06	13.0201
Chr X	Contig2899_pilon	2214460	T	0.03333	0.9	C	9.547e-14	4.44878e-06	13.0201
Chr X	Contig31374_pilon	489731	C	0.03333	0.9	T	9.547e-14	4.44878e-06	13.0201
Chr X	Contig4959_pilon	546	T	0	0.8889	G	1.041e-13	4.85093e-06	12.9825
Chr X	Contig4959_pilon	3989	A	0	0.8889	C	1.041e-13	4.85093e-06	12.9825
Chr X	Contig4959_pilon	3990	T	0	0.8889	A	1.041e-13	4.85093e-06	12.9825
Chr X	Contig6636_pilon	1195917	T	0	0.8889	A	1.041e-13	4.85093e-06	12.9825
Chr X	Contig12423_pilon	163180	T	0.03448	0.9	A	1.592e-13	7.41852e-06	12.7981
Chr X	Contig4959_pilon	3871	A	0	0.8889	G	1.789e-13	8.33652e-06	12.7474
Chr X	Contig4959_pilon	3874	A	0	0.8889	G	1.789e-13	8.33652e-06	12.7474
Chr X	Contig4959_pilon	3875	A	0	0.8889	T	1.789e-13	8.33652e-06	12.7474
Chr X	Contig11077_pilon	96311	G	0	0.8	T	1.797e-13	8.3738e-06	12.7455
Chr X	Contig11077_pilon	96312	A	0	0.8	G	1.797e-13	8.3738e-06	12.7455
Chr X	Contig11077_pilon	106092	C	0	0.8	T	1.797e-13	8.3738e-06	12.7455
Chr X	Contig11077_pilon	106103	A	0	0.8	T	1.797e-13	8.3738e-06	12.7455
Chr X	Contig11077_pilon	106773	T	0	0.8	G	1.797e-13	8.3738e-06	12.7455
Chr X	Contig11077_pilon	107703	A	0	0.8	G	1.797e-13	8.3738e-06	12.7455
Chr X	Contig11077_pilon	110836	G	0	0.8	T	1.797e-13	8.3738e-06	12.7455
Chr X	Contig11077_pilon	111369	T	0	0.8	G	1.797e-13	8.3738e-06	12.7455
Chr X	Contig11077_pilon	111836	C	0	0.8	T	1.797e-13	8.3738e-06	12.7455
Chr X	Contig11077_pilon	112116	C	0	0.8	G	1.797e-13	8.3738e-06	12.7455
Chr X	Contig11077_pilon	112153	G	0	0.8	A	1.797e-13	8.3738e-06	12.7455
Chr X	Contig11077_pilon	112433	C	0	0.8	T	1.797e-13	8.3738e-06	12.7455
Chr X	Contig11077_pilon	113786	T	0	0.8	C	1.797e-13	8.3738e-06	12.7455
Chr X	Contig11077_pilon	113840	A	0	0.8	G	1.797e-13	8.3738e-06	12.7455
Chr X	Contig11077_pilon	113927	T	0	0.8	C	1.797e-13	8.3738e-06	12.7455
Chr X	Contig11077_pilon	114020	C	0	0.8	G	1.797e-13	8.3738e-06	12.7455
Chr X	Contig11077_pilon	114024	T	0	0.8	C	1.797e-13	8.3738e-06	12.7455
Chr X	Contig11077_pilon	114322	C	0	0.8	A	1.797e-13	8.3738e-06	12.7455
Chr X	Contig11077_pilon	114403	C	0	0.8	T	1.797e-13	8.3738e-06	12.7455
Chr X	Contig11077_pilon	114463	A	0	0.8	T	1.797e-13	8.3738e-06	12.7455
Chr X	Contig11077_pilon	114548	G	0	0.8	T	1.797e-13	8.3738e-06	12.7455
Chr X	Contig11077_pilon	114567	C	0	0.8	A	1.797e-13	8.3738e-06	12.7455
Chr X	Contig11077_pilon	114585	T	0	0.8	C	1.797e-13	8.3738e-06	12.7455
Chr X	Contig11077_pilon	114679	C	0	0.8	T	1.797e-13	8.3738e-06	12.7455
Chr X	Contig11077_pilon	114751	A	0	0.8	G	1.797e-13	8.3738e-06	12.7455
Chr X	Contig11077_pilon	114818	T	0	0.8	C	1.797e-13	8.3738e-06	12.7455
Chr X	Contig11077_pilon	114863	A	0	0.8	C	1.797e-13	8.3738e-06	12.7455
Chr X	Contig11077_pilon	115117	A	0	0.8	G	1.797e-13	8.3738e-06	12.7455
Chr X	Contig11077_pilon	115488	T	0	0.8	C	1.797e-13	8.3738e-06	12.7455
Chr X	Contig11077_pilon	115532	G	0	0.8	C	1.797e-13	8.3738e-06	12.7455
Chr X	Contig11077_pilon	115632	A	0	0.8	G	1.797e-13	8.3738e-06	12.7455
Chr X	Contig11077_pilon	115656	G	0	0.8	A	1.797e-13	8.3738e-06	12.7455
Chr X	Contig11077_pilon	115866	T	0	0.8	G	1.797e-13	8.3738e-06	12.7455
Chr X	Contig11077_pilon	115892	C	0	0.8	T	1.797e-13	8.3738e-06	12.7455
Chr X	Contig11077_pilon	116169	G	0	0.8	A	1.797e-13	8.3738e-06	12.7455
Chr X	Contig11077_pilon	116170	A	0	0.8	T	1.797e-13	8.3738e-06	12.7455
Chr X	Contig11077_pilon	116243	A	0	0.8	G	1.797e-13	8.3738e-06	12.7455
Chr X	Contig11077_pilon	116350	A	0	0.8	G	1.797e-13	8.3738e-06	12.7455
Chr X	Contig11077_pilon	116416	G	0	0.8	A	1.797e-13	8.3738e-06	12.7455
Chr X	Contig11077_pilon	116803	G	0	0.8	A	1.797e-13	8.3738e-06	12.7455
Chr X	Contig11077_pilon	116807	G	0	0.8	A	1.797e-13	8.3738e-06	12.7455
Chr X	Contig11077_pilon	116890	C	0	0.8	T	1.797e-13	8.3738e-06	12.7455
Chr X	Contig11077_pilon	116959	G	0	0.8	A	1.797e-13	8.3738e-06	12.7455
Chr X	Contig11077_pilon	116981	C	0	0.8	T	1.797e-13	8.3738e-06	12.7455
Chr X	Contig11077_pilon	117035	A	0	0.8	G	1.797e-13	8.3738e-06	12.7455
Chr X	Contig11077_pilon	117078	T	0	0.8	C	1.797e-13	8.3738e-06	12.7455
Chr X	Contig11077_pilon	117127	G	0	0.8	C	1.797e-13	8.3738e-06	12.7455
Chr X	Contig11077_pilon	117416	G	0	0.8	A	1.797e-13	8.3738e-06	12.7455
Chr X	Contig11077_pilon	117457	G	0	0.8	T	1.797e-13	8.3738e-06	12.7455
Chr X	Contig11077_pilon	117518	T	0	0.8	A	1.797e-13	8.3738e-06	12.7455
Chr X	Contig11077_pilon	117711	A	0	0.8	G	1.797e-13	8.3738e-06	12.7455
Chr X	Contig11077_pilon	117712	G	0	0.8	C	1.797e-13	8.3738e-06	12.7455
Chr X	Contig11077_pilon	117889	T	0	0.8	A	1.797e-13	8.3738e-06	12.7455
Chr X	Contig11077_pilon	118078	C	0	0.8	A	1.797e-13	8.3738e-06	12.7455
Chr X	Contig11077_pilon	118250	G	0	0.8	A	1.797e-13	8.3738e-06	12.7455
Chr X	Contig11077_pilon	118328	G	0	0.8	T	1.797e-13	8.3738e-06	12.7455
Chr X	Contig11077_pilon	118338	G	0	0.8	A	1.797e-13	8.3738e-06	12.7455
Chr X	Contig11077_pilon	118392	C	0	0.8	A	1.797e-13	8.3738e-06	12.7455
Chr X	Contig11077_pilon	118694	G	0	0.8	A	1.797e-13	8.3738e-06	12.7455
Chr X	Contig11077_pilon	118766	T	0	0.8	G	1.797e-13	8.3738e-06	12.7455
Chr X	Contig11077_pilon	118875	A	0	0.8	G	1.797e-13	8.3738e-06	12.7455
Chr X	Contig11077_pilon	119067	G	0	0.8	C	1.797e-13	8.3738e-06	12.7455
Chr X	Contig11077_pilon	119394	C	0	0.8	G	1.797e-13	8.3738e-06	12.7455
Chr X	Contig11077_pilon	120047	G	0	0.8	A	1.797e-13	8.3738e-06	12.7455
Chr X	Contig11077_pilon	120063	A	0	0.8	T	1.797e-13	8.3738e-06	12.7455
Chr X	Contig11077_pilon	120085	G	0	0.8	A	1.797e-13	8.3738e-06	12.7455
Chr X	Contig11077_pilon	120437	C	0	0.8	T	1.797e-13	8.3738e-06	12.7455
Chr X	Contig11077_pilon	120808	G	0	0.8	A	1.797e-13	8.3738e-06	12.7455
Chr X	Contig11077_pilon	120910	A	0	0.8	G	1.797e-13	8.3738e-06	12.7455
Chr X	Contig11077_pilon	121386	A	0	0.8	G	1.797e-13	8.3738e-06	12.7455
Chr X	Contig11077_pilon	121551	A	0	0.8	G	1.797e-13	8.3738e-06	12.7455
Chr X	Contig11077_pilon	121557	G	0	0.8	A	1.797e-13	8.3738e-06	12.7455
Chr X	Contig11077_pilon	121617	T	0	0.8	C	1.797e-13	8.3738e-06	12.7455
Chr X	Contig11077_pilon	121715	G	0	0.8	A	1.797e-13	8.3738e-06	12.7455
Chr X	Contig11077_pilon	121764	A	0	0.8	C	1.797e-13	8.3738e-06	12.7455
Chr X	Contig11077_pilon	121961	A	0	0.8	C	1.797e-13	8.3738e-06	12.7455
Chr X	Contig11077_pilon	122047	A	0	0.8	C	1.797e-13	8.3738e-06	12.7455
Chr X	Contig11077_pilon	122264	T	0	0.8	A	1.797e-13	8.3738e-06	12.7455
Chr X	Contig11077_pilon	122844	T	0	0.8	C	1.797e-13	8.3738e-06	12.7455
Chr X	Contig11077_pilon	122896	T	0	0.8	C	1.797e-13	8.3738e-06	12.7455
Chr X	Contig11077_pilon	123069	G	0	0.8	C	1.797e-13	8.3738e-06	12.7455
Chr X	Contig11077_pilon	123381	T	0	0.8	C	1.797e-13	8.3738e-06	12.7455
Chr X	Contig11077_pilon	123386	T	0	0.8	C	1.797e-13	8.3738e-06	12.7455
Chr X	Contig11077_pilon	123431	C	0	0.8	T	1.797e-13	8.3738e-06	12.7455
Chr X	Contig11077_pilon	130791	A	0	0.8	C	1.797e-13	8.3738e-06	12.7455
Chr X	Contig11077_pilon	131741	T	0	0.8	C	1.797e-13	8.3738e-06	12.7455
Chr X	Contig11077_pilon	131778	G	0	0.8	T	1.797e-13	8.3738e-06	12.7455
Chr X	Contig11077_pilon	131785	G	0	0.8	T	1.797e-13	8.3738e-06	12.7455
Chr X	Contig11077_pilon	131958	C	0	0.8	T	1.797e-13	8.3738e-06	12.7455
Chr X	Contig11077_pilon	132262	C	0	0.8	T	1.797e-13	8.3738e-06	12.7455
Chr X	Contig11077_pilon	132456	T	0	0.8	C	1.797e-13	8.3738e-06	12.7455
Chr X	Contig11077_pilon	132493	A	0	0.8	C	1.797e-13	8.3738e-06	12.7455
Chr X	Contig11077_pilon	132593	T	0	0.8	G	1.797e-13	8.3738e-06	12.7455
Chr X	Contig11077_pilon	132607	C	0	0.8	G	1.797e-13	8.3738e-06	12.7455
Chr X	Contig11077_pilon	132679	A	0	0.8	T	1.797e-13	8.3738e-06	12.7455
Chr X	Contig11077_pilon	132842	T	0	0.8	A	1.797e-13	8.3738e-06	12.7455
Chr X	Contig11077_pilon	132856	A	0	0.8	C	1.797e-13	8.3738e-06	12.7455
Chr X	Contig11077_pilon	132872	A	0	0.8	T	1.797e-13	8.3738e-06	12.7455
Chr X	Contig11077_pilon	132878	T	0	0.8	A	1.797e-13	8.3738e-06	12.7455
Chr X	Contig11077_pilon	133008	T	0	0.8	C	1.797e-13	8.3738e-06	12.7455
Chr X	Contig11077_pilon	133028	G	0	0.8	T	1.797e-13	8.3738e-06	12.7455
Chr X	Contig11077_pilon	133056	T	0	0.8	G	1.797e-13	8.3738e-06	12.7455
Chr X	Contig11077_pilon	133374	G	0	0.8	T	1.797e-13	8.3738e-06	12.7455
Chr X	Contig11077_pilon	133393	T	0	0.8	C	1.797e-13	8.3738e-06	12.7455
Chr X	Contig11077_pilon	133413	A	0	0.8	G	1.797e-13	8.3738e-06	12.7455
Chr X	Contig11077_pilon	133608	T	0	0.8	C	1.797e-13	8.3738e-06	12.7455
Chr X	Contig11077_pilon	133708	A	0	0.8	G	1.797e-13	8.3738e-06	12.7455
Chr X	Contig11077_pilon	133959	A	0	0.8	C	1.797e-13	8.3738e-06	12.7455
Chr X	Contig11077_pilon	134101	A	0	0.8	C	1.797e-13	8.3738e-06	12.7455
Chr X	Contig11077_pilon	134196	C	0	0.8	G	1.797e-13	8.3738e-06	12.7455
Chr X	Contig11077_pilon	134328	T	0	0.8	C	1.797e-13	8.3738e-06	12.7455
Chr X	Contig11077_pilon	136316	G	0	0.8	T	1.797e-13	8.3738e-06	12.7455
Chr X	Contig11077_pilon	140958	C	0	0.8	A	1.797e-13	8.3738e-06	12.7455
Chr X	Contig11077_pilon	141485	T	0	0.8	A	1.797e-13	8.3738e-06	12.7455
Chr X	Contig11077_pilon	142379	A	0	0.8	T	1.797e-13	8.3738e-06	12.7455
Chr X	Contig11077_pilon	142569	T	0	0.8	G	1.797e-13	8.3738e-06	12.7455
Chr X	Contig11077_pilon	142699	T	0	0.8	G	1.797e-13	8.3738e-06	12.7455
Chr X	Contig11077_pilon	142772	G	0	0.8	T	1.797e-13	8.3738e-06	12.7455
Chr X	Contig11077_pilon	149271	A	0	0.8	T	1.797e-13	8.3738e-06	12.7455
Chr X	Contig11077_pilon	152487	T	0	0.8	A	1.797e-13	8.3738e-06	12.7455
Chr X	Contig11077_pilon	152977	C	0	0.8	G	1.797e-13	8.3738e-06	12.7455
Chr X	Contig11077_pilon	155715	C	0	0.8	T	1.797e-13	8.3738e-06	12.7455
Chr X	Contig11077_pilon	158054	A	0	0.8	T	1.797e-13	8.3738e-06	12.7455
Chr X	Contig11077_pilon	162131	A	0	0.8	G	1.797e-13	8.3738e-06	12.7455
Chr X	Contig11077_pilon	164463	G	0	0.8	T	1.797e-13	8.3738e-06	12.7455
Chr X	Contig11077_pilon	164526	T	0	0.8	C	1.797e-13	8.3738e-06	12.7455
Chr X	Contig11077_pilon	165759	A	0	0.8	T	1.797e-13	8.3738e-06	12.7455
Chr X	Contig11077_pilon	176455	A	0	0.8	G	1.797e-13	8.3738e-06	12.7455
Chr X	Contig11077_pilon	178824	T	0	0.8	G	1.797e-13	8.3738e-06	12.7455
Chr X	Contig11077_pilon	188473	G	0	0.8	A	1.797e-13	8.3738e-06	12.7455
Chr X	Contig11077_pilon	241062	G	0	0.8	A	1.797e-13	8.3738e-06	12.7455
Chr X	Contig11077_pilon	312163	G	0	0.8	C	1.797e-13	8.3738e-06	12.7455
Chr X	Contig11077_pilon	551372	C	0	0.8	T	1.797e-13	8.3738e-06	12.7455
Chr X	Contig11077_pilon	554489	T	0	0.8	C	1.797e-13	8.3738e-06	12.7455
Chr X	Contig11077_pilon	560184	A	0	0.8	T	1.797e-13	8.3738e-06	12.7455
Chr X	Contig11077_pilon	560625	C	0	0.8	G	1.797e-13	8.3738e-06	12.7455
Chr X	Contig11077_pilon	572376	A	0	0.8	C	1.797e-13	8.3738e-06	12.7455
Chr X	Contig11077_pilon	652489	T	0	0.8	G	1.797e-13	8.3738e-06	12.7455
Chr X	Contig11077_pilon	685704	T	0	0.8	C	1.797e-13	8.3738e-06	12.7455
Chr X	Contig11077_pilon	707247	G	0	0.8	T	1.797e-13	8.3738e-06	12.7455
Chr X	Contig14113_pilon	205881	C	0	0.8	G	1.797e-13	8.3738e-06	12.7455
Chr X	Contig14113_pilon	206774	A	0	0.8	G	1.797e-13	8.3738e-06	12.7455
Chr X	Contig14113_pilon	211309	A	0	0.8	T	1.797e-13	8.3738e-06	12.7455
Chr X	Contig14113_pilon	216151	T	0	0.8	A	1.797e-13	8.3738e-06	12.7455
Chr X	Contig14113_pilon	216152	T	0	0.8	A	1.797e-13	8.3738e-06	12.7455
Chr X	Contig14113_pilon	220839	T	0	0.8	A	1.797e-13	8.3738e-06	12.7455
Chr X	Contig14113_pilon	232005	C	0	0.8	T	1.797e-13	8.3738e-06	12.7455
Chr X	Contig14113_pilon	236125	C	0	0.8	T	1.797e-13	8.3738e-06	12.7455
Chr X	Contig14113_pilon	236172	G	0	0.8	A	1.797e-13	8.3738e-06	12.7455
Chr X	Contig14113_pilon	236336	A	0	0.8	G	1.797e-13	8.3738e-06	12.7455
Chr X	Contig14113_pilon	236339	C	0	0.8	T	1.797e-13	8.3738e-06	12.7455
Chr X	Contig14113_pilon	236399	A	0	0.8	G	1.797e-13	8.3738e-06	12.7455
Chr X	Contig14113_pilon	236490	A	0	0.8	T	1.797e-13	8.3738e-06	12.7455
Chr X	Contig14113_pilon	236493	T	0	0.8	C	1.797e-13	8.3738e-06	12.7455
Chr X	Contig14113_pilon	236494	T	0	0.8	C	1.797e-13	8.3738e-06	12.7455
Chr X	Contig14113_pilon	236579	T	0	0.8	G	1.797e-13	8.3738e-06	12.7455
Chr X	Contig14113_pilon	236662	T	0	0.8	A	1.797e-13	8.3738e-06	12.7455
Chr X	Contig14113_pilon	236685	A	0	0.8	G	1.797e-13	8.3738e-06	12.7455
Chr X	Contig14113_pilon	236775	C	0	0.8	T	1.797e-13	8.3738e-06	12.7455
Chr X	Contig14113_pilon	236780	G	0	0.8	A	1.797e-13	8.3738e-06	12.7455
Chr X	Contig14113_pilon	236785	A	0	0.8	T	1.797e-13	8.3738e-06	12.7455
Chr X	Contig14113_pilon	236808	G	0	0.8	A	1.797e-13	8.3738e-06	12.7455
Chr X	Contig14113_pilon	236821	T	0	0.8	C	1.797e-13	8.3738e-06	12.7455
Chr X	Contig14113_pilon	236827	G	0	0.8	A	1.797e-13	8.3738e-06	12.7455
Chr X	Contig14113_pilon	236896	A	0	0.8	G	1.797e-13	8.3738e-06	12.7455
Chr X	Contig14113_pilon	248652	C	0	0.8	G	1.797e-13	8.3738e-06	12.7455
Chr X	Contig14113_pilon	248682	G	0	0.8	A	1.797e-13	8.3738e-06	12.7455
Chr X	Contig14113_pilon	249702	A	0	0.8	G	1.797e-13	8.3738e-06	12.7455
Chr X	Contig14113_pilon	249878	G	0	0.8	A	1.797e-13	8.3738e-06	12.7455
Chr X	Contig14113_pilon	249881	G	0	0.8	A	1.797e-13	8.3738e-06	12.7455
Chr X	Contig14113_pilon	249886	G	0	0.8	T	1.797e-13	8.3738e-06	12.7455
Chr X	Contig14113_pilon	249920	A	0	0.8	C	1.797e-13	8.3738e-06	12.7455
Chr X	Contig14113_pilon	249955	A	0	0.8	G	1.797e-13	8.3738e-06	12.7455
Chr X	Contig14113_pilon	249978	G	0	0.8	A	1.797e-13	8.3738e-06	12.7455
Chr X	Contig14113_pilon	250171	A	0	0.8	G	1.797e-13	8.3738e-06	12.7455
Chr X	Contig14113_pilon	250258	G	0	0.8	A	1.797e-13	8.3738e-06	12.7455
Chr X	Contig14113_pilon	250403	C	0	0.8	T	1.797e-13	8.3738e-06	12.7455
Chr X	Contig14113_pilon	250712	T	0	0.8	C	1.797e-13	8.3738e-06	12.7455
Chr X	Contig14113_pilon	250763	G	0	0.8	T	1.797e-13	8.3738e-06	12.7455
Chr X	Contig14113_pilon	250776	A	0	0.8	G	1.797e-13	8.3738e-06	12.7455
Chr X	Contig14113_pilon	250829	A	0	0.8	G	1.797e-13	8.3738e-06	12.7455
Chr X	Contig14113_pilon	250857	T	0	0.8	C	1.797e-13	8.3738e-06	12.7455
Chr X	Contig14113_pilon	250951	A	0	0.8	G	1.797e-13	8.3738e-06	12.7455
Chr X	Contig14113_pilon	250999	C	0	0.8	T	1.797e-13	8.3738e-06	12.7455
Chr X	Contig14113_pilon	251031	T	0	0.8	C	1.797e-13	8.3738e-06	12.7455
Chr X	Contig14113_pilon	251062	G	0	0.8	A	1.797e-13	8.3738e-06	12.7455
Chr X	Contig14113_pilon	251152	T	0	0.8	C	1.797e-13	8.3738e-06	12.7455
Chr X	Contig14113_pilon	251269	A	0	0.8	C	1.797e-13	8.3738e-06	12.7455
Chr X	Contig14113_pilon	251375	C	0	0.8	A	1.797e-13	8.3738e-06	12.7455
Chr X	Contig14113_pilon	251698	T	0	0.8	A	1.797e-13	8.3738e-06	12.7455
Chr X	Contig14113_pilon	251699	C	0	0.8	A	1.797e-13	8.3738e-06	12.7455
Chr X	Contig14113_pilon	252385	T	0	0.8	C	1.797e-13	8.3738e-06	12.7455
Chr X	Contig14113_pilon	252464	A	0	0.8	T	1.797e-13	8.3738e-06	12.7455
Chr X	Contig14113_pilon	252482	A	0	0.8	T	1.797e-13	8.3738e-06	12.7455
Chr X	Contig14113_pilon	252867	T	0	0.8	C	1.797e-13	8.3738e-06	12.7455
Chr X	Contig14113_pilon	252944	A	0	0.8	C	1.797e-13	8.3738e-06	12.7455
Chr X	Contig14113_pilon	252986	C	0	0.8	T	1.797e-13	8.3738e-06	12.7455
Chr X	Contig14113_pilon	252987	C	0	0.8	T	1.797e-13	8.3738e-06	12.7455
Chr X	Contig14113_pilon	253254	T	0	0.8	C	1.797e-13	8.3738e-06	12.7455
Chr X	Contig14113_pilon	253344	G	0	0.8	C	1.797e-13	8.3738e-06	12.7455
Chr X	Contig14113_pilon	253353	T	0	0.8	A	1.797e-13	8.3738e-06	12.7455
Chr X	Contig14113_pilon	253388	T	0	0.8	A	1.797e-13	8.3738e-06	12.7455
Chr X	Contig14113_pilon	253412	C	0	0.8	T	1.797e-13	8.3738e-06	12.7455
Chr X	Contig14113_pilon	253500	C	0	0.8	T	1.797e-13	8.3738e-06	12.7455
Chr X	Contig14113_pilon	253531	C	0	0.8	A	1.797e-13	8.3738e-06	12.7455
Chr X	Contig14113_pilon	253873	A	0	0.8	G	1.797e-13	8.3738e-06	12.7455
Chr X	Contig14113_pilon	253971	A	0	0.8	C	1.797e-13	8.3738e-06	12.7455
Chr X	Contig14113_pilon	254053	C	0	0.8	T	1.797e-13	8.3738e-06	12.7455
Chr X	Contig14113_pilon	254213	A	0	0.8	G	1.797e-13	8.3738e-06	12.7455
Chr X	Contig14113_pilon	254236	A	0	0.8	C	1.797e-13	8.3738e-06	12.7455
Chr X	Contig14113_pilon	254662	C	0	0.8	T	1.797e-13	8.3738e-06	12.7455
Chr X	Contig14113_pilon	254743	A	0	0.8	C	1.797e-13	8.3738e-06	12.7455
Chr X	Contig14113_pilon	254756	C	0	0.8	T	1.797e-13	8.3738e-06	12.7455
Chr X	Contig14113_pilon	254758	G	0	0.8	T	1.797e-13	8.3738e-06	12.7455
Chr X	Contig14113_pilon	256069	C	0	0.8	T	1.797e-13	8.3738e-06	12.7455
Chr X	Contig14113_pilon	256101	C	0	0.8	G	1.797e-13	8.3738e-06	12.7455
Chr X	Contig14113_pilon	256243	C	0	0.8	T	1.797e-13	8.3738e-06	12.7455
Chr X	Contig14113_pilon	256261	C	0	0.8	T	1.797e-13	8.3738e-06	12.7455
Chr X	Contig14113_pilon	256567	T	0	0.8	G	1.797e-13	8.3738e-06	12.7455
Chr X	Contig14113_pilon	256630	T	0	0.8	G	1.797e-13	8.3738e-06	12.7455
Chr X	Contig14113_pilon	256864	A	0	0.8	G	1.797e-13	8.3738e-06	12.7455
Chr X	Contig14113_pilon	257442	C	0	0.8	T	1.797e-13	8.3738e-06	12.7455
Chr X	Contig14113_pilon	257724	C	0	0.8	T	1.797e-13	8.3738e-06	12.7455
Chr X	Contig14113_pilon	257767	T	0	0.8	C	1.797e-13	8.3738e-06	12.7455
Chr X	Contig14113_pilon	257936	A	0	0.8	T	1.797e-13	8.3738e-06	12.7455
Chr X	Contig14113_pilon	258588	T	0	0.8	C	1.797e-13	8.3738e-06	12.7455
Chr X	Contig14113_pilon	259264	A	0	0.8	T	1.797e-13	8.3738e-06	12.7455
Chr X	Contig14113_pilon	259925	C	0	0.8	T	1.797e-13	8.3738e-06	12.7455
Chr X	Contig14113_pilon	259973	T	0	0.8	A	1.797e-13	8.3738e-06	12.7455
Chr X	Contig14113_pilon	259978	G	0	0.8	C	1.797e-13	8.3738e-06	12.7455
Chr X	Contig14113_pilon	260018	G	0	0.8	C	1.797e-13	8.3738e-06	12.7455
Chr X	Contig14113_pilon	260038	A	0	0.8	T	1.797e-13	8.3738e-06	12.7455
Chr X	Contig14113_pilon	260054	A	0	0.8	G	1.797e-13	8.3738e-06	12.7455
Chr X	Contig14113_pilon	260068	G	0	0.8	T	1.797e-13	8.3738e-06	12.7455
Chr X	Contig14113_pilon	260109	G	0	0.8	A	1.797e-13	8.3738e-06	12.7455
Chr X	Contig14113_pilon	260242	A	0	0.8	C	1.797e-13	8.3738e-06	12.7455
Chr X	Contig14113_pilon	260253	T	0	0.8	A	1.797e-13	8.3738e-06	12.7455
Chr X	Contig14113_pilon	260323	A	0	0.8	C	1.797e-13	8.3738e-06	12.7455
Chr X	Contig14113_pilon	260352	G	0	0.8	A	1.797e-13	8.3738e-06	12.7455
Chr X	Contig14113_pilon	260360	G	0	0.8	A	1.797e-13	8.3738e-06	12.7455
Chr X	Contig14113_pilon	260517	G	0	0.8	C	1.797e-13	8.3738e-06	12.7455
Chr X	Contig14113_pilon	260541	G	0	0.8	C	1.797e-13	8.3738e-06	12.7455
Chr X	Contig14113_pilon	260550	A	0	0.8	G	1.797e-13	8.3738e-06	12.7455
Chr X	Contig14113_pilon	260559	G	0	0.8	A	1.797e-13	8.3738e-06	12.7455
Chr X	Contig14113_pilon	260578	C	0	0.8	G	1.797e-13	8.3738e-06	12.7455
Chr X	Contig14113_pilon	261357	G	0	0.8	A	1.797e-13	8.3738e-06	12.7455
Chr X	Contig14113_pilon	261376	T	0	0.8	G	1.797e-13	8.3738e-06	12.7455
Chr X	Contig14113_pilon	261499	T	0	0.8	G	1.797e-13	8.3738e-06	12.7455
Chr X	Contig14113_pilon	271178	G	0	0.8	C	1.797e-13	8.3738e-06	12.7455
Chr X	Contig14113_pilon	275622	C	0	0.8	G	1.797e-13	8.3738e-06	12.7455
Chr X	Contig17198_pilon	19936	T	0	0.8	C	1.797e-13	8.3738e-06	12.7455
Chr X	Contig17198_pilon	27882	G	0	0.8	C	1.797e-13	8.3738e-06	12.7455
Chr X	Contig17198_pilon	86325	G	0	0.8	C	1.797e-13	8.3738e-06	12.7455
Chr X	Contig17198_pilon	316970	C	0	0.8	T	1.797e-13	8.3738e-06	12.7455
Chr X	Contig17198_pilon	338141	T	0	0.8	C	1.797e-13	8.3738e-06	12.7455
Chr X	Contig17198_pilon	617956	T	0	0.8	A	1.797e-13	8.3738e-06	12.7455
Chr X	Contig2899_pilon	161343	A	0	0.8	T	1.797e-13	8.3738e-06	12.7455
Chr X	Contig2899_pilon	533309	A	0	0.8	C	1.797e-13	8.3738e-06	12.7455
Chr X	Contig2899_pilon	533735	G	0	0.8	T	1.797e-13	8.3738e-06	12.7455
Chr X	Contig2899_pilon	543382	A	0	0.8	T	1.797e-13	8.3738e-06	12.7455
Chr X	Contig2899_pilon	554308	A	0	0.8	G	1.797e-13	8.3738e-06	12.7455
Chr X	Contig2899_pilon	555574	A	0	0.8	G	1.797e-13	8.3738e-06	12.7455
Chr X	Contig2899_pilon	570981	G	0	0.8	A	1.797e-13	8.3738e-06	12.7455
Chr X	Contig2899_pilon	582677	A	0	0.8	T	1.797e-13	8.3738e-06	12.7455
Chr X	Contig2899_pilon	620290	A	0	0.8	G	1.797e-13	8.3738e-06	12.7455
Chr X	Contig2899_pilon	622438	T	0	0.8	C	1.797e-13	8.3738e-06	12.7455
Chr X	Contig2899_pilon	625402	A	0	0.8	T	1.797e-13	8.3738e-06	12.7455
Chr X	Contig2899_pilon	635338	G	0	0.8	A	1.797e-13	8.3738e-06	12.7455
Chr X	Contig2899_pilon	635352	G	0	0.8	A	1.797e-13	8.3738e-06	12.7455
Chr X	Contig2899_pilon	635417	G	0	0.8	A	1.797e-13	8.3738e-06	12.7455
Chr X	Contig2899_pilon	635638	C	0	0.8	A	1.797e-13	8.3738e-06	12.7455
Chr X	Contig2899_pilon	635876	C	0	0.8	A	1.797e-13	8.3738e-06	12.7455
Chr X	Contig2899_pilon	635878	C	0	0.8	G	1.797e-13	8.3738e-06	12.7455
Chr X	Contig2899_pilon	635915	C	0	0.8	T	1.797e-13	8.3738e-06	12.7455
Chr X	Contig2899_pilon	635991	A	0	0.8	G	1.797e-13	8.3738e-06	12.7455
Chr X	Contig2899_pilon	636043	C	0	0.8	G	1.797e-13	8.3738e-06	12.7455
Chr X	Contig2899_pilon	636044	A	0	0.8	G	1.797e-13	8.3738e-06	12.7455
Chr X	Contig2899_pilon	636174	C	0	0.8	T	1.797e-13	8.3738e-06	12.7455
Chr X	Contig2899_pilon	636296	G	0	0.8	T	1.797e-13	8.3738e-06	12.7455
Chr X	Contig2899_pilon	636565	C	0	0.8	T	1.797e-13	8.3738e-06	12.7455
Chr X	Contig2899_pilon	636617	A	0	0.8	T	1.797e-13	8.3738e-06	12.7455
Chr X	Contig2899_pilon	636661	A	0	0.8	G	1.797e-13	8.3738e-06	12.7455
Chr X	Contig2899_pilon	636692	C	0	0.8	T	1.797e-13	8.3738e-06	12.7455
Chr X	Contig2899_pilon	636702	G	0	0.8	A	1.797e-13	8.3738e-06	12.7455
Chr X	Contig2899_pilon	636730	T	0	0.8	G	1.797e-13	8.3738e-06	12.7455
Chr X	Contig2899_pilon	636782	C	0	0.8	A	1.797e-13	8.3738e-06	12.7455
Chr X	Contig2899_pilon	636873	A	0	0.8	G	1.797e-13	8.3738e-06	12.7455
Chr X	Contig2899_pilon	636965	C	0	0.8	T	1.797e-13	8.3738e-06	12.7455
Chr X	Contig2899_pilon	636970	C	0	0.8	T	1.797e-13	8.3738e-06	12.7455
Chr X	Contig2899_pilon	636982	C	0	0.8	T	1.797e-13	8.3738e-06	12.7455
Chr X	Contig2899_pilon	637122	T	0	0.8	A	1.797e-13	8.3738e-06	12.7455
Chr X	Contig2899_pilon	637275	G	0	0.8	T	1.797e-13	8.3738e-06	12.7455
Chr X	Contig2899_pilon	637397	G	0	0.8	A	1.797e-13	8.3738e-06	12.7455
Chr X	Contig2899_pilon	637430	G	0	0.8	C	1.797e-13	8.3738e-06	12.7455
Chr X	Contig2899_pilon	637648	A	0	0.8	G	1.797e-13	8.3738e-06	12.7455
Chr X	Contig2899_pilon	637680	A	0	0.8	G	1.797e-13	8.3738e-06	12.7455
Chr X	Contig2899_pilon	637954	G	0	0.8	A	1.797e-13	8.3738e-06	12.7455
Chr X	Contig2899_pilon	667217	T	0	0.8	C	1.797e-13	8.3738e-06	12.7455
Chr X	Contig2899_pilon	678519	C	0	0.8	T	1.797e-13	8.3738e-06	12.7455
Chr X	Contig2899_pilon	691655	C	0	0.8	A	1.797e-13	8.3738e-06	12.7455
Chr X	Contig2899_pilon	693609	C	0	0.8	A	1.797e-13	8.3738e-06	12.7455
Chr X	Contig2899_pilon	715300	A	0	0.8	G	1.797e-13	8.3738e-06	12.7455
Chr X	Contig2899_pilon	736917	T	0	0.8	C	1.797e-13	8.3738e-06	12.7455
Chr X	Contig2899_pilon	740749	A	0	0.8	G	1.797e-13	8.3738e-06	12.7455
Chr X	Contig2899_pilon	811562	G	0	0.8	T	1.797e-13	8.3738e-06	12.7455
Chr X	Contig4824_pilon	6505	A	0	0.8	G	1.797e-13	8.3738e-06	12.7455
Chr X	Contig4824_pilon	23490	A	0	0.8	G	1.797e-13	8.3738e-06	12.7455
Chr X	Contig4824_pilon	172551	C	0	0.8	G	1.797e-13	8.3738e-06	12.7455
Chr X	Contig4959_pilon	647	A	0	0.8	G	1.797e-13	8.3738e-06	12.7455
Chr X	Contig4959_pilon	656	A	0	0.8	C	1.797e-13	8.3738e-06	12.7455
Chr X	Contig4959_pilon	815	T	0	0.8	C	1.797e-13	8.3738e-06	12.7455
Chr X	Contig4959_pilon	816	C	0	0.8	T	1.797e-13	8.3738e-06	12.7455
Chr X	Contig4959_pilon	847	A	0	0.8	G	1.797e-13	8.3738e-06	12.7455
Chr X	Contig4959_pilon	940	G	0	0.8	A	1.797e-13	8.3738e-06	12.7455
Chr X	Contig4959_pilon	945	C	0	0.8	A	1.797e-13	8.3738e-06	12.7455
Chr X	Contig4959_pilon	961	T	0	0.8	C	1.797e-13	8.3738e-06	12.7455
Chr X	Contig4959_pilon	983	A	0	0.8	G	1.797e-13	8.3738e-06	12.7455
Chr X	Contig4959_pilon	991	A	0	0.8	G	1.797e-13	8.3738e-06	12.7455
Chr X	Contig4959_pilon	1078	A	0	0.8	G	1.797e-13	8.3738e-06	12.7455
Chr X	Contig4959_pilon	1372	C	0	0.8	G	1.797e-13	8.3738e-06	12.7455
Chr X	Contig4959_pilon	1511	G	0	0.8	T	1.797e-13	8.3738e-06	12.7455
Chr X	Contig4959_pilon	1538	A	0	0.8	G	1.797e-13	8.3738e-06	12.7455
Chr X	Contig4959_pilon	1551	T	0	0.8	A	1.797e-13	8.3738e-06	12.7455
Chr X	Contig4959_pilon	1568	A	0	0.8	T	1.797e-13	8.3738e-06	12.7455
Chr X	Contig4959_pilon	1596	C	0	0.8	G	1.797e-13	8.3738e-06	12.7455
Chr X	Contig4959_pilon	1601	T	0	0.8	A	1.797e-13	8.3738e-06	12.7455
Chr X	Contig4959_pilon	1620	A	0	0.8	C	1.797e-13	8.3738e-06	12.7455
Chr X	Contig4959_pilon	1687	G	0	0.8	A	1.797e-13	8.3738e-06	12.7455
Chr X	Contig4959_pilon	1722	A	0	0.8	G	1.797e-13	8.3738e-06	12.7455
Chr X	Contig4959_pilon	1819	T	0	0.8	C	1.797e-13	8.3738e-06	12.7455
Chr X	Contig4959_pilon	1833	A	0	0.8	G	1.797e-13	8.3738e-06	12.7455
Chr X	Contig4959_pilon	1887	A	0	0.8	G	1.797e-13	8.3738e-06	12.7455
Chr X	Contig4959_pilon	1907	C	0	0.8	G	1.797e-13	8.3738e-06	12.7455
Chr X	Contig4959_pilon	1993	T	0	0.8	G	1.797e-13	8.3738e-06	12.7455
Chr X	Contig4959_pilon	2017	G	0	0.8	A	1.797e-13	8.3738e-06	12.7455
Chr X	Contig4959_pilon	2029	C	0	0.8	T	1.797e-13	8.3738e-06	12.7455
Chr X	Contig4959_pilon	2038	A	0	0.8	G	1.797e-13	8.3738e-06	12.7455
Chr X	Contig4959_pilon	2068	C	0	0.8	T	1.797e-13	8.3738e-06	12.7455
Chr X	Contig4959_pilon	2081	G	0	0.8	C	1.797e-13	8.3738e-06	12.7455
Chr X	Contig4959_pilon	2089	G	0	0.8	A	1.797e-13	8.3738e-06	12.7455
Chr X	Contig4959_pilon	2136	A	0	0.8	G	1.797e-13	8.3738e-06	12.7455
Chr X	Contig4959_pilon	2165	T	0	0.8	G	1.797e-13	8.3738e-06	12.7455
Chr X	Contig4959_pilon	2235	A	0	0.8	T	1.797e-13	8.3738e-06	12.7455
Chr X	Contig4959_pilon	2327	G	0	0.8	A	1.797e-13	8.3738e-06	12.7455
Chr X	Contig4959_pilon	2337	G	0	0.8	A	1.797e-13	8.3738e-06	12.7455
Chr X	Contig4959_pilon	2545	G	0	0.8	A	1.797e-13	8.3738e-06	12.7455
Chr X	Contig4959_pilon	2640	A	0	0.8	T	1.797e-13	8.3738e-06	12.7455
Chr X	Contig4959_pilon	2642	C	0	0.8	T	1.797e-13	8.3738e-06	12.7455
Chr X	Contig4959_pilon	2706	G	0	0.8	A	1.797e-13	8.3738e-06	12.7455
Chr X	Contig4959_pilon	2711	C	0	0.8	A	1.797e-13	8.3738e-06	12.7455
Chr X	Contig4959_pilon	2728	A	0	0.8	T	1.797e-13	8.3738e-06	12.7455
Chr X	Contig4959_pilon	2737	C	0	0.8	G	1.797e-13	8.3738e-06	12.7455
Chr X	Contig4959_pilon	2751	C	0	0.8	T	1.797e-13	8.3738e-06	12.7455
Chr X	Contig4959_pilon	2767	G	0	0.8	A	1.797e-13	8.3738e-06	12.7455
Chr X	Contig4959_pilon	2770	G	0	0.8	C	1.797e-13	8.3738e-06	12.7455
Chr X	Contig4959_pilon	2861	G	0	0.8	A	1.797e-13	8.3738e-06	12.7455
Chr X	Contig4959_pilon	2978	T	0	0.8	C	1.797e-13	8.3738e-06	12.7455
Chr X	Contig4959_pilon	3011	T	0	0.8	C	1.797e-13	8.3738e-06	12.7455
Chr X	Contig4959_pilon	3014	T	0	0.8	C	1.797e-13	8.3738e-06	12.7455
Chr X	Contig4959_pilon	3080	A	0	0.8	C	1.797e-13	8.3738e-06	12.7455
Chr X	Contig4959_pilon	3102	A	0	0.8	G	1.797e-13	8.3738e-06	12.7455
Chr X	Contig4959_pilon	3104	T	0	0.8	C	1.797e-13	8.3738e-06	12.7455
Chr X	Contig4959_pilon	3151	T	0	0.8	C	1.797e-13	8.3738e-06	12.7455
Chr X	Contig4959_pilon	3217	C	0	0.8	A	1.797e-13	8.3738e-06	12.7455
Chr X	Contig4959_pilon	3219	T	0	0.8	A	1.797e-13	8.3738e-06	12.7455
Chr X	Contig4959_pilon	3227	A	0	0.8	C	1.797e-13	8.3738e-06	12.7455
Chr X	Contig4959_pilon	3237	T	0	0.8	C	1.797e-13	8.3738e-06	12.7455
Chr X	Contig4959_pilon	3240	C	0	0.8	T	1.797e-13	8.3738e-06	12.7455
Chr X	Contig4959_pilon	3316	A	0	0.8	C	1.797e-13	8.3738e-06	12.7455
Chr X	Contig4959_pilon	3347	A	0	0.8	G	1.797e-13	8.3738e-06	12.7455
Chr X	Contig4959_pilon	3371	A	0	0.8	G	1.797e-13	8.3738e-06	12.7455
Chr X	Contig4959_pilon	3417	T	0	0.8	A	1.797e-13	8.3738e-06	12.7455
Chr X	Contig4959_pilon	3500	C	0	0.8	T	1.797e-13	8.3738e-06	12.7455
Chr X	Contig4959_pilon	3607	G	0	0.8	C	1.797e-13	8.3738e-06	12.7455
Chr X	Contig4959_pilon	8739	C	0	0.8	A	1.797e-13	8.3738e-06	12.7455
Chr X	Contig4959_pilon	8770	T	0	0.8	C	1.797e-13	8.3738e-06	12.7455
Chr X	Contig4959_pilon	8805	T	0	0.8	C	1.797e-13	8.3738e-06	12.7455
Chr X	Contig4959_pilon	10471	A	0	0.8	T	1.797e-13	8.3738e-06	12.7455
Chr X	Contig4959_pilon	10472	A	0	0.8	T	1.797e-13	8.3738e-06	12.7455
Chr X	Contig4959_pilon	12308	C	0	0.8	G	1.797e-13	8.3738e-06	12.7455
Chr X	Contig4959_pilon	13222	T	0	0.8	C	1.797e-13	8.3738e-06	12.7455
Chr X	Contig4959_pilon	18964	A	0	0.8	G	1.797e-13	8.3738e-06	12.7455
Chr X	Contig4959_pilon	39385	A	0	0.8	T	1.797e-13	8.3738e-06	12.7455
Chr X	Contig4959_pilon	55443	G	0	0.8	A	1.797e-13	8.3738e-06	12.7455
Chr X	Contig4959_pilon	57296	A	0	0.8	G	1.797e-13	8.3738e-06	12.7455
Chr X	Contig4959_pilon	62577	C	0	0.8	A	1.797e-13	8.3738e-06	12.7455
Chr X	Contig4959_pilon	65614	T	0	0.8	C	1.797e-13	8.3738e-06	12.7455
Chr X	Contig6636_pilon	520080	A	0	0.8	G	1.797e-13	8.3738e-06	12.7455
Chr X	Contig6636_pilon	1119130	C	0	0.8	A	1.797e-13	8.3738e-06	12.7455
Chr X	Contig20570_pilon	684	G	0	0.8	A	1.797e-13	8.3738e-06	12.7455
Chr X	Contig20570_pilon	1035	G	0	0.8	A	1.797e-13	8.3738e-06	12.7455
Chr X	Contig20570_pilon	1036	T	0	0.8	A	1.797e-13	8.3738e-06	12.7455
Chr X	Contig20570_pilon	1302	G	0	0.8	A	1.797e-13	8.3738e-06	12.7455
Chr X	Contig20570_pilon	2836	T	0	0.8	C	1.797e-13	8.3738e-06	12.7455
Chr X	Contig20570_pilon	3003	C	0	0.8	T	1.797e-13	8.3738e-06	12.7455
Chr X	Contig20570_pilon	3159	T	0	0.8	C	1.797e-13	8.3738e-06	12.7455
Chr X	Contig20570_pilon	3511	G	0	0.8	A	1.797e-13	8.3738e-06	12.7455
Chr X	Contig20570_pilon	3553	T	0	0.8	A	1.797e-13	8.3738e-06	12.7455
Chr X	Contig20570_pilon	3769	A	0	0.8	G	1.797e-13	8.3738e-06	12.7455
Chr X	Contig20570_pilon	3818	A	0	0.8	C	1.797e-13	8.3738e-06	12.7455
Chr X	Contig20570_pilon	3832	A	0	0.8	G	1.797e-13	8.3738e-06	12.7455
Chr X	Contig20570_pilon	3842	T	0	0.8	C	1.797e-13	8.3738e-06	12.7455
Chr X	Contig18404_pilon	495470	A	0.03571	0.9	G	2.695e-13	1.25584e-05	12.5694
Chr X	Contig11077_pilon	110331	G	0	0.8	A	2.817e-13	1.31269e-05	12.5502
Chr X	Contig11077_pilon	111857	T	0	0.8	C	2.817e-13	1.31269e-05	12.5502
Chr X	Contig11077_pilon	114135	A	0	0.8	C	2.817e-13	1.31269e-05	12.5502
Chr X	Contig11077_pilon	114146	G	0	0.8	C	2.817e-13	1.31269e-05	12.5502
Chr X	Contig11077_pilon	120298	C	0	0.8	T	2.817e-13	1.31269e-05	12.5502
Chr X	Contig11077_pilon	122272	G	0	0.8	T	2.817e-13	1.31269e-05	12.5502
Chr X	Contig11077_pilon	122351	A	0	0.8	G	2.817e-13	1.31269e-05	12.5502
Chr X	Contig11077_pilon	131649	G	0	0.8	A	2.817e-13	1.31269e-05	12.5502
Chr X	Contig11077_pilon	131727	G	0	0.8	C	2.817e-13	1.31269e-05	12.5502
Chr X	Contig11077_pilon	132409	G	0	0.8	C	2.817e-13	1.31269e-05	12.5502
Chr X	Contig11077_pilon	605204	T	0	0.8	G	2.817e-13	1.31269e-05	12.5502
Chr X	Contig11077_pilon	657025	T	0	0.8	A	2.817e-13	1.31269e-05	12.5502
Chr X	Contig14113_pilon	248290	T	0	0.8	A	2.817e-13	1.31269e-05	12.5502
Chr X	Contig14113_pilon	251541	C	0	0.8	T	2.817e-13	1.31269e-05	12.5502
Chr X	Contig14113_pilon	251555	C	0	0.8	A	2.817e-13	1.31269e-05	12.5502
Chr X	Contig14113_pilon	255328	T	0	0.8	C	2.817e-13	1.31269e-05	12.5502
Chr X	Contig14113_pilon	261045	T	0	0.8	G	2.817e-13	1.31269e-05	12.5502
Chr X	Contig2899_pilon	633810	G	0	0.8	A	2.817e-13	1.31269e-05	12.5502
Chr X	Contig2899_pilon	636265	A	0	0.8	G	2.817e-13	1.31269e-05	12.5502
Chr X	Contig2899_pilon	636435	G	0	0.8	T	2.817e-13	1.31269e-05	12.5502
Chr X	Contig2899_pilon	727617	G	0	0.8	A	2.817e-13	1.31269e-05	12.5502
Chr X	Contig4959_pilon	661	T	0	0.8	C	2.817e-13	1.31269e-05	12.5502
Chr X	Contig6636_pilon	1015202	T	0	0.8	C	2.817e-13	1.31269e-05	12.5502
Chr X	Contig20570_pilon	765	T	0	0.8	A	2.817e-13	1.31269e-05	12.5502
Chr X	Contig11077_pilon	142839	G	0	0.8	A	4.474e-13	2.08483e-05	12.3493
Chr X	Contig11077_pilon	837214	A	0	0.8	G	4.474e-13	2.08483e-05	12.3493
Chr X	Contig14113_pilon	215841	A	0	0.8	G	4.474e-13	2.08483e-05	12.3493
Chr X	Contig14113_pilon	235533	C	0	0.8	T	4.474e-13	2.08483e-05	12.3493
Chr X	Contig14113_pilon	248282	A	0	0.8	G	4.474e-13	2.08483e-05	12.3493
Chr X	Contig17198_pilon	337597	G	0	0.8	A	4.474e-13	2.08483e-05	12.3493
Chr X	Contig2899_pilon	636464	T	0	0.8	G	4.474e-13	2.08483e-05	12.3493
Chr X	Contig20570_pilon	2310	A	0	0.8	G	4.474e-13	2.08483e-05	12.3493
Chr X	Contig14113_pilon	5362	A	0.08	1	C	5.743e-13	2.67617e-05	12.2409
Chr X	Contig11077_pilon	123715	A	0	0.8	T	7.203e-13	3.35651e-05	12.1425
Chr X	Contig11077_pilon	693121	G	0	0.8	A	7.203e-13	3.35651e-05	12.1425
Chr X	Contig2899_pilon	636466	A	0	0.8	T	7.203e-13	3.35651e-05	12.1425
Chr X	Contig2899_pilon	713673	T	0	0.8	A	7.203e-13	3.35651e-05	12.1425
Chr X	Contig4959_pilon	514	G	0	0.8889	C	1.023e-12	4.76705e-05	11.9901
Chr X	Contig11077_pilon	123245	T	0	0.8	C	1.177e-12	5.48467e-05	11.9292
Chr X	Contig11077_pilon	162042	A	0	0.8	T	1.177e-12	5.48467e-05	11.9292
Chr X	Contig11077_pilon	850885	A	0	0.8	G	1.177e-12	5.48467e-05	11.9292
Chr X	Contig2899_pilon	584657	T	0	0.8	G	1.177e-12	5.48467e-05	11.9292
Chr X	Contig2899_pilon	637077	A	0	0.8	T	1.177e-12	5.48467e-05	11.9292
Chr X	Contig2899_pilon	657416	T	0	0.8	A	1.177e-12	5.48467e-05	11.9292
Chr X	Contig2899_pilon	769133	C	0	0.8	T	1.177e-12	5.48467e-05	11.9292
Chr X	Contig4959_pilon	541	T	0	0.8	G	1.177e-12	5.48467e-05	11.9292
Chr X	Contig4959_pilon	587	T	0	0.8	C	1.177e-12	5.48467e-05	11.9292
Chr X	Contig20570_pilon	2498	A	0	0.8	T	1.177e-12	5.48467e-05	11.9292
Chr X	Contig4959_pilon	529	T	0	0.8889	A	1.913e-12	8.91434e-05	11.7183
Chr X	Contig11077_pilon	137158	A	0	0.8	T	1.954e-12	9.1054e-05	11.7091
Chr X	Contig11077_pilon	137299	A	0	0.8	G	1.954e-12	9.1054e-05	11.7091
Chr X	Contig11077_pilon	137344	C	0	0.8	A	1.954e-12	9.1054e-05	11.7091
Chr X	Contig4959_pilon	484	A	0	0.8	T	1.954e-12	9.1054e-05	11.7091
Chr X	Contig4959_pilon	3885	C	0	0.8	T	1.954e-12	9.1054e-05	11.7091
Chr X	Contig11077_pilon	130705	T	0	0.7778	A	2.989e-12	0.000139284	11.5245
Chr X	Contig11077_pilon	130715	C	0	0.7778	T	2.989e-12	0.000139284	11.5245
Chr X	Contig12693_pilon	64389	T	0	0.7778	C	2.989e-12	0.000139284	11.5245
Chr X	Contig14113_pilon	237529	A	0	0.7778	G	2.989e-12	0.000139284	11.5245
Chr X	Contig14113_pilon	250030	C	0	0.7778	G	2.989e-12	0.000139284	11.5245
Chr X	Contig14113_pilon	250991	A	0	0.7778	C	2.989e-12	0.000139284	11.5245
Chr X	Contig14113_pilon	251482	G	0	0.7778	C	2.989e-12	0.000139284	11.5245
Chr X	Contig14113_pilon	251585	T	0	0.7778	G	2.989e-12	0.000139284	11.5245
Chr X	Contig14113_pilon	251690	T	0	0.7778	G	2.989e-12	0.000139284	11.5245
Chr X	Contig14113_pilon	253106	T	0	0.7778	A	2.989e-12	0.000139284	11.5245
Chr X	Contig14113_pilon	253732	T	0	0.7778	A	2.989e-12	0.000139284	11.5245
Chr X	Contig14113_pilon	254835	C	0	0.7778	T	2.989e-12	0.000139284	11.5245
Chr X	Contig14113_pilon	255950	T	0	0.7778	A	2.989e-12	0.000139284	11.5245
Chr X	Contig14113_pilon	255964	C	0	0.7778	T	2.989e-12	0.000139284	11.5245
Chr X	Contig14113_pilon	259113	A	0	0.7778	G	2.989e-12	0.000139284	11.5245
Chr X	Contig14113_pilon	259169	C	0	0.7778	T	2.989e-12	0.000139284	11.5245
Chr X	Contig14113_pilon	259238	C	0	0.7778	T	2.989e-12	0.000139284	11.5245
Chr X	Contig14113_pilon	259273	A	0	0.7778	G	2.989e-12	0.000139284	11.5245
Chr X	Contig14113_pilon	259304	C	0	0.7778	A	2.989e-12	0.000139284	11.5245
Chr X	Contig14113_pilon	259316	C	0	0.7778	A	2.989e-12	0.000139284	11.5245
Chr X	Contig14113_pilon	259355	G	0	0.7778	A	2.989e-12	0.000139284	11.5245
Chr X	Contig14113_pilon	259388	G	0	0.7778	C	2.989e-12	0.000139284	11.5245
Chr X	Contig14113_pilon	259444	G	0	0.7778	A	2.989e-12	0.000139284	11.5245
Chr X	Contig14113_pilon	259478	A	0	0.7778	T	2.989e-12	0.000139284	11.5245
Chr X	Contig14113_pilon	259554	C	0	0.7778	T	2.989e-12	0.000139284	11.5245
Chr X	Contig14113_pilon	259575	C	0	0.7778	T	2.989e-12	0.000139284	11.5245
Chr X	Contig14113_pilon	259767	G	0	0.7778	A	2.989e-12	0.000139284	11.5245
Chr X	Contig14113_pilon	259777	C	0	0.7778	T	2.989e-12	0.000139284	11.5245
Chr X	Contig14113_pilon	259908	G	0	0.7778	C	2.989e-12	0.000139284	11.5245
Chr X	Contig14113_pilon	260534	G	0	0.7778	A	2.989e-12	0.000139284	11.5245
Chr X	Contig14113_pilon	260574	C	0	0.7778	G	2.989e-12	0.000139284	11.5245
Chr X	Contig4959_pilon	56467	A	0	0.7778	T	2.989e-12	0.000139284	11.5245
Chr X	Contig11077_pilon	106003	A	0	0.8	T	3.297e-12	0.000153636	11.4819
Chr X	Contig11077_pilon	114702	G	0	0.8	A	3.297e-12	0.000153636	11.4819
Chr X	Contig11077_pilon	121075	G	0	0.8	T	3.297e-12	0.000153636	11.4819
Chr X	Contig11077_pilon	121239	T	0	0.8	G	3.297e-12	0.000153636	11.4819
Chr X	Contig11077_pilon	121260	C	0	0.8	T	3.297e-12	0.000153636	11.4819
Chr X	Contig11077_pilon	121264	G	0	0.8	A	3.297e-12	0.000153636	11.4819
Chr X	Contig11077_pilon	121948	T	0	0.8	C	3.297e-12	0.000153636	11.4819
Chr X	Contig11077_pilon	133961	C	0	0.8	T	3.297e-12	0.000153636	11.4819
Chr X	Contig11077_pilon	143057	G	0	0.8	C	3.297e-12	0.000153636	11.4819
Chr X	Contig14113_pilon	2530	T	0.07692	1	C	3.297e-12	0.000153636	11.4819
Chr X	Contig20570_pilon	4201	G	0	0.8	T	3.297e-12	0.000153636	11.4819
Chr X	Contig14113_pilon	1937	C	0.06667	0.9	A	3.446e-12	0.000160579	11.4627
Chr X	Contig14113_pilon	1962	T	0.06667	0.9	A	3.446e-12	0.000160579	11.4627
Chr X	Contig14113_pilon	2037	G	0.06667	0.9	A	3.446e-12	0.000160579	11.4627
Chr X	Contig14113_pilon	2062	C	0.06667	0.9	G	3.446e-12	0.000160579	11.4627
Chr X	Contig14113_pilon	2080	C	0.06667	0.9	T	3.446e-12	0.000160579	11.4627
Chr X	Contig14113_pilon	2089	T	0.06667	0.9	C	3.446e-12	0.000160579	11.4627
Chr X	Contig14113_pilon	3581	T	0.06667	0.9	C	3.446e-12	0.000160579	11.4627
Chr X	Contig14113_pilon	3794	T	0.06667	0.9	G	3.446e-12	0.000160579	11.4627
Chr X	Contig14113_pilon	3831	C	0.06667	0.9	T	3.446e-12	0.000160579	11.4627
Chr X	Contig14113_pilon	3915	T	0.06667	0.9	C	3.446e-12	0.000160579	11.4627
Chr X	Contig14113_pilon	3943	G	0.06667	0.9	T	3.446e-12	0.000160579	11.4627
Chr X	Contig14113_pilon	4053	G	0.06667	0.9	C	3.446e-12	0.000160579	11.4627
Chr X	Contig14113_pilon	4480	G	0.06667	0.9	T	3.446e-12	0.000160579	11.4627
Chr X	Contig14113_pilon	4615	C	0.06667	0.9	T	3.446e-12	0.000160579	11.4627
Chr X	Contig14113_pilon	4628	G	0.06667	0.9	A	3.446e-12	0.000160579	11.4627
Chr X	Contig14113_pilon	4634	T	0.06667	0.9	G	3.446e-12	0.000160579	11.4627
Chr X	Contig14113_pilon	4637	C	0.06667	0.9	G	3.446e-12	0.000160579	11.4627
Chr X	Contig14113_pilon	4728	G	0.06667	0.9	C	3.446e-12	0.000160579	11.4627
Chr X	Contig14113_pilon	4773	T	0.06667	0.9	C	3.446e-12	0.000160579	11.4627
Chr X	Contig14113_pilon	4781	T	0.06667	0.9	C	3.446e-12	0.000160579	11.4627
Chr X	Contig14113_pilon	4803	G	0.06667	0.9	A	3.446e-12	0.000160579	11.4627
Chr X	Contig14113_pilon	4807	A	0.06667	0.9	T	3.446e-12	0.000160579	11.4627
Chr X	Contig14113_pilon	4814	G	0.06667	0.9	C	3.446e-12	0.000160579	11.4627
Chr X	Contig14113_pilon	4825	A	0.06667	0.9	G	3.446e-12	0.000160579	11.4627
Chr X	Contig14113_pilon	4953	A	0.06667	0.9	G	3.446e-12	0.000160579	11.4627
Chr X	Contig14113_pilon	4962	A	0.06667	0.9	G	3.446e-12	0.000160579	11.4627
Chr X	Contig14113_pilon	4987	T	0.06667	0.9	C	3.446e-12	0.000160579	11.4627
Chr X	Contig14113_pilon	4990	A	0.06667	0.9	G	3.446e-12	0.000160579	11.4627
Chr X	Contig14113_pilon	5009	G	0.06667	0.9	A	3.446e-12	0.000160579	11.4627
Chr X	Contig14113_pilon	5059	G	0.06667	0.9	A	3.446e-12	0.000160579	11.4627
Chr X	Contig14113_pilon	5089	T	0.06667	0.9	G	3.446e-12	0.000160579	11.4627
Chr X	Contig14113_pilon	57665	A	0.06667	0.9	T	3.446e-12	0.000160579	11.4627
Chr X	Contig14113_pilon	98728	A	0.06667	0.9	G	3.446e-12	0.000160579	11.4627
Chr X	Contig14113_pilon	104664	A	0.06667	0.9	G	3.446e-12	0.000160579	11.4627
Chr X	Contig14113_pilon	108353	G	0.06667	0.9	C	3.446e-12	0.000160579	11.4627
Chr X	Contig14113_pilon	119939	G	0.06667	0.9	T	3.446e-12	0.000160579	11.4627
Chr X	Contig14113_pilon	120696	C	0.06667	0.9	T	3.446e-12	0.000160579	11.4627
Chr X	Contig14113_pilon	122137	T	0.06667	0.9	A	3.446e-12	0.000160579	11.4627
Chr X	Contig14113_pilon	123457	A	0.06667	0.9	T	3.446e-12	0.000160579	11.4627
Chr X	Contig14113_pilon	126230	T	0.06667	0.9	C	3.446e-12	0.000160579	11.4627
Chr X	Contig14113_pilon	126395	T	0.06667	0.9	C	3.446e-12	0.000160579	11.4627
Chr X	Contig14113_pilon	128855	A	0.06667	0.9	C	3.446e-12	0.000160579	11.4627
Chr X	Contig14113_pilon	149923	G	0.06667	0.9	A	3.446e-12	0.000160579	11.4627
Chr X	Contig14113_pilon	172492	G	0.06667	0.9	A	3.446e-12	0.000160579	11.4627
Chr X	Contig14113_pilon	172792	C	0.06667	0.9	A	3.446e-12	0.000160579	11.4627
Chr X	Contig14113_pilon	198163	C	0.06667	0.9	T	3.446e-12	0.000160579	11.4627
Chr X	Contig14114_pilon	111	A	0.06667	0.9	G	3.446e-12	0.000160579	11.4627
Chr X	Contig14114_pilon	296	T	0.06667	0.9	C	3.446e-12	0.000160579	11.4627
Chr X	Contig14114_pilon	793	T	0.06667	0.9	A	3.446e-12	0.000160579	11.4627
Chr X	Contig14114_pilon	6828	C	0.06667	0.9	T	3.446e-12	0.000160579	11.4627
Chr X	Contig14114_pilon	7458	A	0.06667	0.9	T	3.446e-12	0.000160579	11.4627
Chr X	Contig14114_pilon	8465	A	0.06667	0.9	G	3.446e-12	0.000160579	11.4627
Chr X	Contig14114_pilon	66374	A	0.06667	0.9	C	3.446e-12	0.000160579	11.4627
Chr X	Contig14114_pilon	95436	G	0.06667	0.9	A	3.446e-12	0.000160579	11.4627
Chr X	Contig14114_pilon	105229	T	0.06667	0.9	G	3.446e-12	0.000160579	11.4627
Chr X	Contig14114_pilon	338969	C	0.06667	0.9	A	3.446e-12	0.000160579	11.4627
Chr X	Contig30320_pilon	101555	T	0.06667	0.9	C	3.446e-12	0.000160579	11.4627
Chr X	Contig31374_pilon	187181	C	0.06667	0.9	T	3.446e-12	0.000160579	11.4627
Chr X	Contig31374_pilon	549107	T	0.06667	0.9	C	3.446e-12	0.000160579	11.4627
Chr X	Contig31374_pilon	785511	C	0.06667	0.9	A	3.446e-12	0.000160579	11.4627
Chr X	Contig7210_pilon	71684	G	0.06667	0.9	C	3.446e-12	0.000160579	11.4627
Chr X	Contig14113_pilon	241237	C	0	0.875	T	4.127e-12	0.000192313	11.3844
Chr X	Contig12693_pilon	46848	T	0	0.7778	C	4.452e-12	0.000207458	11.3514
Chr X	Contig12693_pilon	47277	G	0	0.7778	C	4.452e-12	0.000207458	11.3514
Chr X	Contig2899_pilon	635111	G	0	0.7778	T	4.452e-12	0.000207458	11.3514
Chr X	Contig14113_pilon	2529	A	0.08	1	G	5.664e-12	0.000263935	11.2469
Chr X	Contig14113_pilon	5352	G	0.08	1	T	5.664e-12	0.000263935	11.2469
Chr X	Contig14113_pilon	3456	C	0.06897	0.9	G	5.732e-12	0.000267104	11.2417
Chr X	Contig14113_pilon	5030	T	0.06897	0.9	G	5.732e-12	0.000267104	11.2417
Chr X	Contig14113_pilon	5042	G	0.06897	0.9	A	5.732e-12	0.000267104	11.2417
Chr X	Contig14113_pilon	5047	C	0.06897	0.9	A	5.732e-12	0.000267104	11.2417
Chr X	Contig14113_pilon	5153	A	0.06897	0.9	C	5.732e-12	0.000267104	11.2417
Chr X	Contig14113_pilon	5194	A	0.06897	0.9	T	5.732e-12	0.000267104	11.2417
Chr X	Contig14113_pilon	108711	T	0.06897	0.9	G	5.732e-12	0.000267104	11.2417
Chr X	Contig31374_pilon	47016	T	0.06897	0.9	A	5.732e-12	0.000267104	11.2417
Chr X	Contig11077_pilon	837156	G	0	0.7778	C	6.71e-12	0.000312678	11.1733
Chr X	Contig12693_pilon	40848	T	0	0.7778	C	6.71e-12	0.000312678	11.1733
Chr X	Contig14113_pilon	255795	T	0	0.7778	G	6.71e-12	0.000312678	11.1733
Chr X	Contig14113_pilon	1879	G	0.07143	0.9	A	9.68e-12	0.000451076	11.0141
Chr X	Contig14114_pilon	7351	C	0.08333	0.9	T	1.533e-11	0.000714359	10.8145
Chr X	Contig12693_pilon	548	C	0	0.7778	T	1.583e-11	0.000737658	10.8005
Chr X	Contig4824_pilon	253793	G	0	0.7778	C	1.583e-11	0.000737658	10.8005
Chr X	Contig14113_pilon	1853	T	0.07407	0.9	A	1.66e-11	0.000773539	10.7799
Unplaced	Contig118296_pilon	4855	A	0	0.8889	G	1.413e-14	6.5844e-07	13.8499
Unplaced	Contig118296_pilon	5926	T	0	0.8889	C	1.413e-14	6.5844e-07	13.8499
Unplaced	Contig19997_pilon	130267	A	0	0.8889	G	1.413e-14	6.5844e-07	13.8499
Unplaced	Contig89018_pilon	4254	A	0	0.8889	G	1.413e-14	6.5844e-07	13.8499
Unplaced	Contig118296_pilon	4863	G	0	0.8889	C	2.275e-14	1.06012e-06	13.643
Unplaced	Contig152765_pilon	6105	A	0	0.8889	G	2.275e-14	1.06012e-06	13.643
Unplaced	Contig34555_pilon	2529	T	0	0.8889	C	2.275e-14	1.06012e-06	13.643
Unplaced	Contig34555_pilon	2559	A	0	0.8889	T	2.275e-14	1.06012e-06	13.643
Unplaced	Contig34555_pilon	3405	G	0	0.8889	A	2.275e-14	1.06012e-06	13.643
Unplaced	Contig34555_pilon	8140	T	0	0.8889	C	2.275e-14	1.06012e-06	13.643
Unplaced	Contig49557_pilon	2136	A	0	0.8889	G	2.275e-14	1.06012e-06	13.643
Unplaced	Contig49557_pilon	2299	C	0	0.8889	T	2.275e-14	1.06012e-06	13.643
Unplaced	Contig49557_pilon	2310	C	0	0.8889	T	2.275e-14	1.06012e-06	13.643
Unplaced	Contig49557_pilon	2311	A	0	0.8889	G	2.275e-14	1.06012e-06	13.643
Unplaced	Contig118296_pilon	765	C	0	0.8889	A	3.717e-14	1.73208e-06	13.4298
Unplaced	Contig118296_pilon	2559	A	0	0.8889	C	3.717e-14	1.73208e-06	13.4298
Unplaced	Contig118296_pilon	4870	A	0	0.8889	G	3.717e-14	1.73208e-06	13.4298
Unplaced	Contig118296_pilon	4882	T	0	0.8889	C	3.717e-14	1.73208e-06	13.4298
Unplaced	Contig118296_pilon	4886	C	0	0.8889	T	3.717e-14	1.73208e-06	13.4298
Unplaced	Contig19997_pilon	159811	G	0	0.8889	A	3.717e-14	1.73208e-06	13.4298
Unplaced	Contig34555_pilon	2535	A	0	0.8889	C	3.717e-14	1.73208e-06	13.4298
Unplaced	Contig34555_pilon	2546	G	0	0.8889	C	3.717e-14	1.73208e-06	13.4298
Unplaced	Contig34555_pilon	2585	G	0	0.8889	T	3.717e-14	1.73208e-06	13.4298
Unplaced	Contig34555_pilon	2598	C	0	0.8889	T	3.717e-14	1.73208e-06	13.4298
Unplaced	Contig152765_pilon	6475	T	0	0.8889	A	6.169e-14	2.87468e-06	13.2098
Unplaced	Contig34555_pilon	3365	T	0	0.8889	A	6.169e-14	2.87468e-06	13.2098
Unplaced	Contig34555_pilon	2878	T	0	0.8889	C	1.041e-13	4.85093e-06	12.9825
Unplaced	Contig49557_pilon	946	A	0	0.8889	G	1.041e-13	4.85093e-06	12.9825
Unplaced	Contig78337_pilon	50412	G	0.03448	0.9	A	1.592e-13	7.41852e-06	12.7981
Unplaced	Contig118296_pilon	6050	G	0	0.875	A	1.746e-13	8.13614e-06	12.758
Unplaced	Contig118296_pilon	6126	A	0	0.875	C	1.746e-13	8.13614e-06	12.758
Unplaced	Contig118296_pilon	6133	G	0	0.875	A	1.746e-13	8.13614e-06	12.758
Unplaced	Contig19997_pilon	181623	T	0	0.875	C	1.746e-13	8.13614e-06	12.758
Unplaced	Contig34555_pilon	2451	G	0	0.875	A	1.746e-13	8.13614e-06	12.758
Unplaced	Contig34555_pilon	2482	C	0	0.875	T	1.746e-13	8.13614e-06	12.758
Unplaced	Contig34555_pilon	2509	T	0	0.875	C	1.746e-13	8.13614e-06	12.758
Unplaced	Contig34555_pilon	8415	T	0	0.875	C	1.746e-13	8.13614e-06	12.758
Unplaced	Contig34555_pilon	8418	G	0	0.875	A	1.746e-13	8.13614e-06	12.758
Unplaced	Contig49557_pilon	1447	A	0	0.875	G	1.746e-13	8.13614e-06	12.758
Unplaced	Contig49557_pilon	1450	T	0	0.875	G	1.746e-13	8.13614e-06	12.758
Unplaced	Contig178821_pilon	5195	C	0.07407	1	T	1.766e-13	8.22934e-06	12.753
Unplaced	Contig4424_pilon	232057	C	0.07407	1	G	1.766e-13	8.22934e-06	12.753
Unplaced	Contig118296_pilon	2437	C	0	0.8889	G	1.789e-13	8.33652e-06	12.7474
Unplaced	Contig118296_pilon	3021	T	0	0.8	C	1.797e-13	8.3738e-06	12.7455
Unplaced	Contig118296_pilon	3065	A	0	0.8	G	1.797e-13	8.3738e-06	12.7455
Unplaced	Contig118296_pilon	3998	T	0	0.8	C	1.797e-13	8.3738e-06	12.7455
Unplaced	Contig118296_pilon	3999	G	0	0.8	C	1.797e-13	8.3738e-06	12.7455
Unplaced	Contig118296_pilon	4006	T	0	0.8	A	1.797e-13	8.3738e-06	12.7455
Unplaced	Contig118296_pilon	4024	T	0	0.8	A	1.797e-13	8.3738e-06	12.7455
Unplaced	Contig118296_pilon	5533	G	0	0.8	A	1.797e-13	8.3738e-06	12.7455
Unplaced	Contig118296_pilon	5588	A	0	0.8	G	1.797e-13	8.3738e-06	12.7455
Unplaced	Contig152765_pilon	5766	C	0	0.8	A	1.797e-13	8.3738e-06	12.7455
Unplaced	Contig152765_pilon	5982	A	0	0.8	G	1.797e-13	8.3738e-06	12.7455
Unplaced	Contig152765_pilon	5992	G	0	0.8	A	1.797e-13	8.3738e-06	12.7455
Unplaced	Contig152765_pilon	6182	G	0	0.8	C	1.797e-13	8.3738e-06	12.7455
Unplaced	Contig152765_pilon	6310	G	0	0.8	A	1.797e-13	8.3738e-06	12.7455
Unplaced	Contig19997_pilon	70184	C	0	0.8	T	1.797e-13	8.3738e-06	12.7455
Unplaced	Contig19997_pilon	112376	C	0	0.8	T	1.797e-13	8.3738e-06	12.7455
Unplaced	Contig19997_pilon	123503	T	0	0.8	G	1.797e-13	8.3738e-06	12.7455
Unplaced	Contig19997_pilon	168210	G	0	0.8	A	1.797e-13	8.3738e-06	12.7455
Unplaced	Contig19997_pilon	169202	A	0	0.8	C	1.797e-13	8.3738e-06	12.7455
Unplaced	Contig19997_pilon	175222	A	0	0.8	C	1.797e-13	8.3738e-06	12.7455
Unplaced	Contig19997_pilon	208930	A	0	0.8	G	1.797e-13	8.3738e-06	12.7455
Unplaced	Contig19997_pilon	221133	C	0	0.8	T	1.797e-13	8.3738e-06	12.7455
Unplaced	Contig19998_pilon	4598	G	0	0.8	T	1.797e-13	8.3738e-06	12.7455
Unplaced	Contig34555_pilon	5690	C	0	0.8	T	1.797e-13	8.3738e-06	12.7455
Unplaced	Contig34555_pilon	5938	G	0	0.8	A	1.797e-13	8.3738e-06	12.7455
Unplaced	Contig34555_pilon	5994	A	0	0.8	G	1.797e-13	8.3738e-06	12.7455
Unplaced	Contig34555_pilon	6107	C	0	0.8	T	1.797e-13	8.3738e-06	12.7455
Unplaced	Contig34555_pilon	6174	G	0	0.8	A	1.797e-13	8.3738e-06	12.7455
Unplaced	Contig34555_pilon	6176	A	0	0.8	G	1.797e-13	8.3738e-06	12.7455
Unplaced	Contig34555_pilon	6208	A	0	0.8	G	1.797e-13	8.3738e-06	12.7455
Unplaced	Contig34555_pilon	6422	A	0	0.8	T	1.797e-13	8.3738e-06	12.7455
Unplaced	Contig34555_pilon	8040	A	0	0.8	C	1.797e-13	8.3738e-06	12.7455
Unplaced	Contig34555_pilon	8042	C	0	0.8	G	1.797e-13	8.3738e-06	12.7455
Unplaced	Contig34555_pilon	8048	T	0	0.8	G	1.797e-13	8.3738e-06	12.7455
Unplaced	Contig34555_pilon	8085	A	0	0.8	C	1.797e-13	8.3738e-06	12.7455
Unplaced	Contig34555_pilon	8206	C	0	0.8	T	1.797e-13	8.3738e-06	12.7455
Unplaced	Contig34555_pilon	8552	A	0	0.8	T	1.797e-13	8.3738e-06	12.7455
Unplaced	Contig34555_pilon	8555	G	0	0.8	T	1.797e-13	8.3738e-06	12.7455
Unplaced	Contig34555_pilon	8782	T	0	0.8	C	1.797e-13	8.3738e-06	12.7455
Unplaced	Contig34933_pilon	6342	A	0	0.8	T	1.797e-13	8.3738e-06	12.7455
Unplaced	Contig34933_pilon	6356	G	0	0.8	A	1.797e-13	8.3738e-06	12.7455
Unplaced	Contig34933_pilon	7729	G	0	0.8	A	1.797e-13	8.3738e-06	12.7455
Unplaced	Contig34933_pilon	8136	T	0	0.8	A	1.797e-13	8.3738e-06	12.7455
Unplaced	Contig34933_pilon	8138	G	0	0.8	A	1.797e-13	8.3738e-06	12.7455
Unplaced	Contig34933_pilon	8942	C	0	0.8	T	1.797e-13	8.3738e-06	12.7455
Unplaced	Contig34933_pilon	9053	T	0	0.8	C	1.797e-13	8.3738e-06	12.7455
Unplaced	Contig34933_pilon	9083	C	0	0.8	G	1.797e-13	8.3738e-06	12.7455
Unplaced	Contig49557_pilon	2521	T	0	0.8	C	1.797e-13	8.3738e-06	12.7455
Unplaced	Contig49557_pilon	2539	G	0	0.8	A	1.797e-13	8.3738e-06	12.7455
Unplaced	Contig51449_pilon	739	G	0	0.8	T	1.797e-13	8.3738e-06	12.7455
Unplaced	Contig140486_pilon	3778	T	0	0.8	A	1.797e-13	8.3738e-06	12.7455
Unplaced	Contig118296_pilon	6037	A	0	0.875	G	2.632e-13	1.22648e-05	12.5797
Unplaced	Contig118296_pilon	6141	G	0	0.875	A	2.632e-13	1.22648e-05	12.5797
Unplaced	Contig49557_pilon	1056	A	0	0.875	G	2.632e-13	1.22648e-05	12.5797
Unplaced	Contig49557_pilon	1062	T	0	0.875	A	2.632e-13	1.22648e-05	12.5797
Unplaced	Contig49557_pilon	1087	C	0	0.875	A	2.632e-13	1.22648e-05	12.5797
Unplaced	Contig49557_pilon	1425	C	0	0.875	A	2.632e-13	1.22648e-05	12.5797
Unplaced	Contig118296_pilon	3825	A	0	0.8	G	2.817e-13	1.31269e-05	12.5502
Unplaced	Contig118296_pilon	3826	G	0	0.8	C	2.817e-13	1.31269e-05	12.5502
Unplaced	Contig118296_pilon	3843	A	0	0.8	G	2.817e-13	1.31269e-05	12.5502
Unplaced	Contig118296_pilon	3849	C	0	0.8	T	2.817e-13	1.31269e-05	12.5502
Unplaced	Contig118296_pilon	5076	A	0	0.8	G	2.817e-13	1.31269e-05	12.5502
Unplaced	Contig118296_pilon	5094	G	0	0.8	A	2.817e-13	1.31269e-05	12.5502
Unplaced	Contig118296_pilon	5119	G	0	0.8	A	2.817e-13	1.31269e-05	12.5502
Unplaced	Contig118296_pilon	5214	G	0	0.8	A	2.817e-13	1.31269e-05	12.5502
Unplaced	Contig118296_pilon	5291	T	0	0.8	C	2.817e-13	1.31269e-05	12.5502
Unplaced	Contig118296_pilon	5350	C	0	0.8	T	2.817e-13	1.31269e-05	12.5502
Unplaced	Contig118296_pilon	5353	C	0	0.8	G	2.817e-13	1.31269e-05	12.5502
Unplaced	Contig118296_pilon	5458	G	0	0.8	T	2.817e-13	1.31269e-05	12.5502
Unplaced	Contig118296_pilon	5638	G	0	0.8	T	2.817e-13	1.31269e-05	12.5502
Unplaced	Contig118296_pilon	5957	T	0	0.8	C	2.817e-13	1.31269e-05	12.5502
Unplaced	Contig118296_pilon	5960	T	0	0.8	A	2.817e-13	1.31269e-05	12.5502
Unplaced	Contig118296_pilon	5972	C	0	0.8	T	2.817e-13	1.31269e-05	12.5502
Unplaced	Contig152765_pilon	5799	G	0	0.8	C	2.817e-13	1.31269e-05	12.5502
Unplaced	Contig152765_pilon	5803	T	0	0.8	C	2.817e-13	1.31269e-05	12.5502
Unplaced	Contig152765_pilon	5825	C	0	0.8	T	2.817e-13	1.31269e-05	12.5502
Unplaced	Contig152765_pilon	5857	T	0	0.8	C	2.817e-13	1.31269e-05	12.5502
Unplaced	Contig152765_pilon	6137	C	0	0.8	T	2.817e-13	1.31269e-05	12.5502
Unplaced	Contig152765_pilon	6253	A	0	0.8	G	2.817e-13	1.31269e-05	12.5502
Unplaced	Contig157749_pilon	543	A	0	0.8	T	2.817e-13	1.31269e-05	12.5502
Unplaced	Contig19997_pilon	38386	T	0	0.8	A	2.817e-13	1.31269e-05	12.5502
Unplaced	Contig19997_pilon	86380	A	0	0.8	C	2.817e-13	1.31269e-05	12.5502
Unplaced	Contig19997_pilon	110966	C	0	0.8	T	2.817e-13	1.31269e-05	12.5502
Unplaced	Contig19997_pilon	118246	T	0	0.8	C	2.817e-13	1.31269e-05	12.5502
Unplaced	Contig19997_pilon	164130	G	0	0.8	A	2.817e-13	1.31269e-05	12.5502
Unplaced	Contig19997_pilon	165942	G	0	0.8	A	2.817e-13	1.31269e-05	12.5502
Unplaced	Contig19997_pilon	183523	A	0	0.8	C	2.817e-13	1.31269e-05	12.5502
Unplaced	Contig19997_pilon	186584	C	0	0.8	T	2.817e-13	1.31269e-05	12.5502
Unplaced	Contig19997_pilon	220116	A	0	0.8	T	2.817e-13	1.31269e-05	12.5502
Unplaced	Contig19997_pilon	221717	G	0	0.8	A	2.817e-13	1.31269e-05	12.5502
Unplaced	Contig19998_pilon	1078	T	0	0.8	A	2.817e-13	1.31269e-05	12.5502
Unplaced	Contig34555_pilon	3307	T	0	0.8	A	2.817e-13	1.31269e-05	12.5502
Unplaced	Contig34555_pilon	3334	A	0	0.8	C	2.817e-13	1.31269e-05	12.5502
Unplaced	Contig34555_pilon	3573	A	0	0.8	G	2.817e-13	1.31269e-05	12.5502
Unplaced	Contig34555_pilon	5626	A	0	0.8	G	2.817e-13	1.31269e-05	12.5502
Unplaced	Contig34555_pilon	5736	G	0	0.8	A	2.817e-13	1.31269e-05	12.5502
Unplaced	Contig34555_pilon	5829	T	0	0.8	A	2.817e-13	1.31269e-05	12.5502
Unplaced	Contig34555_pilon	5893	A	0	0.8	G	2.817e-13	1.31269e-05	12.5502
Unplaced	Contig34555_pilon	6095	A	0	0.8	G	2.817e-13	1.31269e-05	12.5502
Unplaced	Contig34555_pilon	6098	C	0	0.8	T	2.817e-13	1.31269e-05	12.5502
Unplaced	Contig34555_pilon	6104	C	0	0.8	G	2.817e-13	1.31269e-05	12.5502
Unplaced	Contig34555_pilon	6699	T	0	0.8	A	2.817e-13	1.31269e-05	12.5502
Unplaced	Contig34555_pilon	6798	T	0	0.8	C	2.817e-13	1.31269e-05	12.5502
Unplaced	Contig34555_pilon	7564	A	0	0.8	G	2.817e-13	1.31269e-05	12.5502
Unplaced	Contig34555_pilon	7615	G	0	0.8	T	2.817e-13	1.31269e-05	12.5502
Unplaced	Contig34555_pilon	7912	A	0	0.8	G	2.817e-13	1.31269e-05	12.5502
Unplaced	Contig34555_pilon	7942	A	0	0.8	T	2.817e-13	1.31269e-05	12.5502
Unplaced	Contig34555_pilon	8377	C	0	0.8	T	2.817e-13	1.31269e-05	12.5502
Unplaced	Contig34555_pilon	9073	T	0	0.8	G	2.817e-13	1.31269e-05	12.5502
Unplaced	Contig34933_pilon	4686	C	0	0.8	A	2.817e-13	1.31269e-05	12.5502
Unplaced	Contig34933_pilon	6278	C	0	0.8	T	2.817e-13	1.31269e-05	12.5502
Unplaced	Contig34933_pilon	6281	A	0	0.8	T	2.817e-13	1.31269e-05	12.5502
Unplaced	Contig34933_pilon	6511	C	0	0.8	T	2.817e-13	1.31269e-05	12.5502
Unplaced	Contig34933_pilon	6580	G	0	0.8	C	2.817e-13	1.31269e-05	12.5502
Unplaced	Contig34933_pilon	6739	C	0	0.8	A	2.817e-13	1.31269e-05	12.5502
Unplaced	Contig34933_pilon	7859	T	0	0.8	C	2.817e-13	1.31269e-05	12.5502
Unplaced	Contig34933_pilon	7869	G	0	0.8	A	2.817e-13	1.31269e-05	12.5502
Unplaced	Contig34933_pilon	8746	C	0	0.8	T	2.817e-13	1.31269e-05	12.5502
Unplaced	Contig34933_pilon	8752	C	0	0.8	A	2.817e-13	1.31269e-05	12.5502
Unplaced	Contig34933_pilon	8858	T	0	0.8	C	2.817e-13	1.31269e-05	12.5502
Unplaced	Contig34933_pilon	8879	C	0	0.8	T	2.817e-13	1.31269e-05	12.5502
Unplaced	Contig34933_pilon	8965	C	0	0.8	T	2.817e-13	1.31269e-05	12.5502
Unplaced	Contig49557_pilon	1719	G	0	0.8	T	2.817e-13	1.31269e-05	12.5502
Unplaced	Contig49557_pilon	1750	T	0	0.8	A	2.817e-13	1.31269e-05	12.5502
Unplaced	Contig49557_pilon	2236	A	0	0.8	C	2.817e-13	1.31269e-05	12.5502
Unplaced	Contig49557_pilon	2332	A	0	0.8	G	2.817e-13	1.31269e-05	12.5502
Unplaced	Contig49557_pilon	2333	C	0	0.8	T	2.817e-13	1.31269e-05	12.5502
Unplaced	Contig49557_pilon	2335	C	0	0.8	T	2.817e-13	1.31269e-05	12.5502
Unplaced	Contig58064_pilon	1185	T	0	0.8	A	2.817e-13	1.31269e-05	12.5502
Unplaced	Contig34555_pilon	6260	C	0	0.8333	T	2.873e-13	1.33878e-05	12.5417
Unplaced	Contig34933_pilon	5981	T	0	0.8333	A	2.873e-13	1.33878e-05	12.5417
Unplaced	Contig34933_pilon	6834	G	0	0.8889	A	3.132e-13	1.45947e-05	12.5042
Unplaced	Contig118296_pilon	3127	G	0	0.8	C	4.474e-13	2.08483e-05	12.3493
Unplaced	Contig118296_pilon	3740	A	0	0.8	G	4.474e-13	2.08483e-05	12.3493
Unplaced	Contig118296_pilon	3751	A	0	0.8	G	4.474e-13	2.08483e-05	12.3493
Unplaced	Contig118296_pilon	3757	C	0	0.8	T	4.474e-13	2.08483e-05	12.3493
Unplaced	Contig118296_pilon	3761	T	0	0.8	A	4.474e-13	2.08483e-05	12.3493
Unplaced	Contig118296_pilon	3792	A	0	0.8	G	4.474e-13	2.08483e-05	12.3493
Unplaced	Contig118296_pilon	5311	G	0	0.8	T	4.474e-13	2.08483e-05	12.3493
Unplaced	Contig118296_pilon	5322	G	0	0.8	A	4.474e-13	2.08483e-05	12.3493
Unplaced	Contig118296_pilon	5674	C	0	0.8	A	4.474e-13	2.08483e-05	12.3493
Unplaced	Contig118296_pilon	5693	T	0	0.8	A	4.474e-13	2.08483e-05	12.3493
Unplaced	Contig19997_pilon	129113	C	0	0.8	T	4.474e-13	2.08483e-05	12.3493
Unplaced	Contig19997_pilon	131693	G	0	0.8	T	4.474e-13	2.08483e-05	12.3493
Unplaced	Contig19997_pilon	164652	A	0	0.8	G	4.474e-13	2.08483e-05	12.3493
Unplaced	Contig19997_pilon	185286	T	0	0.8	C	4.474e-13	2.08483e-05	12.3493
Unplaced	Contig34555_pilon	2799	C	0	0.8	T	4.474e-13	2.08483e-05	12.3493
Unplaced	Contig34555_pilon	3323	C	0	0.8	T	4.474e-13	2.08483e-05	12.3493
Unplaced	Contig34555_pilon	3701	G	0	0.8	C	4.474e-13	2.08483e-05	12.3493
Unplaced	Contig34555_pilon	5785	T	0	0.8	A	4.474e-13	2.08483e-05	12.3493
Unplaced	Contig34555_pilon	5928	T	0	0.8	C	4.474e-13	2.08483e-05	12.3493
Unplaced	Contig34555_pilon	7463	T	0	0.8	G	4.474e-13	2.08483e-05	12.3493
Unplaced	Contig34555_pilon	7869	G	0	0.8	C	4.474e-13	2.08483e-05	12.3493
Unplaced	Contig34555_pilon	7965	G	0	0.8	A	4.474e-13	2.08483e-05	12.3493
Unplaced	Contig34555_pilon	7969	A	0	0.8	C	4.474e-13	2.08483e-05	12.3493
Unplaced	Contig34555_pilon	8130	A	0	0.8	T	4.474e-13	2.08483e-05	12.3493
Unplaced	Contig34933_pilon	5989	C	0	0.8333	A	4.474e-13	2.08483e-05	12.3493
Unplaced	Contig34933_pilon	6604	A	0	0.8	T	4.474e-13	2.08483e-05	12.3493
Unplaced	Contig34933_pilon	8715	C	0	0.8	T	4.474e-13	2.08483e-05	12.3493
Unplaced	Contig34933_pilon	8857	T	0	0.8	G	4.474e-13	2.08483e-05	12.3493
Unplaced	Contig49557_pilon	2153	G	0	0.8	C	4.474e-13	2.08483e-05	12.3493
Unplaced	Contig49557_pilon	2203	C	0	0.8	T	4.474e-13	2.08483e-05	12.3493
Unplaced	Contig161630_pilon	1124	C	0	0.8	T	4.474e-13	2.08483e-05	12.3493
Unplaced	Contig184930_pilon	846	C	0	0.8	T	4.474e-13	2.08483e-05	12.3493
Unplaced	Contig45962_pilon	41650	T	0.03704	0.9	C	4.635e-13	2.15985e-05	12.334
Unplaced	Contig152765_pilon	6542	G	0	0.8889	A	5.597e-13	2.60813e-05	12.252
Unplaced	Contig118296_pilon	2347	G	0	0.875	C	6.209e-13	2.89332e-05	12.207
Unplaced	Contig152765_pilon	5600	G	0	0.875	T	6.209e-13	2.89332e-05	12.207
Unplaced	Contig118296_pilon	3120	A	0	0.8	C	7.203e-13	3.35651e-05	12.1425
Unplaced	Contig118296_pilon	3802	T	0	0.8	C	7.203e-13	3.35651e-05	12.1425
Unplaced	Contig118296_pilon	3807	C	0	0.8	T	7.203e-13	3.35651e-05	12.1425
Unplaced	Contig118296_pilon	4909	G	0	0.8	A	7.203e-13	3.35651e-05	12.1425
Unplaced	Contig152765_pilon	5903	C	0	0.8	G	7.203e-13	3.35651e-05	12.1425
Unplaced	Contig152765_pilon	6427	C	0	0.8	T	7.203e-13	3.35651e-05	12.1425
Unplaced	Contig152765_pilon	6433	T	0	0.8	C	7.203e-13	3.35651e-05	12.1425
Unplaced	Contig34555_pilon	2678	T	0	0.8	A	7.203e-13	3.35651e-05	12.1425
Unplaced	Contig34555_pilon	3319	T	0	0.8	G	7.203e-13	3.35651e-05	12.1425
Unplaced	Contig34555_pilon	5609	A	0	0.8	T	7.203e-13	3.35651e-05	12.1425
Unplaced	Contig34555_pilon	6135	C	0	0.8	A	7.203e-13	3.35651e-05	12.1425
Unplaced	Contig34933_pilon	8788	C	0	0.8	T	7.203e-13	3.35651e-05	12.1425
Unplaced	Contig34933_pilon	9003	C	0	0.8	T	7.203e-13	3.35651e-05	12.1425
Unplaced	Contig161630_pilon	573	G	0	0.8	A	7.203e-13	3.35651e-05	12.1425
Unplaced	Contig152765_pilon	6486	T	0	0.875	G	9.738e-13	4.53779e-05	12.0115
Unplaced	Contig34555_pilon	3636	C	0	0.8	G	1.177e-12	5.48467e-05	11.9292
Unplaced	Contig34933_pilon	5617	C	0	0.8	T	1.177e-12	5.48467e-05	11.9292
Unplaced	Contig55319_pilon	3814	G	0.03333	0.8889	C	1.279e-12	5.95998e-05	11.8931
Unplaced	Contig34555_pilon	2875	C	0	0.875	T	1.55e-12	7.22281e-05	11.8097
Unplaced	Contig34555_pilon	2876	T	0	0.875	C	1.55e-12	7.22281e-05	11.8097
Unplaced	Contig49557_pilon	1018	G	0	0.875	C	1.55e-12	7.22281e-05	11.8097
Unplaced	Contig34555_pilon	2849	T	0	0.8	C	1.954e-12	9.1054e-05	11.7091
Unplaced	Contig34555_pilon	3936	G	0	0.8	T	1.954e-12	9.1054e-05	11.7091
Unplaced	Contig34555_pilon	3942	T	0	0.8	G	1.954e-12	9.1054e-05	11.7091
Unplaced	Contig31833_pilon	2552	A	0.03448	0.8889	T	2.027e-12	9.44557e-05	11.6931
Unplaced	Contig55319_pilon	3771	G	0.03448	0.8889	A	2.027e-12	9.44557e-05	11.6931
Unplaced	Contig19997_pilon	202649	A	0	0.75	G	2.336e-12	0.000108855	11.6315
Unplaced	Contig34555_pilon	6241	A	0	0.75	G	2.336e-12	0.000108855	11.6315
Unplaced	Contig34555_pilon	6468	A	0	0.75	C	2.336e-12	0.000108855	11.6315
Unplaced	Contig34555_pilon	6883	T	0	0.75	C	2.336e-12	0.000108855	11.6315
Unplaced	Contig34555_pilon	7795	T	0	0.75	G	2.336e-12	0.000108855	11.6315
Unplaced	Contig34933_pilon	5900	A	0	0.75	G	2.336e-12	0.000108855	11.6315
Unplaced	Contig34933_pilon	5901	C	0	0.75	T	2.336e-12	0.000108855	11.6315
Unplaced	Contig34555_pilon	2869	C	0	0.875	T	2.508e-12	0.00011687	11.6007
Unplaced	Contig34933_pilon	6844	C	0	0.875	T	2.508e-12	0.00011687	11.6007
Unplaced	Contig19997_pilon	188079	G	0.01667	0.8	A	2.876e-12	0.000134018	11.5412
Unplaced	Contig118296_pilon	3881	G	0	0.7778	C	2.989e-12	0.000139284	11.5245
Unplaced	Contig34555_pilon	3206	T	0	0.7778	C	2.989e-12	0.000139284	11.5245
Unplaced	Contig34555_pilon	3207	G	0	0.7778	A	2.989e-12	0.000139284	11.5245
Unplaced	Contig34555_pilon	3787	A	0	0.7778	C	2.989e-12	0.000139284	11.5245
Unplaced	Contig34555_pilon	5966	G	0	0.7778	C	2.989e-12	0.000139284	11.5245
Unplaced	Contig34555_pilon	6021	T	0	0.7778	C	2.989e-12	0.000139284	11.5245
Unplaced	Contig34555_pilon	8278	A	0	0.7778	G	2.989e-12	0.000139284	11.5245
Unplaced	Contig34555_pilon	8295	T	0	0.7778	A	2.989e-12	0.000139284	11.5245
Unplaced	Contig34555_pilon	8456	A	0	0.7778	C	2.989e-12	0.000139284	11.5245
Unplaced	Contig34933_pilon	8064	A	0	0.7778	C	2.989e-12	0.000139284	11.5245
Unplaced	Contig34933_pilon	8094	T	0	0.7778	C	2.989e-12	0.000139284	11.5245
Unplaced	Contig34933_pilon	8457	G	0	0.7778	C	2.989e-12	0.000139284	11.5245
Unplaced	Contig34933_pilon	9085	C	0	0.7778	A	2.989e-12	0.000139284	11.5245
Unplaced	Contig49557_pilon	1305	A	0	0.7778	T	2.989e-12	0.000139284	11.5245
Unplaced	Contig49557_pilon	1453	G	0	0.7778	T	2.989e-12	0.000139284	11.5245
Unplaced	Contig49557_pilon	1486	T	0	0.7778	G	2.989e-12	0.000139284	11.5245
Unplaced	Contig49557_pilon	1492	T	0	0.7778	G	2.989e-12	0.000139284	11.5245
Unplaced	Contig49557_pilon	1502	G	0	0.7778	A	2.989e-12	0.000139284	11.5245
Unplaced	Contig49557_pilon	1529	G	0	0.7778	A	2.989e-12	0.000139284	11.5245
Unplaced	Contig49557_pilon	1576	C	0	0.7778	T	2.989e-12	0.000139284	11.5245
Unplaced	Contig49557_pilon	1583	T	0	0.7778	G	2.989e-12	0.000139284	11.5245
Unplaced	Contig49557_pilon	1608	A	0	0.7778	G	2.989e-12	0.000139284	11.5245
Unplaced	Contig49557_pilon	1624	G	0	0.7778	A	2.989e-12	0.000139284	11.5245
Unplaced	Contig49557_pilon	2388	C	0	0.7778	G	2.989e-12	0.000139284	11.5245
Unplaced	Contig49557_pilon	2475	C	0	0.7778	G	2.989e-12	0.000139284	11.5245
Unplaced	Contig120135_pilon	1006	C	0	0.7778	G	2.989e-12	0.000139284	11.5245
Unplaced	Contig34555_pilon	2641	A	0	0.8	G	3.297e-12	0.000153636	11.4819
Unplaced	Contig34555_pilon	5573	T	0	0.8	G	3.297e-12	0.000153636	11.4819
Unplaced	Contig4424_pilon	228526	T	0.06667	0.9	C	3.446e-12	0.000160579	11.4627
Unplaced	Contig4424_pilon	242091	A	0.06667	0.9	C	3.446e-12	0.000160579	11.4627
Unplaced	Contig51208_pilon	2299	C	0.06667	0.9	G	3.446e-12	0.000160579	11.4627
Unplaced	Contig109023_pilon	2460	T	0.06667	0.9	A	3.446e-12	0.000160579	11.4627
Unplaced	Contig106400_pilon	2369	A	0.06667	0.9	G	3.446e-12	0.000160579	11.4627
Unplaced	Contig118296_pilon	3460	G	0	0.75	T	3.55e-12	0.000165426	11.4498
Unplaced	Contig34555_pilon	6806	A	0	0.75	G	3.55e-12	0.000165426	11.4498
Unplaced	Contig34933_pilon	5870	G	0	0.75	A	3.55e-12	0.000165426	11.4498
Unplaced	Contig118296_pilon	4788	A	0	0.8125	G	3.667e-12	0.000170878	11.4357
Unplaced	Contig34555_pilon	2495	T	0	0.8571	C	4.147e-12	0.000193245	11.3823
Unplaced	Contig34555_pilon	2502	A	0	0.8571	C	4.147e-12	0.000193245	11.3823
Unplaced	Contig118296_pilon	3720	A	0	0.7778	G	4.452e-12	0.000207458	11.3514
Unplaced	Contig118296_pilon	3916	A	0	0.7778	G	4.452e-12	0.000207458	11.3514
Unplaced	Contig118296_pilon	4293	T	0	0.7778	G	4.452e-12	0.000207458	11.3514
Unplaced	Contig118296_pilon	4295	T	0	0.7778	C	4.452e-12	0.000207458	11.3514
Unplaced	Contig118296_pilon	5078	C	0	0.7778	A	4.452e-12	0.000207458	11.3514
Unplaced	Contig118296_pilon	6080	A	0	0.7778	C	4.452e-12	0.000207458	11.3514
Unplaced	Contig19997_pilon	210716	G	0	0.7778	A	4.452e-12	0.000207458	11.3514
Unplaced	Contig19997_pilon	216776	T	0	0.7778	C	4.452e-12	0.000207458	11.3514
Unplaced	Contig34555_pilon	3275	C	0	0.7778	T	4.452e-12	0.000207458	11.3514
Unplaced	Contig34555_pilon	3296	T	0	0.7778	G	4.452e-12	0.000207458	11.3514
Unplaced	Contig34555_pilon	6562	T	0	0.7778	C	4.452e-12	0.000207458	11.3514
Unplaced	Contig34555_pilon	8239	C	0	0.7778	T	4.452e-12	0.000207458	11.3514
Unplaced	Contig34555_pilon	8332	A	0	0.7778	C	4.452e-12	0.000207458	11.3514
Unplaced	Contig34933_pilon	7669	T	0	0.7778	G	4.452e-12	0.000207458	11.3514
Unplaced	Contig34933_pilon	7717	C	0	0.7778	T	4.452e-12	0.000207458	11.3514
Unplaced	Contig34933_pilon	8548	G	0	0.7778	A	4.452e-12	0.000207458	11.3514
Unplaced	Contig49557_pilon	1625	G	0	0.7778	A	4.452e-12	0.000207458	11.3514
Unplaced	Contig106400_pilon	3053	A	0.04348	0.9	G	4.859e-12	0.000226423	11.3135
Unplaced	Contig118296_pilon	3446	C	0	0.75	T	5.458e-12	0.000254336	11.263
Unplaced	Contig118296_pilon	3456	G	0	0.75	C	5.458e-12	0.000254336	11.263
Unplaced	Contig152765_pilon	5565	T	0	0.75	C	5.458e-12	0.000254336	11.263
Unplaced	Contig34555_pilon	7436	G	0	0.75	A	5.458e-12	0.000254336	11.263
Unplaced	Contig152765_pilon	6544	G	0	0.8	A	5.664e-12	0.000263935	11.2469
Unplaced	Contig31833_pilon	2020	C	0.08	1	T	5.664e-12	0.000263935	11.2469
Unplaced	Contig31833_pilon	4399	C	0.06897	0.9	G	5.732e-12	0.000267104	11.2417
Unplaced	Contig4424_pilon	202814	C	0.06897	0.9	G	5.732e-12	0.000267104	11.2417
Unplaced	Contig118296_pilon	733	C	0	0.7778	T	6.71e-12	0.000312678	11.1733
Unplaced	Contig118296_pilon	3308	C	0	0.7778	T	6.71e-12	0.000312678	11.1733
Unplaced	Contig118296_pilon	3982	C	0	0.7778	G	6.71e-12	0.000312678	11.1733
Unplaced	Contig118296_pilon	4075	T	0	0.7778	A	6.71e-12	0.000312678	11.1733
Unplaced	Contig118296_pilon	4373	T	0	0.7778	G	6.71e-12	0.000312678	11.1733
Unplaced	Contig152765_pilon	5637	C	0	0.7778	T	6.71e-12	0.000312678	11.1733
Unplaced	Contig19997_pilon	126237	G	0	0.7778	A	6.71e-12	0.000312678	11.1733
Unplaced	Contig19997_pilon	178129	A	0	0.7778	G	6.71e-12	0.000312678	11.1733
Unplaced	Contig34555_pilon	2704	T	0	0.7778	A	6.71e-12	0.000312678	11.1733
Unplaced	Contig34555_pilon	2711	C	0	0.7778	T	6.71e-12	0.000312678	11.1733
Unplaced	Contig34555_pilon	5787	A	0	0.7778	T	6.71e-12	0.000312678	11.1733
Unplaced	Contig34555_pilon	7833	C	0	0.7778	T	6.71e-12	0.000312678	11.1733
Unplaced	Contig34933_pilon	8791	T	0	0.7778	C	6.71e-12	0.000312678	11.1733
Unplaced	Contig34933_pilon	9022	A	0	0.7778	T	6.71e-12	0.000312678	11.1733
Unplaced	Contig34933_pilon	9102	T	0	0.7778	G	6.71e-12	0.000312678	11.1733
Unplaced	Contig34933_pilon	9121	G	0	0.7778	A	6.71e-12	0.000312678	11.1733
Unplaced	Contig34933_pilon	9155	A	0	0.7778	C	6.71e-12	0.000312678	11.1733
Unplaced	Contig49557_pilon	2300	G	0	0.7778	A	6.71e-12	0.000312678	11.1733
Unplaced	Contig118296_pilon	3478	A	0	0.75	G	8.5e-12	0.000396089	11.0706
Unplaced	Contig118296_pilon	3492	C	0	0.75	T	8.5e-12	0.000396089	11.0706
Unplaced	Contig118296_pilon	3498	G	0	0.75	A	8.5e-12	0.000396089	11.0706
Unplaced	Contig118296_pilon	3501	G	0	0.75	A	8.5e-12	0.000396089	11.0706
Unplaced	Contig34933_pilon	7543	A	0	0.8571	C	8.554e-12	0.000398606	11.0678
Unplaced	Contig34394_pilon	942	C	0.03846	0.8889	T	8.787e-12	0.000409463	11.0562
Unplaced	Contig31833_pilon	1901	T	0.07143	0.9	C	9.68e-12	0.000451076	11.0141
Unplaced	Contig31833_pilon	1906	G	0.07143	0.9	A	9.68e-12	0.000451076	11.0141
Unplaced	Contig118296_pilon	3315	G	0	0.7778	A	1.024e-11	0.000477171	10.9897
Unplaced	Contig118296_pilon	3782	C	0	0.7778	T	1.024e-11	0.000477171	10.9897
Unplaced	Contig118296_pilon	4416	G	0	0.7778	T	1.024e-11	0.000477171	10.9897
Unplaced	Contig118296_pilon	4459	T	0	0.7778	C	1.024e-11	0.000477171	10.9897
Unplaced	Contig123385_pilon	3157	A	0	0.7778	T	1.024e-11	0.000477171	10.9897
Unplaced	Contig19997_pilon	186417	T	0	0.7778	C	1.024e-11	0.000477171	10.9897
Unplaced	Contig34555_pilon	2770	A	0	0.7778	T	1.024e-11	0.000477171	10.9897
Unplaced	Contig34555_pilon	3451	A	0	0.7778	G	1.024e-11	0.000477171	10.9897
Unplaced	Contig34555_pilon	3505	T	0	0.7778	G	1.024e-11	0.000477171	10.9897
Unplaced	Contig34555_pilon	3515	T	0	0.7778	A	1.024e-11	0.000477171	10.9897
Unplaced	Contig34555_pilon	3843	A	0	0.7778	G	1.024e-11	0.000477171	10.9897
Unplaced	Contig34555_pilon	7835	T	0	0.7778	C	1.024e-11	0.000477171	10.9897
Unplaced	Contig34555_pilon	7840	A	0	0.7778	G	1.024e-11	0.000477171	10.9897
Unplaced	Contig34933_pilon	5335	G	0	0.7778	A	1.024e-11	0.000477171	10.9897
Unplaced	Contig34933_pilon	6908	C	0	0.7778	T	1.024e-11	0.000477171	10.9897
Unplaced	Contig49557_pilon	1317	G	0	0.7778	A	1.024e-11	0.000477171	10.9897
Unplaced	Contig34933_pilon	8685	C	0.01852	0.8	G	1.145e-11	0.000533556	10.9412
Unplaced	Contig34555_pilon	3431	T	0	0.8571	A	1.25e-11	0.000582484	10.9031
Unplaced	Contig106400_pilon	2835	C	0.08333	0.9	T	1.533e-11	0.000714359	10.8145
Unplaced	Contig118296_pilon	4418	G	0	0.7778	A	1.583e-11	0.000737658	10.8005
Unplaced	Contig118296_pilon	4419	T	0	0.7778	G	1.583e-11	0.000737658	10.8005
Unplaced	Contig118296_pilon	4460	T	0	0.7778	C	1.583e-11	0.000737658	10.8005
Unplaced	Contig118296_pilon	4465	C	0	0.7778	A	1.583e-11	0.000737658	10.8005
Unplaced	Contig34555_pilon	3524	G	0	0.7778	C	1.583e-11	0.000737658	10.8005
Unplaced	Contig34933_pilon	6913	A	0	0.7778	C	1.583e-11	0.000737658	10.8005
Unplaced	Contig34555_pilon	5511	T	0	0.8	A	1.773e-11	0.000826196	10.7513
Unplaced	Contig118296_pilon	887	T	0	0.8571	C	1.849e-11	0.000861611	10.7331

## Sheet: Hilo
Chromosome	Coordinates		Minor allele	Frequency in cases	Frequency in controls	Major allele	P value 1	Adjusted P 2	-log P 3
Chr X	Contig18404_pilon	1203070	T	0	1	C	1.451e-11	0.000333429	10.8383
Chr X	Contig28042_pilon	4158	A	0	1	G	1.451e-11	0.000333429	10.8383
Chr X	Contig28042_pilon	4300	A	0	1	G	1.451e-11	0.000333429	10.8383
Chr X	Contig28042_pilon	4320	A	0	1	G	1.451e-11	0.000333429	10.8383
Chr X	Contig28042_pilon	4374	T	0	1	G	1.451e-11	0.000333429	10.8383
Chr X	Contig28042_pilon	6680	A	0	1	T	1.451e-11	0.000333429	10.8383
Chr X	Contig28042_pilon	13025	G	0	1	C	1.451e-11	0.000333429	10.8383
Chr X	Contig28042_pilon	30021	T	0	1	C	1.451e-11	0.000333429	10.8383
Chr X	Contig28042_pilon	33236	A	0	1	G	1.451e-11	0.000333429	10.8383
Chr X	Contig28042_pilon	57214	A	0	1	G	1.451e-11	0.000333429	10.8383
Chr X	Contig28042_pilon	84036	C	1	0	T	1.451e-11	0.000333429	10.8383
Chr X	Contig28042_pilon	90847	G	0	1	C	1.451e-11	0.000333429	10.8383
Chr X	Contig28042_pilon	91241	T	0	1	A	1.451e-11	0.000333429	10.8383
Chr X	Contig28042_pilon	91691	T	0	1	A	1.451e-11	0.000333429	10.8383
Chr X	Contig28042_pilon	91797	C	0	1	G	1.451e-11	0.000333429	10.8383
Chr X	Contig28042_pilon	94036	C	0	1	T	1.451e-11	0.000333429	10.8383
Chr X	Contig28042_pilon	94131	C	0	1	T	1.451e-11	0.000333429	10.8383
Chr X	Contig28042_pilon	97457	A	1	0	G	1.451e-11	0.000333429	10.8383
Chr X	Contig28042_pilon	98517	T	0	1	C	1.451e-11	0.000333429	10.8383
Chr X	Contig28042_pilon	98632	T	0	1	C	1.451e-11	0.000333429	10.8383
Chr X	Contig28042_pilon	99196	C	0	1	T	1.451e-11	0.000333429	10.8383
Chr X	Contig28042_pilon	99290	C	0	1	A	1.451e-11	0.000333429	10.8383
Chr X	Contig28042_pilon	99357	T	0	1	C	1.451e-11	0.000333429	10.8383
Chr X	Contig28042_pilon	99503	A	0	1	C	1.451e-11	0.000333429	10.8383
Chr X	Contig28042_pilon	99543	A	1	0	T	1.451e-11	0.000333429	10.8383
Chr X	Contig28042_pilon	100847	A	0	1	G	1.451e-11	0.000333429	10.8383
Chr X	Contig28042_pilon	100970	C	1	0	T	1.451e-11	0.000333429	10.8383
Chr X	Contig28042_pilon	101674	A	0	1	T	1.451e-11	0.000333429	10.8383
Chr X	Contig28042_pilon	103375	G	0	1	A	1.451e-11	0.000333429	10.8383
Chr X	Contig28042_pilon	103879	T	0	1	G	1.451e-11	0.000333429	10.8383
Chr X	Contig28042_pilon	103990	C	0	1	A	1.451e-11	0.000333429	10.8383
Chr X	Contig28042_pilon	104001	A	0	1	G	1.451e-11	0.000333429	10.8383
Chr X	Contig28042_pilon	104046	T	0	1	C	1.451e-11	0.000333429	10.8383
Chr X	Contig28042_pilon	104063	A	0	1	G	1.451e-11	0.000333429	10.8383
Chr X	Contig28042_pilon	104255	A	0	1	C	1.451e-11	0.000333429	10.8383
Chr X	Contig28042_pilon	104381	T	0	1	C	1.451e-11	0.000333429	10.8383
Chr X	Contig28042_pilon	105017	C	0	1	G	1.451e-11	0.000333429	10.8383
Chr X	Contig28042_pilon	105294	A	0	1	G	1.451e-11	0.000333429	10.8383
Chr X	Contig28042_pilon	106313	C	0	1	T	1.451e-11	0.000333429	10.8383
Chr X	Contig28042_pilon	106384	T	0	1	C	1.451e-11	0.000333429	10.8383
Chr X	Contig28042_pilon	106767	G	0	1	T	1.451e-11	0.000333429	10.8383
Chr X	Contig28042_pilon	106783	T	0	1	A	1.451e-11	0.000333429	10.8383
Chr X	Contig28042_pilon	106827	T	0	1	G	1.451e-11	0.000333429	10.8383
Chr X	Contig28042_pilon	106852	T	0	1	C	1.451e-11	0.000333429	10.8383
Chr X	Contig28042_pilon	107337	G	0	1	A	1.451e-11	0.000333429	10.8383
Chr X	Contig28042_pilon	107619	A	0	1	C	1.451e-11	0.000333429	10.8383
Chr X	Contig28042_pilon	108097	T	0	1	A	1.451e-11	0.000333429	10.8383
Chr X	Contig28042_pilon	108490	C	0	1	T	1.451e-11	0.000333429	10.8383
Chr X	Contig28042_pilon	110046	C	1	0	A	1.451e-11	0.000333429	10.8383
Chr X	Contig28042_pilon	114802	T	0	1	C	1.451e-11	0.000333429	10.8383
Chr X	Contig28042_pilon	114889	A	0	1	T	1.451e-11	0.000333429	10.8383
Chr X	Contig28042_pilon	114966	G	1	0	C	1.451e-11	0.000333429	10.8383
Chr X	Contig28042_pilon	115116	C	0	1	G	1.451e-11	0.000333429	10.8383
Chr X	Contig28042_pilon	115314	A	0	1	G	1.451e-11	0.000333429	10.8383
Chr X	Contig28042_pilon	115627	C	0	1	A	1.451e-11	0.000333429	10.8383
Chr X	Contig28042_pilon	115660	A	0	1	G	1.451e-11	0.000333429	10.8383
Chr X	Contig28042_pilon	115757	A	0	1	T	1.451e-11	0.000333429	10.8383
Chr X	Contig28042_pilon	117069	G	0	1	A	1.451e-11	0.000333429	10.8383
Chr X	Contig28042_pilon	117896	T	0	1	C	1.451e-11	0.000333429	10.8383
Chr X	Contig28042_pilon	117898	T	0	1	C	1.451e-11	0.000333429	10.8383
Chr X	Contig28042_pilon	118478	G	0	1	T	1.451e-11	0.000333429	10.8383
Chr X	Contig28042_pilon	118821	C	0	1	A	1.451e-11	0.000333429	10.8383
Chr X	Contig28042_pilon	119373	A	0	1	C	1.451e-11	0.000333429	10.8383
Chr X	Contig28042_pilon	119912	G	1	0	A	1.451e-11	0.000333429	10.8383
Chr X	Contig28042_pilon	120100	A	1	0	C	1.451e-11	0.000333429	10.8383
Chr X	Contig28042_pilon	120174	C	0	1	A	1.451e-11	0.000333429	10.8383
Chr X	Contig28042_pilon	121021	T	0	1	C	1.451e-11	0.000333429	10.8383
Chr X	Contig28042_pilon	121028	A	0	1	G	1.451e-11	0.000333429	10.8383
Chr X	Contig28042_pilon	121111	C	0	1	G	1.451e-11	0.000333429	10.8383
Chr X	Contig28042_pilon	121235	C	0	1	T	1.451e-11	0.000333429	10.8383
Chr X	Contig28042_pilon	121533	A	0	1	G	1.451e-11	0.000333429	10.8383
Chr X	Contig28042_pilon	122527	T	0	1	C	1.451e-11	0.000333429	10.8383
Chr X	Contig28042_pilon	123418	T	0	1	A	1.451e-11	0.000333429	10.8383
Chr X	Contig28042_pilon	123960	A	0	1	T	1.451e-11	0.000333429	10.8383
Chr X	Contig28042_pilon	123997	G	1	0	A	1.451e-11	0.000333429	10.8383
Chr X	Contig28042_pilon	124197	T	0	1	C	1.451e-11	0.000333429	10.8383
Chr X	Contig28042_pilon	124209	G	0	1	A	1.451e-11	0.000333429	10.8383
Chr X	Contig28042_pilon	124397	A	1	0	T	1.451e-11	0.000333429	10.8383
Chr X	Contig28042_pilon	124434	C	1	0	T	1.451e-11	0.000333429	10.8383
Chr X	Contig28042_pilon	124537	A	0	1	G	1.451e-11	0.000333429	10.8383
Chr X	Contig28042_pilon	124583	G	0	1	A	1.451e-11	0.000333429	10.8383
Chr X	Contig28042_pilon	124651	G	0	1	T	1.451e-11	0.000333429	10.8383
Chr X	Contig28042_pilon	124867	C	0	1	A	1.451e-11	0.000333429	10.8383
Chr X	Contig28042_pilon	125042	A	0	1	T	1.451e-11	0.000333429	10.8383
Chr X	Contig28042_pilon	125146	C	0	1	T	1.451e-11	0.000333429	10.8383
Chr X	Contig28042_pilon	125568	T	0	1	C	1.451e-11	0.000333429	10.8383
Chr X	Contig28042_pilon	125744	A	0	1	G	1.451e-11	0.000333429	10.8383
Chr X	Contig28042_pilon	125813	C	0	1	T	1.451e-11	0.000333429	10.8383
Chr X	Contig28042_pilon	126147	A	0	1	C	1.451e-11	0.000333429	10.8383
Chr X	Contig28042_pilon	126266	T	0	1	C	1.451e-11	0.000333429	10.8383
Chr X	Contig28042_pilon	126747	A	0	1	T	1.451e-11	0.000333429	10.8383
Chr X	Contig28042_pilon	126963	G	0	1	A	1.451e-11	0.000333429	10.8383
Chr X	Contig28042_pilon	127121	G	0	1	A	1.451e-11	0.000333429	10.8383
Chr X	Contig28042_pilon	127645	C	0	1	T	1.451e-11	0.000333429	10.8383
Chr X	Contig28042_pilon	127762	G	0	1	C	1.451e-11	0.000333429	10.8383
Chr X	Contig28042_pilon	127832	T	0	1	A	1.451e-11	0.000333429	10.8383
Chr X	Contig28042_pilon	128093	A	0	1	G	1.451e-11	0.000333429	10.8383
Chr X	Contig28042_pilon	128115	A	0	1	C	1.451e-11	0.000333429	10.8383
Chr X	Contig28042_pilon	128498	T	0	1	A	1.451e-11	0.000333429	10.8383
Chr X	Contig28042_pilon	128554	T	0	1	C	1.451e-11	0.000333429	10.8383
Chr X	Contig28042_pilon	128746	A	0	1	T	1.451e-11	0.000333429	10.8383
Chr X	Contig28042_pilon	129470	C	0	1	A	1.451e-11	0.000333429	10.8383
Chr X	Contig28042_pilon	129870	G	0	1	C	1.451e-11	0.000333429	10.8383
Chr X	Contig28042_pilon	130973	G	0	1	T	1.451e-11	0.000333429	10.8383
Chr X	Contig28042_pilon	131526	T	0	1	G	1.451e-11	0.000333429	10.8383
Chr X	Contig28042_pilon	133705	T	0	1	C	1.451e-11	0.000333429	10.8383
Chr X	Contig28042_pilon	134124	G	0	1	T	1.451e-11	0.000333429	10.8383
Chr X	Contig28042_pilon	134456	T	0	1	G	1.451e-11	0.000333429	10.8383
Chr X	Contig28042_pilon	134971	C	0	1	T	1.451e-11	0.000333429	10.8383
Chr X	Contig28042_pilon	135005	C	0	1	A	1.451e-11	0.000333429	10.8383
Chr X	Contig28042_pilon	135291	C	0	1	T	1.451e-11	0.000333429	10.8383
Chr X	Contig28042_pilon	135977	T	0	1	G	1.451e-11	0.000333429	10.8383
Chr X	Contig28042_pilon	137253	G	0	1	T	1.451e-11	0.000333429	10.8383
Chr X	Contig28042_pilon	137279	G	0	1	A	1.451e-11	0.000333429	10.8383
Chr X	Contig28042_pilon	137384	G	0	1	C	1.451e-11	0.000333429	10.8383
Chr X	Contig28042_pilon	137794	G	0	1	C	1.451e-11	0.000333429	10.8383
Chr X	Contig28042_pilon	137806	T	0	1	C	1.451e-11	0.000333429	10.8383
Chr X	Contig28042_pilon	137822	T	0	1	C	1.451e-11	0.000333429	10.8383
Chr X	Contig28042_pilon	137832	A	0	1	T	1.451e-11	0.000333429	10.8383
Chr X	Contig28042_pilon	137917	A	0	1	G	1.451e-11	0.000333429	10.8383
Chr X	Contig28042_pilon	137918	C	0	1	G	1.451e-11	0.000333429	10.8383
Chr X	Contig28042_pilon	137954	C	0	1	G	1.451e-11	0.000333429	10.8383
Chr X	Contig28042_pilon	138048	A	1	0	T	1.451e-11	0.000333429	10.8383
Chr X	Contig28042_pilon	138057	A	1	0	G	1.451e-11	0.000333429	10.8383
Chr X	Contig28042_pilon	138139	C	0	1	T	1.451e-11	0.000333429	10.8383
Chr X	Contig28042_pilon	138270	G	0	1	A	1.451e-11	0.000333429	10.8383
Chr X	Contig28042_pilon	141213	A	0	1	G	1.451e-11	0.000333429	10.8383
Chr X	Contig28042_pilon	142194	A	0	1	G	1.451e-11	0.000333429	10.8383
Chr X	Contig28042_pilon	142221	T	0	1	C	1.451e-11	0.000333429	10.8383
Chr X	Contig28042_pilon	142727	T	0	1	C	1.451e-11	0.000333429	10.8383
Chr X	Contig28042_pilon	143131	T	0	1	C	1.451e-11	0.000333429	10.8383
Chr X	Contig28042_pilon	143340	C	0	1	G	1.451e-11	0.000333429	10.8383
Chr X	Contig28042_pilon	144312	G	0	1	C	1.451e-11	0.000333429	10.8383
Chr X	Contig28042_pilon	144407	T	0	1	A	1.451e-11	0.000333429	10.8383
Chr X	Contig28042_pilon	144556	A	0	1	C	1.451e-11	0.000333429	10.8383
Chr X	Contig28042_pilon	149939	G	0	1	C	1.451e-11	0.000333429	10.8383
Chr X	Contig28042_pilon	150995	T	0	1	A	1.451e-11	0.000333429	10.8383
Chr X	Contig28042_pilon	151033	A	0	1	C	1.451e-11	0.000333429	10.8383
Chr X	Contig28042_pilon	151057	T	0	1	C	1.451e-11	0.000333429	10.8383
Chr X	Contig28042_pilon	151293	C	0	1	T	1.451e-11	0.000333429	10.8383
Chr X	Contig28042_pilon	151383	T	0	1	G	1.451e-11	0.000333429	10.8383
Chr X	Contig28042_pilon	151385	G	0	1	A	1.451e-11	0.000333429	10.8383
Chr X	Contig28042_pilon	151681	A	0	1	C	1.451e-11	0.000333429	10.8383
Chr X	Contig28042_pilon	151702	T	0	1	C	1.451e-11	0.000333429	10.8383
Chr X	Contig28042_pilon	151914	A	0	1	C	1.451e-11	0.000333429	10.8383
Chr X	Contig28042_pilon	152214	A	0	1	C	1.451e-11	0.000333429	10.8383
Chr X	Contig28042_pilon	152833	A	0	1	T	1.451e-11	0.000333429	10.8383
Chr X	Contig28042_pilon	153210	T	0	1	A	1.451e-11	0.000333429	10.8383
Chr X	Contig28042_pilon	153370	A	0	1	G	1.451e-11	0.000333429	10.8383
Chr X	Contig28042_pilon	153638	A	0	1	G	1.451e-11	0.000333429	10.8383
Chr X	Contig28042_pilon	153801	A	0	1	T	1.451e-11	0.000333429	10.8383
Chr X	Contig28042_pilon	153925	G	0	1	T	1.451e-11	0.000333429	10.8383
Chr X	Contig28042_pilon	154557	T	0	1	C	1.451e-11	0.000333429	10.8383
Chr X	Contig28042_pilon	155006	G	0	1	A	1.451e-11	0.000333429	10.8383
Chr X	Contig28042_pilon	155069	C	1	0	T	1.451e-11	0.000333429	10.8383
Chr X	Contig28042_pilon	155117	G	1	0	C	1.451e-11	0.000333429	10.8383
Chr X	Contig28042_pilon	155121	T	1	0	G	1.451e-11	0.000333429	10.8383
Chr X	Contig28042_pilon	155122	A	1	0	C	1.451e-11	0.000333429	10.8383
Chr X	Contig28042_pilon	155141	T	1	0	C	1.451e-11	0.000333429	10.8383
Chr X	Contig28042_pilon	155764	G	0	1	C	1.451e-11	0.000333429	10.8383
Chr X	Contig28042_pilon	156048	A	0	1	G	1.451e-11	0.000333429	10.8383
Chr X	Contig28042_pilon	162136	T	0	1	C	1.451e-11	0.000333429	10.8383
Chr X	Contig28042_pilon	162208	G	0	1	T	1.451e-11	0.000333429	10.8383
Chr X	Contig28042_pilon	162973	C	0	1	T	1.451e-11	0.000333429	10.8383
Chr X	Contig28042_pilon	163467	G	0	1	T	1.451e-11	0.000333429	10.8383
Chr X	Contig28042_pilon	164258	T	0	1	C	1.451e-11	0.000333429	10.8383
Chr X	Contig2899_pilon	2059395	C	0	1	G	1.451e-11	0.000333429	10.8383
Chr X	Contig2899_pilon	2526289	T	0	1	G	1.451e-11	0.000333429	10.8383
Chr X	Contig30320_pilon	436522	A	0	1	G	1.451e-11	0.000333429	10.8383
Chr X	Contig3077_pilon	225719	T	0	1	C	1.451e-11	0.000333429	10.8383
Chr X	Contig3077_pilon	225732	A	0	1	G	1.451e-11	0.000333429	10.8383
Chr X	Contig31374_pilon	627999	A	0	1	G	1.451e-11	0.000333429	10.8383
Chr X	Contig31669_pilon	13767	A	0	1	G	1.451e-11	0.000333429	10.8383
Chr X	Contig6636_pilon	199277	A	0	1	T	1.451e-11	0.000333429	10.8383
Chr X	Contig6636_pilon	199278	T	0	1	A	1.451e-11	0.000333429	10.8383
Chr X	Contig6636_pilon	534467	C	0	1	T	1.451e-11	0.000333429	10.8383
Chr X	Contig7882_pilon	104823	A	0	1	T	1.451e-11	0.000333429	10.8383
Unplaced	Contig100408_pilon	39466	A	0	1	T	1.451e-11	0.000333429	10.8383
Unplaced	Contig103847_pilon	12605	C	0	1	T	1.451e-11	0.000333429	10.8383
Unplaced	Contig103847_pilon	55036	T	0	1	C	1.451e-11	0.000333429	10.8383
Unplaced	Contig103847_pilon	66155	A	0	1	C	1.451e-11	0.000333429	10.8383
Unplaced	Contig103847_pilon	75583	A	0	1	T	1.451e-11	0.000333429	10.8383
Unplaced	Contig103847_pilon	75622	G	1	0	A	1.451e-11	0.000333429	10.8383
Unplaced	Contig103847_pilon	75656	C	1	0	T	1.451e-11	0.000333429	10.8383
Unplaced	Contig103847_pilon	75798	C	0	1	T	1.451e-11	0.000333429	10.8383
Unplaced	Contig103847_pilon	75816	T	1	0	C	1.451e-11	0.000333429	10.8383
Unplaced	Contig103847_pilon	75817	T	1	0	C	1.451e-11	0.000333429	10.8383
Unplaced	Contig103847_pilon	75948	G	1	0	A	1.451e-11	0.000333429	10.8383
Unplaced	Contig103847_pilon	79338	T	0	1	C	1.451e-11	0.000333429	10.8383
Unplaced	Contig103847_pilon	82210	A	0	1	G	1.451e-11	0.000333429	10.8383
Unplaced	Contig103847_pilon	84845	C	0	1	G	1.451e-11	0.000333429	10.8383
Unplaced	Contig103847_pilon	87820	C	0	1	A	1.451e-11	0.000333429	10.8383
Unplaced	Contig103847_pilon	90360	G	0	1	T	1.451e-11	0.000333429	10.8383
Unplaced	Contig103847_pilon	91501	A	0	1	T	1.451e-11	0.000333429	10.8383
Unplaced	Contig103847_pilon	91529	A	0	1	T	1.451e-11	0.000333429	10.8383
Unplaced	Contig103847_pilon	92343	T	0	1	A	1.451e-11	0.000333429	10.8383
Unplaced	Contig103847_pilon	93375	G	0	1	C	1.451e-11	0.000333429	10.8383
Unplaced	Contig103847_pilon	93386	G	0	1	C	1.451e-11	0.000333429	10.8383
Unplaced	Contig103847_pilon	93678	T	0	1	C	1.451e-11	0.000333429	10.8383
Unplaced	Contig103847_pilon	99798	G	0	1	A	1.451e-11	0.000333429	10.8383
Unplaced	Contig103847_pilon	99832	A	0	1	C	1.451e-11	0.000333429	10.8383
Unplaced	Contig103847_pilon	101370	G	0	1	A	1.451e-11	0.000333429	10.8383
Unplaced	Contig103847_pilon	103106	A	0	1	C	1.451e-11	0.000333429	10.8383
Unplaced	Contig103847_pilon	104113	C	0	1	T	1.451e-11	0.000333429	10.8383
Unplaced	Contig103847_pilon	104219	C	0	1	T	1.451e-11	0.000333429	10.8383
Unplaced	Contig103847_pilon	105015	G	0	1	T	1.451e-11	0.000333429	10.8383
Unplaced	Contig103847_pilon	106679	C	0	1	T	1.451e-11	0.000333429	10.8383
Unplaced	Contig143353_pilon	655	A	0	1	G	1.451e-11	0.000333429	10.8383
Unplaced	Contig1607_pilon	4461	T	0	1	G	1.451e-11	0.000333429	10.8383
Unplaced	Contig1607_pilon	7630	A	0	1	G	1.451e-11	0.000333429	10.8383
Unplaced	Contig1607_pilon	10999	A	1	0	T	1.451e-11	0.000333429	10.8383
Unplaced	Contig161781_pilon	18594	A	0	1	G	1.451e-11	0.000333429	10.8383
Unplaced	Contig166316_pilon	4797	T	0	1	C	1.451e-11	0.000333429	10.8383
Unplaced	Contig18749_pilon	10890	T	0	1	C	1.451e-11	0.000333429	10.8383
Unplaced	Contig19288_pilon	1648	T	0	1	A	1.451e-11	0.000333429	10.8383
Unplaced	Contig22825_pilon	16641	T	0	1	A	1.451e-11	0.000333429	10.8383
Unplaced	Contig22825_pilon	23312	C	0	1	T	1.451e-11	0.000333429	10.8383
Unplaced	Contig26933_pilon	3386	C	0	1	A	1.451e-11	0.000333429	10.8383
Unplaced	Contig26933_pilon	15860	A	0	1	G	1.451e-11	0.000333429	10.8383
Unplaced	Contig27222_pilon	41147	A	0	1	G	1.451e-11	0.000333429	10.8383
Unplaced	Contig27222_pilon	60200	G	0	1	A	1.451e-11	0.000333429	10.8383
Unplaced	Contig27222_pilon	213513	A	0	1	G	1.451e-11	0.000333429	10.8383
Unplaced	Contig27222_pilon	220539	A	0	1	G	1.451e-11	0.000333429	10.8383
Unplaced	Contig27222_pilon	220752	C	0	1	G	1.451e-11	0.000333429	10.8383
Unplaced	Contig27222_pilon	244965	A	0	1	T	1.451e-11	0.000333429	10.8383
Unplaced	Contig27222_pilon	244966	T	0	1	G	1.451e-11	0.000333429	10.8383
Unplaced	Contig30058_pilon	39635	A	1	0	T	1.451e-11	0.000333429	10.8383
Unplaced	Contig33362_pilon	761	T	0	1	G	1.451e-11	0.000333429	10.8383
Unplaced	Contig33362_pilon	2121	G	0	1	T	1.451e-11	0.000333429	10.8383
Unplaced	Contig33362_pilon	5235	G	0	1	T	1.451e-11	0.000333429	10.8383
Unplaced	Contig35490_pilon	5191	A	0	1	G	1.451e-11	0.000333429	10.8383
Unplaced	Contig35490_pilon	11403	G	0	1	C	1.451e-11	0.000333429	10.8383
Unplaced	Contig35490_pilon	14149	C	0	1	T	1.451e-11	0.000333429	10.8383
Unplaced	Contig38038_pilon	12988	T	0	1	G	1.451e-11	0.000333429	10.8383
Unplaced	Contig38038_pilon	14277	A	0	1	T	1.451e-11	0.000333429	10.8383
Unplaced	Contig38040_pilon	5426	G	0	1	A	1.451e-11	0.000333429	10.8383
Unplaced	Contig43252_pilon	68493	G	1	0	A	1.451e-11	0.000333429	10.8383
Unplaced	Contig43252_pilon	74099	T	0	1	C	1.451e-11	0.000333429	10.8383
Unplaced	Contig43252_pilon	86405	A	0	1	G	1.451e-11	0.000333429	10.8383
Unplaced	Contig43252_pilon	90026	G	0	1	T	1.451e-11	0.000333429	10.8383
Unplaced	Contig43252_pilon	92062	G	0	1	A	1.451e-11	0.000333429	10.8383
Unplaced	Contig43252_pilon	92668	T	0	1	C	1.451e-11	0.000333429	10.8383
Unplaced	Contig43252_pilon	193864	T	0	1	C	1.451e-11	0.000333429	10.8383
Unplaced	Contig43252_pilon	223506	C	0	1	A	1.451e-11	0.000333429	10.8383
Unplaced	Contig43252_pilon	276392	T	0	1	C	1.451e-11	0.000333429	10.8383
Unplaced	Contig43252_pilon	279750	A	0	1	G	1.451e-11	0.000333429	10.8383
Unplaced	Contig47090_pilon	23237	C	0	1	A	1.451e-11	0.000333429	10.8383
Unplaced	Contig54865_pilon	10270	A	0	1	G	1.451e-11	0.000333429	10.8383
Unplaced	Contig54865_pilon	17848	T	0	1	C	1.451e-11	0.000333429	10.8383
Unplaced	Contig54865_pilon	18687	C	0	1	T	1.451e-11	0.000333429	10.8383
Unplaced	Contig54865_pilon	23544	A	0	1	T	1.451e-11	0.000333429	10.8383
Unplaced	Contig54865_pilon	23559	A	0	1	C	1.451e-11	0.000333429	10.8383
Unplaced	Contig54865_pilon	23597	G	1	0	T	1.451e-11	0.000333429	10.8383
Unplaced	Contig54865_pilon	23723	G	1	0	A	1.451e-11	0.000333429	10.8383
Unplaced	Contig54865_pilon	23927	A	1	0	C	1.451e-11	0.000333429	10.8383
Unplaced	Contig54865_pilon	24522	C	0	1	G	1.451e-11	0.000333429	10.8383
Unplaced	Contig54865_pilon	24563	C	0	1	T	1.451e-11	0.000333429	10.8383
Unplaced	Contig54865_pilon	24575	G	0	1	T	1.451e-11	0.000333429	10.8383
Unplaced	Contig54865_pilon	24661	T	1	0	G	1.451e-11	0.000333429	10.8383
Unplaced	Contig54865_pilon	24672	A	1	0	G	1.451e-11	0.000333429	10.8383
Unplaced	Contig54865_pilon	27346	T	0	1	C	1.451e-11	0.000333429	10.8383
Unplaced	Contig54865_pilon	58481	G	0	1	C	1.451e-11	0.000333429	10.8383
Unplaced	Contig54865_pilon	70218	C	0	1	T	1.451e-11	0.000333429	10.8383
Unplaced	Contig54865_pilon	85641	A	0	1	T	1.451e-11	0.000333429	10.8383
Unplaced	Contig54865_pilon	92673	A	0	1	G	1.451e-11	0.000333429	10.8383
Unplaced	Contig54865_pilon	92946	C	0	1	A	1.451e-11	0.000333429	10.8383
Unplaced	Contig54865_pilon	100459	A	0	1	C	1.451e-11	0.000333429	10.8383
Unplaced	Contig60002_pilon	12283	T	0	1	A	1.451e-11	0.000333429	10.8383
Unplaced	Contig60002_pilon	62981	C	0	1	T	1.451e-11	0.000333429	10.8383
Unplaced	Contig75951_pilon	16263	A	0	1	G	1.451e-11	0.000333429	10.8383
Unplaced	Contig80023_pilon	2220	A	0	1	T	1.451e-11	0.000333429	10.8383
Unplaced	Contig80023_pilon	2390	T	0	1	C	1.451e-11	0.000333429	10.8383
Unplaced	Contig80023_pilon	2748	A	0	1	T	1.451e-11	0.000333429	10.8383
Unplaced	Contig80023_pilon	3042	T	0	1	C	1.451e-11	0.000333429	10.8383
Unplaced	Contig80023_pilon	3058	A	0	1	C	1.451e-11	0.000333429	10.8383
Unplaced	Contig80023_pilon	5030	T	0	1	G	1.451e-11	0.000333429	10.8383
Unplaced	Contig84102_pilon	23619	T	0	1	C	1.451e-11	0.000333429	10.8383
Unplaced	Contig84102_pilon	33790	G	0	1	T	1.451e-11	0.000333429	10.8383
Unplaced	Contig180408_pilon	1959	A	0	1	C	1.451e-11	0.000333429	10.8383
Chr X	Contig18404_pilon	1138690	T	1	0	A	2.978e-11	0.000684322	10.5261
Chr X	Contig2899_pilon	1900839	A	1	0	T	2.978e-11	0.000684322	10.5261
Chr X	Contig28042_pilon	42643	A	0	1	G	2.978e-11	0.000684322	10.5261
Chr X	Contig28042_pilon	100611	C	1	0	T	2.978e-11	0.000684322	10.5261
Chr X	Contig28042_pilon	104397	C	1	0	T	2.978e-11	0.000684322	10.5261
Chr X	Contig28042_pilon	114277	G	1	0	A	2.978e-11	0.000684322	10.5261
Chr X	Contig28042_pilon	119431	C	1	0	T	2.978e-11	0.000684322	10.5261
Chr X	Contig28042_pilon	122172	A	0	1	G	2.978e-11	0.000684322	10.5261
Chr X	Contig28042_pilon	126923	C	0	1	A	2.978e-11	0.000684322	10.5261
Chr X	Contig28042_pilon	127603	C	0	1	T	2.978e-11	0.000684322	10.5261
Chr X	Contig28042_pilon	127712	G	1	0	A	2.978e-11	0.000684322	10.5261
Chr X	Contig28042_pilon	141455	T	1	0	C	2.978e-11	0.000684322	10.5261
Chr X	Contig28042_pilon	144060	A	0	1	G	2.978e-11	0.000684322	10.5261
Chr X	Contig28042_pilon	155086	A	1	0	G	2.978e-11	0.000684322	10.5261
Chr X	Contig28042_pilon	155102	A	1	0	G	2.978e-11	0.000684322	10.5261
Chr X	Contig28042_pilon	162116	T	0	1	C	2.978e-11	0.000684322	10.5261
Chr X	Contig28042_pilon	162117	T	0	1	C	2.978e-11	0.000684322	10.5261
Chr X	Contig28042_pilon	162390	T	1	0	G	2.978e-11	0.000684322	10.5261
Chr X	Contig28042_pilon	164397	T	1	0	C	2.978e-11	0.000684322	10.5261
Chr X	Contig28042_pilon	171226	A	0	1	T	2.978e-11	0.000684322	10.5261
Chr X	Contig28042_pilon	171902	C	0	1	T	2.978e-11	0.000684322	10.5261
Chr X	Contig28042_pilon	171974	C	1	0	G	2.978e-11	0.000684322	10.5261
Chr X	Contig28042_pilon	172018	A	0	1	G	2.978e-11	0.000684322	10.5261
Chr X	Contig35549_pilon	43093	A	0	1	T	2.978e-11	0.000684322	10.5261
Unplaced	Contig103040_pilon	5834	G	1	0	T	2.978e-11	0.000684322	10.5261
Unplaced	Contig103847_pilon	5553	G	0	1	A	2.978e-11	0.000684322	10.5261
Unplaced	Contig103847_pilon	6649	A	0	1	G	2.978e-11	0.000684322	10.5261
Unplaced	Contig103847_pilon	7442	T	0	1	A	2.978e-11	0.000684322	10.5261
Unplaced	Contig103847_pilon	75913	C	0	1	T	2.978e-11	0.000684322	10.5261
Unplaced	Contig103847_pilon	76322	C	1	0	A	2.978e-11	0.000684322	10.5261
Unplaced	Contig103847_pilon	88122	T	1	0	A	2.978e-11	0.000684322	10.5261
Unplaced	Contig103847_pilon	93581	C	1	0	T	2.978e-11	0.000684322	10.5261
Unplaced	Contig103847_pilon	96312	A	1	0	G	2.978e-11	0.000684322	10.5261
Unplaced	Contig103847_pilon	105904	T	0	1	C	2.978e-11	0.000684322	10.5261
Unplaced	Contig114406_pilon	6779	T	0	1	C	2.978e-11	0.000684322	10.5261
Unplaced	Contig11619_pilon	40913	A	0	1	G	2.978e-11	0.000684322	10.5261
Unplaced	Contig11619_pilon	65880	T	1	0	C	2.978e-11	0.000684322	10.5261
Unplaced	Contig143352_pilon	7293	T	0	1	G	2.978e-11	0.000684322	10.5261
Unplaced	Contig16942_pilon	2971	A	1	0	C	2.978e-11	0.000684322	10.5261
Unplaced	Contig174280_pilon	1910	T	1	0	A	2.978e-11	0.000684322	10.5261
Unplaced	Contig18749_pilon	6408	A	1	0	T	2.978e-11	0.000684322	10.5261
Unplaced	Contig19287_pilon	10376	A	0	1	G	2.978e-11	0.000684322	10.5261
Unplaced	Contig22825_pilon	6770	T	1	0	C	2.978e-11	0.000684322	10.5261
Unplaced	Contig25762_pilon	8617	A	0	1	G	2.978e-11	0.000684322	10.5261
Unplaced	Contig26933_pilon	23658	A	1	0	T	2.978e-11	0.000684322	10.5261
Unplaced	Contig27222_pilon	41235	A	0	1	G	2.978e-11	0.000684322	10.5261
Unplaced	Contig27222_pilon	229277	A	0	1	G	2.978e-11	0.000684322	10.5261
Unplaced	Contig30058_pilon	16467	G	1	0	A	2.978e-11	0.000684322	10.5261
Unplaced	Contig30058_pilon	24144	C	0	1	A	2.978e-11	0.000684322	10.5261
Unplaced	Contig33362_pilon	2642	C	1	0	A	2.978e-11	0.000684322	10.5261
Unplaced	Contig33362_pilon	4953	C	0	1	A	2.978e-11	0.000684322	10.5261
Unplaced	Contig33362_pilon	4954	T	0	1	C	2.978e-11	0.000684322	10.5261
Unplaced	Contig33362_pilon	5287	C	0	1	A	2.978e-11	0.000684322	10.5261
Unplaced	Contig33362_pilon	9825	C	1	0	T	2.978e-11	0.000684322	10.5261
Unplaced	Contig38038_pilon	10186	T	1	0	C	2.978e-11	0.000684322	10.5261
Unplaced	Contig38038_pilon	13922	A	1	0	G	2.978e-11	0.000684322	10.5261
Unplaced	Contig43252_pilon	44526	T	1	0	A	2.978e-11	0.000684322	10.5261
Unplaced	Contig43252_pilon	91666	C	1	0	T	2.978e-11	0.000684322	10.5261
Unplaced	Contig43252_pilon	120753	A	0	1	T	2.978e-11	0.000684322	10.5261
Unplaced	Contig43252_pilon	200285	T	1	0	C	2.978e-11	0.000684322	10.5261
Unplaced	Contig43252_pilon	267659	A	1	0	C	2.978e-11	0.000684322	10.5261
Unplaced	Contig43252_pilon	274370	T	1	0	A	2.978e-11	0.000684322	10.5261
Unplaced	Contig47090_pilon	19911	A	0	1	G	2.978e-11	0.000684322	10.5261
Unplaced	Contig48302_pilon	1536	G	1	0	A	2.978e-11	0.000684322	10.5261
Unplaced	Contig54865_pilon	16385	C	1	0	A	2.978e-11	0.000684322	10.5261
Unplaced	Contig54865_pilon	18918	A	0	1	G	2.978e-11	0.000684322	10.5261
Unplaced	Contig54865_pilon	21199	C	0	1	T	2.978e-11	0.000684322	10.5261
Unplaced	Contig54865_pilon	21631	T	1	0	C	2.978e-11	0.000684322	10.5261
Unplaced	Contig54865_pilon	24726	T	1	0	A	2.978e-11	0.000684322	10.5261
Unplaced	Contig54865_pilon	24727	C	1	0	T	2.978e-11	0.000684322	10.5261
Unplaced	Contig54865_pilon	24806	G	1	0	T	2.978e-11	0.000684322	10.5261
Unplaced	Contig54865_pilon	28154	C	1	0	A	2.978e-11	0.000684322	10.5261
Unplaced	Contig54865_pilon	29826	C	1	0	G	2.978e-11	0.000684322	10.5261
Unplaced	Contig54865_pilon	48662	T	0	1	C	2.978e-11	0.000684322	10.5261
Unplaced	Contig54865_pilon	50844	G	1	0	C	2.978e-11	0.000684322	10.5261
Unplaced	Contig54865_pilon	91568	T	0	1	C	2.978e-11	0.000684322	10.5261
Unplaced	Contig54865_pilon	92170	A	0	1	C	2.978e-11	0.000684322	10.5261
Unplaced	Contig78022_pilon	5035	G	1	0	C	2.978e-11	0.000684322	10.5261
Unplaced	Contig9577_pilon	2813	T	0	1	A	2.978e-11	0.000684322	10.5261
Unplaced	Contig9780_pilon	176698	C	0	1	T	2.978e-11	0.000684322	10.5261
Unplaced	Contig165608_pilon	809	T	1	0	C	2.978e-11	0.000684322	10.5261
Unplaced	Contig145056_pilon	2758	G	0	1	A	2.978e-11	0.000684322	10.5261
Unplaced	Contig73758_pilon	947	G	0	1	A	2.978e-11	0.000684322	10.5261
Unplaced	Contig73758_pilon	974	C	0	1	T	2.978e-11	0.000684322	10.5261
Unplaced	Contig73758_pilon	1699	T	0	1	C	2.978e-11	0.000684322	10.5261

## Sheet: Oahu
Chromosome	Coordinates		Minor allele	Frequency in controls	Frequency in cases	Major allele	P value 1	Adjusted P 2	-log P 3
Chr X	Contig18404_pilon	930669	A	0	0.9	G	3.352e-09	0.0237797	8.4747
Chr X	Contig2899_pilon	2218526	C	0	0.9	A	3.352e-09	0.0237797	8.4747
Chr X	Contig6636_pilon	585940	G	0.9	0	A	3.352e-09	0.0237797	8.4747
Chr X	Contig6636_pilon	736911	T	0.9	0	C	3.352e-09	0.0237797	8.4747
Chr X	Contig6636_pilon	924960	A	0.9	0	G	3.352e-09	0.0237797	8.4747
