# Supplementary material for: Rapid parallel adaptation despite gene flow in silent crickets
Source: Nat Commun. 2021 Jan 4;12:50. doi: 10.1038/s41467-020-20263-4 (PMC7782688; doi:10.1038/s41467-020-20263-4)
Supplement: Supplementary file 7 — Supplementary Data 6 [file 41467_2020_20263_MOESM7_ESM.xlsx]

## Sheet: Supplementary Data 6
Supplementary Data 6. Candidate genes associated with flatwing phenotypes.
SNP Coordinates			Gene ID	Description		Source		Reference
Chr X	Contig18404_pilon	930669	TOG005301	PROS	Homeobox protein prospero	Oahu		a
	Contig18404_pilon	1138690-1203070 [2 SNPs]	TOG005302	dsx	doublesex	Hilo		b
	Contig31374_pilon	627999	TOG009069	CI072	Guanine nucleotide exchange C9orf72			c
	Contig31669_pilon	13767	TOG009153	A0A1B6IYK7	Uncharacterized protein
	Contig30320_pilon	436522	TOG008757	cher	cheerio			d
	Contig14113_pilon	149923	c104481_g1_i1.path1	PIH1 domain-containing protein		Kauai
	Contig14113_pilon	2529-4953 [22 SNPs]	TOAAG14113g1	Vajk4 (cuticular structures)				e
	Contig17198_pilon	316970	TOG004721	SCN60	Sodium channel protein 60E			f
	Contig4824_pilon	23490	TOG012748	MARE1	Microtubule-associated protein RP/EB family member 1
	Contig12423_pilon	218473	TOG001855	SU	Protein suppressor of sable
	Contig12423_pilon	168941-163180 [2 SNPs]	TOG001854	OSM3	osm-3 (Osmotic avoidance abnormal protein 3)
	Contig26934_pilon	117406	TOG007885	Bicral				g
	Contig11077_pilon	241062	TOG000914	Sh	Potassium voltage-gated channel protein Shaker			h
	Contig7210_pilon	71684	TOG016303	Trpml	Transient receptor potential cation channel, mucolipin			i
	Contig31374_pilon	187181	TOG009063	dpy	dpy (dumpy)			j
	Contig31374_pilon	785511	TOAG31374g9	unknown
	Contig6636_pilon	258207	TOG015511	A0A067RPQ2	LRR domain-containing protein
Unplaced	Contig43252_pilon	68493-92668 [7 SNPs]	TOG011797	MED1	Mediator of RNA polymerase II transcription subunit 1	Hilo		k
	Contig43252_pilon	120753	TOG011798	TMM47	Transmembrane protein 47			l
	Contig43252_pilon	267659-274370 [2 SNPs]	TOG011799	chiffon	Protein chiffon			m
	Contig43252_pilon	276392	TOG011800	A0A195BUV1	Protein chiffon			m
	Contig43252_pilon	279750
	Contig103847_pilon	5553-12605 [4 SNPs]	TOG000332	SLO2	Potassium channel subfamily T member 1)			n
	Contig103847_pilon	75798-82210 [8 SNPs]	TOG000333	unknown
	Contig100408_pilon	39466	TOG000050	mus312	Structure-specific endonuclease subunit SLX4			o
	Contig84102_pilon	23619	TOG017684	6PGL	6-phosphogluconolactonase
	Contig35490_pilon	5191	c830891_g2_i1.path1	Hydr1	α/β hydrolase 1
	Contig35490_pilon	11403-14149 [2 SNPs]	TOG010075	GAPR1	Golgi-associated plant pathogenesis-related protein 1
	Contig1607_pilon	10999	TOG004139	KCNT2	SLO2 (Potassium channel subfamily T member 2)			n
	Contig38040_pilon	5426	TOG010698	ADCY2	Ac76E (Adenylate cyclase type 2)			p
	Contig19997_pilon	38386-70184 [2 SNPs]	TOG006012	Dscam2	Down syndrome cell adhesion molecule-like protein Dscam2	Kauai		q
	Contig19997_pilon	110966-118246 [3 SNPs]	TOG006013	PKHG7	Pleckstrin homology domain-containing family G member 7			r
	Contig78337_pilon	11932-50412 [2 SNPs]	TOG017004	ZY11B	Protein zyg-11 homolog B			s
Table legend:
	11 of them have reported involvement in fruit fly wing development
	6 of them performed fundamental roles in developmental processes (cell differentiation, transcriptional regulation)
	1 gene encoded protein that was expressed in cuticular structures
	3 of 9 Kauai candidate genes were previously defined as flatwing candidate gene by Pascoal el al.

## Sheet: Reference list
a	Guenin, L., Raharijaona, M., Houlgatte, R. & Baba-Aissa, F. Expression profiling of prospero in the Drosophila larval chemosensory organ: Between growth and outgrowth. BMC Genomics 11, 47, doi:10.1186/1471-2164-11-47 (2010).	Kim, S., Chung, S., Yoon, J., Choi, K. W. & Yim, J. Ectopic expression of Tollo/Toll-8 antagonizes Dpp signaling and induces cell sorting in the Drosophila wing. Genesis 44, 541-549, doi:10.1002/dvg.20245 (2006).
b	Rideout, E. J., Dornan, A. J., Neville, M. C., Eadie, S. & Goodwin, S. F. Control of sexual differentiation and behavior by the doublesex gene in Drosophila melanogaster. Nat Neurosci 13, 458-466, doi:10.1038/nn.2515 (2010).	Kijimoto, T., Moczek, A. P. & Andrews, J. Diversification of doublesex function underlies morph-, sex-, and species-specific development of beetle horns. Proc Natl Acad Sci U S A 109, 20526-20531, doi:10.1073/pnas.1118589109 (2012).
c	Yang, D. et al. FTD/ALS-associated poly(GR) protein impairs the Notch pathway and is recruited by poly(GA) into cytoplasmic inclusions. Acta Neuropathol 130, 525-535, doi:10.1007/s00401-015-1448-6 (2015).
d	Kulshammer, E. & Uhlirova, M. The actin cross-linker Filamin/Cheerio mediates tumor malignancy downstream of JNK signaling. J Cell Sci 126, 927-938, doi:10.1242/jcs.114462 (2013).	Willsey, H. R. et al. Localized JNK signaling regulates organ size during development. Elife 5, doi:10.7554/eLife.11491 (2016).	Tripura, C., Chandrika, N. P., Susmitha, V. N., Noselli, S. & Shashidhara, L. S. Regulation and activity of JNK signaling in the wing disc peripodial membrane during adult morphogenesis in Drosophila. Int J Dev Biol 55, 583-590, doi:10.1387/ijdb.103275ct (2011).
e	Cinege, G. et al. Genes encoding cuticular proteins are components of the Nimrod gene cluster in Drosophila. Insect Biochem Mol Biol 87, 45-54, doi:10.1016/j.ibmb.2017.06.006 (2017).
f	Zhang, T. et al. Role of the DSC1 channel in regulating neuronal excitability in Drosophila melanogaster: extending nervous system stability under stress. Plos Genet 9, e1003327, doi:10.1371/journal.pgen.1003327 (2013).
g	Ayyub, C. et al. Cullin-5 plays multiple roles in cell fate specification and synapse formation during Drosophila development. Dev Dyn 232, 865-875, doi:10.1002/dvdy.20322 (2005).
h	Iyengar, A. & Wu, C. F. Flight and seizure motor patterns in Drosophila mutants: simultaneous acoustic and electrophysiological recordings of wing beats and flight muscle activity. J Neurogenet 28, 316-328, doi:10.3109/01677063.2014.957827 (2014).	Davis, S. M., Thomas, A. L., Liu, L., Campbell, I. M. & Dierick, H. A. Isolation of Aggressive Behavior Mutants in Drosophila Using a Screen for Wing Damage. Genetics 208, 273-282, doi:10.1534/genetics.117.300292 (2018).
i	Wong, C. O., Li, R., Montell, C. & Venkatachalam, K. Drosophila TRPML is required for TORC1 activation. Curr Biol 22, 1616-1621, doi:10.1016/j.cub.2012.06.055 (2012).	Parker, J. & Struhl, G. Scaling the Drosophila Wing: TOR-Dependent Target Gene Access by the Hippo Pathway Transducer Yorkie. PLoS Biol 13, e1002274, doi:10.1371/journal.pbio.1002274 (2015).
j	Wilkin, M. B. et al. Drosophila dumpy is a gigantic extracellular protein required to maintain tension at epidermal-cuticle attachment sites. Curr Biol 10, 559-567, doi:10.1016/s0960-9822(00)00482-6 (2000).
k	Immarigeon, C. et al. Drosophila Mediator Subunit Med1 Is Required for GATA-Dependent Developmental Processes: Divergent Binding Interfaces for Conserved Coactivator Functions. Mol Cell Biol 39, doi:10.1128/MCB.00477-18 (2019)
l	Besson, C. et al. Planar Cell Polarity Breaks the Symmetry of PAR Protein Distribution prior to Mitosis in Drosophila Sensory Organ Precursor Cells. Curr Biol 25, 1104-1110, doi:10.1016/j.cub.2015.02.073 (2015).
m	Tower, J. Developmental gene amplification and origin regulation. Annu Rev Genet 38, 273-304, doi:10.1146/annurev.genet.37.110801.143851 (2004).
n	George, L. F. et al. Ion Channel Contributions to Wing Development in Drosophila melanogaster. G3 (Bethesda) 9, 999-1008, doi:10.1534/g3.119.400028 (2019).
o	Andersen, S. L., Kuo, H. K., Savukoski, D., Brodsky, M. H. & Sekelsky, J. Three structure-selective endonucleases are essential in the absence of BLM helicase in Drosophila. Plos Genet 7, e1002315, doi:10.1371/journal.pgen.1002315 (2011).
p	O'Keefe, D. D., Thomas, S., Edgar, B. A. & Buttitta, L. Temporal regulation of Dpp signaling output in the Drosophila wing. Dev Dyn 243, 818-832, doi:10.1002/dvdy.24122 (2014).	Mattila, J., Bremer, A., Ahonen, L., Kostiainen, R. & Puig, O. Drosophila FoxO regulates organism size and stress resistance through an adenylate cyclase. Mol Cell Biol 29, 5357-5365, doi:10.1128/MCB.00302-09 (2009).
q	Li, J. S. S. & Millard, S. S. Deterministic splicing of Dscam2 is regulated by Muscleblind. Sci Adv 5, eaav1678, doi:10.1126/sciadv.aav1678 (2019).
r	Chan, E. & Nance, J. Mechanisms of CDC-42 activation during contact-induced cell polarization. J Cell Sci 126, 1692-1702, doi:10.1242/jcs.124594 (2013).
s	Port, F., Hausmann, G. & Basler, K. A genome-wide RNA interference screen uncovers two p24 proteins as regulators of Wingless secretion. EMBO Rep 12, 1144-1152, doi:10.1038/embor.2011.165 (2011).
