# Supplementary material for: Rapid parallel adaptation despite gene flow in silent crickets
Source: Nat Commun. 2021 Jan 4;12:50. doi: 10.1038/s41467-020-20263-4 (PMC7782688; doi:10.1038/s41467-020-20263-4)
Supplement: Supplementary file 8 — Supplementary Data 7-10 [file 41467_2020_20263_MOESM8_ESM.xlsx]

## Sheet: Supplementary Data 7
Supplementary Data 7. Results of tests for flatwing-associated structural variants (SVs) and genes affected by them.
Scaffold_1	Pos1	Orientation1	Scaffold_2	Pos2	Orientation2	Type	Size	fisher 1	fdr.fisher 2	Source	GeneID	Description
Contig110972_pilon	7179	495+57-	Contig110972_pilon	7661	281+185-	INV	116	0.00699301	1	F_N
Contig24277_pilon	251195	19+299-	Contig24277_pilon	253754	76+43-	ITX	1478	0.00824176	1	F_N
Contig16241_pilon	15649	411+890-	Contig16241_pilon	18684	411+890-	ITX	-372	0.00699301	1	F_N
Contig3921_pilon	93884	189+233-	Contig24277_pilon	305749	360+238-	ITX	-363	0.004995	1	F_N
Contig18404_pilon	507581	134+11-	Contig18404_pilon	507927	18+143-	DEL	617	0.00309598	1	F_N
Contig27412_pilon	49198	31+0-	Contig27412_pilon	49299	21+48-	DEL	577	0.00547749	1	F_N
Contig5490_pilon	84088	323+207-	Contig5490_pilon	85862	189+186-	ITX	-107	0.004662	1	F_N	TOG013869	Stretchin-Mlck	flight muscle
Contig174_pilon	257791	207+232-	Contig174_pilon	259364	52+92-	DEL	1805	0.00547749	1	F_N
Contig174_pilon	414759	350+12-	Contig174_pilon	416586	14+372-	DEL	2077	0.00547749	1	F_N
Contig174_pilon	504748	110+6-	Contig34217_pilon	1	0+72-	CTX	-472	0.00547749	1	F_N
Contig6264_pilon.1	940	38+162-	Contig6264_pilon.1	1617	38+162-	ITX	-398	0.00793651	1	F_N
Contig26385_pilon	10263	83+129-	Contig26385_pilon	10451	83+129-	ITX	-355	0.004662	1	F_N
Contig16534_pilon	129354	341+1-	Contig16534_pilon	129912	17+414-	DEL	621	0.000714456	1	F_N
Contig12919_pilon	489226	70+202-	Contig12919_pilon	490090	70+202-	ITX	-337	0.001998	1	G_H
Contig56223_pilon	55802	141+250-	Contig56223_pilon	57556	19+220-	DEL	1793	0.00547749	1	G_H
Contig10130_pilon	111530	137+121-	Contig10130_pilon	113417	137+121-	ITX	-357	0.00699301	1	G_H
Contig11151_pilon	1079081	193+3-	Contig11151_pilon	1083041	99+430-	INV	3510	0.00699301	1	G_H
Contig32082_pilon	141207	211+182-	Contig32082_pilon	149224	117+502-	INV	6485	1.08251e-05	0.0142675	K_L
Contig11077_pilon	193017	130+1-	Contig11077_pilon	196050	209+127-	DEL	3201	1.08251e-05	0.0142675	K_L
Contig17791_pilon	378922	314+3-	Contig17791_pilon	381820	8+335-	DEL	3003	1.08251e-05	0.0142675	K_L
Contig6127_pilon	20779	154+0-	Contig6127_pilon	21340	7+157-	DEL	672	1.08251e-05	0.0142675	K_L
Contig4959_pilon	4355	45+81-	Contig4959_pilon	10079	21+731-	INV	4102	2.34056e-06	0.0146051	K_NHL	TOAAG4959g1	Dscam2	axon terminal size, dendrite morphology, visual system
Contig11077_pilon	838985	825+646-	Contig11077_pilon	839205	729+204-	DEL	1267	6.20531e-06	0.0193606	K_NHL
1 P values of two-sided Fisher's Exact tests
2 Adjusted P values for multiple comparisons.

## Sheet: Data 8
Supplementary Data 8. Results of tests for flatwing-associated copy number variation regions (CNVRs) with annotated protein coding genes.
Scaffold	Start	End	Length	Individual number	Type	Two-sided t test P value	t	df	FDR-adjusted P	VST%	GeneID	Description		Source
Contig4757_pilon	338201	342400	4200	15	duplication	0.005984	3.3425	11.808	0.593819	0.00739691	TOG012632	NA		Oahu
Contig113798_pilon	25201	28900	3700	9	deletion	0.0006237	4.2	16.691	0.233007	0.00330501	TOG001133	LMAN1	ERGIC-53
Contig12173_pilon	249801	251700	1900	10	deletion	0.005163	-3.182	18	0.52048	0.00944287	TOG001688	MAMDC4
Contig5490_pilon	27501	29100	1600	9	deletion	0.0006237	-4.2	16.691	0.233007	0.00377715	TOG013861	titin
Contig5490_pilon	20001	22000	2000	14	deletion	0.005121	-3.6742	9	0.52048	0.00550834	TOG013861	titin
Contig29072_pilon	35201	35900	700	12	deletion	0.004811	3.2863	15.517	0.52048	0.00786906	TOG008438	bark	Protein bark beetle
Contig114999_pilon	1	5900	5900	8	deletion	0.004811	3.2863	15.517	0.52048	0.00849858	TOG001230	A0A182QI27	uncharacterized protein
Contig31384_pilon	681101	685000	3900	13	deletion	0.001323	4.5826	9	0.350099	0.00267548	TOG009075	olf413	Dopamine beta-monooxygenase
Contig22283_pilon	373901	374600	700	9	deletion	0.0006237	4.2	16.691	0.233007	0.00361977	TOG006587	AGK	Acylglycerol kinase
Contig38996_pilon	83601	85400	1800	9	deletion	8.54e-06	9	9	0.00903959	0.000629525	TOG010905	Uncharacterized protein
Contig7179_pilon	501601	503700	2100	6	deletion	0.005121	3.6742	9	0.52048	0.00708215	TOG016249	Mdm1
Contig7179_pilon	494401	497900	3500	8	deletion	0.004811	3.2863	15.517	0.52048	0.00912811	TOG016249	Mdm1
Contig19249_pilon	37601	39000	1400	6	deletion	0.005121	-3.6742	9	0.52048	0.00629525	TOG005654	YDJ1_CAEEL	Uncharacterized protein
Contig198_pilon	291601	292900	1300	9	deletion	0.0006237	4.2	16.691	0.233007	0.00346239	TOG005982	Unkonwn
Contig5002_pilon	121001	123800	2800	14	deletion	0.005121	3.6742	9	0.52048	0.00535096	TOG013064	NMDE2_CANLF
Contig41642_pilon	24001	25200	1200	7	deletion	0.001323	-4.5826	9	0.350099	0.00283286	TOG011495	GPTC4	GPATCH4
Contig19660_pilon	432801	433700	900	11	deletion	8.54e-06	9	5	0.00903959	0.000944287	TOG005874	tutl
Contig13676_pilon	46401	49400	3000	9	deletion	0.0006237	4.2	16.691	0.223794	0.00349825	TOG002788	Unkonwn		Hilo
Contig2832_pilon	448401	451700	3300	12	deletion	0.0002025	-6	9	0.173629	0.0009995	TOG008233	Esyt2	Esyt2
Contig29204_pilon	295401	296500	1100	7	deletion	0.001323	4.5826	9	0.130337	0.00703764	TOG008462	KALRN	Protein Kalirin	Kauai
Contig29204_pilon	78701	80000	1300	7	deletion	0.001323	4.5826	9	0.130337	0.00687398	TOG008462	KALRN	Protein Kalirin
Contig32729_pilon	117101	118600	1500	7	deletion	0.001323	4.5826	9	0.130337	0.00720131	TOG009390	A0A1B6FZW9_9HEMI	nuclear factor 1 X-type isoform X3
Contig11077_pilon	235201	236800	1600	7	deletion	0.001323	-4.5826	9	0.130337	0.00490998	TOG000914	KCNAS	Sh
Contig5490_pilon	27501	29000	1500	8	deletion	0.0002025	-6	9	0.0494748	0.00310966	TOG013861	titin
Contig5490_pilon	20001	22200	2200	8	deletion	0.0002025	-6	9	0.0494748	0.00294599	TOG013861	titin
Contig8134_pilon	464801	466300	1500	8	deletion	0.0002025	-6	9	0.0494748	0.00425532	TOG017357	oaf	Out at first protein
Contig3754_pilon	18801	23400	4600	7	deletion	0.001323	4.5826	9	0.130337	0.00769231	MSTRG.113362	samkC
Contig5542_pilon	556001	559000	3000	8	deletion	0.0002025	6	9	0.0494748	0.00360065	TOG013934	Pgant2	Polypeptide N-acetylgalactosaminyltransferase 2
Contig11151_pilon	39001	51500	12500	9	deletion	8.54e-06	9	9	0.00745176	0.000490998	TOG000975	V9Q4A6	GSTz1

## Sheet: Data 9
Supplementary Data 9. Coordinates of SNPs used in Fig. 4b and corresponding r2 values.
L1	L2	r2	Group
Contig18404_pilon:1012596	Contig18404_pilon:1146412	0.006	K
Contig18404_pilon:1012596	Contig18404_pilon:1146726	0.006	K
Contig18404_pilon:1012596	Contig18404_pilon:1146960	0.012	K
Contig18404_pilon:1012596	Contig18404_pilon:1147241	0.006	K
Contig18404_pilon:1012596	Contig18404_pilon:1177900	0.007	K
Contig18404_pilon:1012596	Contig18404_pilon:1285741	0.012	K
Contig18404_pilon:1012596	Contig18404_pilon:1285748	0.006	K
Contig18404_pilon:1012596	Contig18404_pilon:1285749	0.006	K
Contig18404_pilon:1012596	Contig18404_pilon:1285777	0.012	K
Contig18404_pilon:1012596	Contig18404_pilon:1285779	0.02	K
Contig18404_pilon:1012596	Contig18404_pilon:1285803	0.012	K
Contig18404_pilon:1012596	Contig18404_pilon:1300432	0.012	K
Contig18404_pilon:1146412	Contig18404_pilon:1146726	0.003	K
Contig18404_pilon:1146412	Contig18404_pilon:1146960	0.006	K
Contig18404_pilon:1146412	Contig18404_pilon:1147241	0.003	K
Contig18404_pilon:1146412	Contig18404_pilon:1177900	0.003	K
Contig18404_pilon:1146412	Contig18404_pilon:1285741	0.006	K
Contig18404_pilon:1146412	Contig18404_pilon:1285748	0.003	K
Contig18404_pilon:1146412	Contig18404_pilon:1285749	0.003	K
Contig18404_pilon:1146412	Contig18404_pilon:1285777	0.006	K
Contig18404_pilon:1146412	Contig18404_pilon:1285779	0.009	K
Contig18404_pilon:1146412	Contig18404_pilon:1285803	0.006	K
Contig18404_pilon:1146412	Contig18404_pilon:1300432	0.006	K
Contig18404_pilon:1146726	Contig18404_pilon:1146960	0.006	K
Contig18404_pilon:1146726	Contig18404_pilon:1147241	0.003	K
Contig18404_pilon:1146726	Contig18404_pilon:1177900	0.003	K
Contig18404_pilon:1146726	Contig18404_pilon:1285741	0.006	K
Contig18404_pilon:1146726	Contig18404_pilon:1285748	0.003	K
Contig18404_pilon:1146726	Contig18404_pilon:1285749	0.003	K
Contig18404_pilon:1146726	Contig18404_pilon:1285777	0.006	K
Contig18404_pilon:1146726	Contig18404_pilon:1285779	0.009	K
Contig18404_pilon:1146726	Contig18404_pilon:1285803	0.006	K
Contig18404_pilon:1146726	Contig18404_pilon:1300432	0.006	K
Contig18404_pilon:1146960	Contig18404_pilon:1147241	0.006	K
Contig18404_pilon:1146960	Contig18404_pilon:1177900	0.003	K
Contig18404_pilon:1146960	Contig18404_pilon:1285741	0.012	K
Contig18404_pilon:1146960	Contig18404_pilon:1285748	0.006	K
Contig18404_pilon:1146960	Contig18404_pilon:1285749	0.006	K
Contig18404_pilon:1146960	Contig18404_pilon:1285777	0.012	K
Contig18404_pilon:1146960	Contig18404_pilon:1285779	0.02	K
Contig18404_pilon:1146960	Contig18404_pilon:1285803	0.012	K
Contig18404_pilon:1146960	Contig18404_pilon:1300432	0.012	K
Contig18404_pilon:1147241	Contig18404_pilon:1177900	0.003	K
Contig18404_pilon:1147241	Contig18404_pilon:1285741	0.006	K
Contig18404_pilon:1147241	Contig18404_pilon:1285748	0.003	K
Contig18404_pilon:1147241	Contig18404_pilon:1285749	0.003	K
Contig18404_pilon:1147241	Contig18404_pilon:1285777	0.006	K
Contig18404_pilon:1147241	Contig18404_pilon:1285779	0.009	K
Contig18404_pilon:1147241	Contig18404_pilon:1285803	0.006	K
Contig18404_pilon:1147241	Contig18404_pilon:1300432	0.006	K
Contig18404_pilon:1177900	Contig18404_pilon:1285741	0.471	K
Contig18404_pilon:1177900	Contig18404_pilon:1285748	0.003	K
Contig18404_pilon:1177900	Contig18404_pilon:1285749	0.003	K
Contig18404_pilon:1177900	Contig18404_pilon:1285777	0.471	K
Contig18404_pilon:1177900	Contig18404_pilon:1285779	0.294	K
Contig18404_pilon:1177900	Contig18404_pilon:1285803	0.471	K
Contig18404_pilon:1177900	Contig18404_pilon:1300432	0.007	K
Contig18404_pilon:1285741	Contig18404_pilon:1285748	0.474	K
Contig18404_pilon:1285741	Contig18404_pilon:1285749	0.474	K
Contig18404_pilon:1285741	Contig18404_pilon:1285777	1	K
Contig18404_pilon:1285741	Contig18404_pilon:1285779	0.63	K
Contig18404_pilon:1285741	Contig18404_pilon:1285803	1	K
Contig18404_pilon:1285741	Contig18404_pilon:1300432	0.012	K
Contig18404_pilon:1285748	Contig18404_pilon:1285749	1	K
Contig18404_pilon:1285748	Contig18404_pilon:1285777	0.474	K
Contig18404_pilon:1285748	Contig18404_pilon:1285779	0.298	K
Contig18404_pilon:1285748	Contig18404_pilon:1285803	0.474	K
Contig18404_pilon:1285748	Contig18404_pilon:1300432	0.006	K
Contig18404_pilon:1285749	Contig18404_pilon:1285777	0.474	K
Contig18404_pilon:1285749	Contig18404_pilon:1285779	0.298	K
Contig18404_pilon:1285749	Contig18404_pilon:1285803	0.474	K
Contig18404_pilon:1285749	Contig18404_pilon:1300432	0.006	K
Contig18404_pilon:1285777	Contig18404_pilon:1285779	0.63	K
Contig18404_pilon:1285777	Contig18404_pilon:1285803	1	K
Contig18404_pilon:1285777	Contig18404_pilon:1300432	0.012	K
Contig18404_pilon:1285779	Contig18404_pilon:1285803	0.63	K
Contig18404_pilon:1285779	Contig18404_pilon:1300432	0.107	K
Contig18404_pilon:1285803	Contig18404_pilon:1300432	0.012	K
Contig18404_pilon:137989	Contig18404_pilon:1012596	0.012	K
Contig18404_pilon:137989	Contig18404_pilon:1146412	0.006	K
Contig18404_pilon:137989	Contig18404_pilon:1146726	0.006	K
Contig18404_pilon:137989	Contig18404_pilon:1146960	0.012	K
Contig18404_pilon:137989	Contig18404_pilon:1147241	0.006	K
Contig18404_pilon:137989	Contig18404_pilon:1177900	0.007	K
Contig18404_pilon:137989	Contig18404_pilon:1285741	0.012	K
Contig18404_pilon:137989	Contig18404_pilon:1285748	0.006	K
Contig18404_pilon:137989	Contig18404_pilon:1285749	0.006	K
Contig18404_pilon:137989	Contig18404_pilon:1285777	0.012	K
Contig18404_pilon:137989	Contig18404_pilon:1285779	0.107	K
Contig18404_pilon:137989	Contig18404_pilon:1285803	0.012	K
Contig18404_pilon:137989	Contig18404_pilon:1300432	1	K
Contig18404_pilon:137989	Contig18404_pilon:220580	1	K
Contig18404_pilon:137989	Contig18404_pilon:255585	0.006	K
Contig18404_pilon:137989	Contig18404_pilon:308181	0.012	K
Contig18404_pilon:137989	Contig18404_pilon:308209	0.02	K
Contig18404_pilon:137989	Contig18404_pilon:308215	0.02	K
Contig18404_pilon:137989	Contig18404_pilon:308248	0.012	K
Contig18404_pilon:137989	Contig18404_pilon:406308	1	K
Contig18404_pilon:137989	Contig18404_pilon:406335	1	K
Contig18404_pilon:137989	Contig18404_pilon:406611	1	K
Contig18404_pilon:137989	Contig18404_pilon:406779	1	K
Contig18404_pilon:137989	Contig18404_pilon:406818	1	K
Contig18404_pilon:137989	Contig18404_pilon:407403	1	K
Contig18404_pilon:137989	Contig18404_pilon:461780	1	K
Contig18404_pilon:137989	Contig18404_pilon:496160	1	K
Contig18404_pilon:137989	Contig18404_pilon:544009	1	K
Contig18404_pilon:137989	Contig18404_pilon:574047	1	K
Contig18404_pilon:137989	Contig18404_pilon:574051	1	K
Contig18404_pilon:137989	Contig18404_pilon:593628	1	K
Contig18404_pilon:137989	Contig18404_pilon:594190	1	K
Contig18404_pilon:137989	Contig18404_pilon:629093	1	K
Contig18404_pilon:137989	Contig18404_pilon:629264	0.006	K
Contig18404_pilon:137989	Contig18404_pilon:629339	0.006	K
Contig18404_pilon:137989	Contig18404_pilon:629911	1	K
Contig18404_pilon:137989	Contig18404_pilon:629914	1	K
Contig18404_pilon:137989	Contig18404_pilon:629921	1	K
Contig18404_pilon:137989	Contig18404_pilon:629924	1	K
Contig18404_pilon:137989	Contig18404_pilon:631573	0.474	K
Contig18404_pilon:137989	Contig18404_pilon:648419	1	K
Contig18404_pilon:137989	Contig18404_pilon:655610	1	K
Contig18404_pilon:137989	Contig18404_pilon:680207	1	K
Contig18404_pilon:137989	Contig18404_pilon:720627	1	K
Contig18404_pilon:137989	Contig18404_pilon:720684	1	K
Contig18404_pilon:137989	Contig18404_pilon:720982	1	K
Contig18404_pilon:137989	Contig18404_pilon:721266	1	K
Contig18404_pilon:137989	Contig18404_pilon:721513	0.006	K
Contig18404_pilon:137989	Contig18404_pilon:721526	0.006	K
Contig18404_pilon:137989	Contig18404_pilon:721563	0.012	K
Contig18404_pilon:137989	Contig18404_pilon:722097	0.007	K
Contig18404_pilon:137989	Contig18404_pilon:722105	0.006	K
Contig18404_pilon:137989	Contig18404_pilon:722498	0.012	K
Contig18404_pilon:137989	Contig18404_pilon:722518	0.006	K
Contig18404_pilon:137989	Contig18404_pilon:722597	1	K
Contig18404_pilon:137989	Contig18404_pilon:762685	1	K
Contig18404_pilon:137989	Contig18404_pilon:889054	1	K
Contig18404_pilon:137989	Contig18404_pilon:889684	1	K
Contig18404_pilon:137989	Contig18404_pilon:890403	1	K
Contig18404_pilon:137989	Contig18404_pilon:890631	1	K
Contig18404_pilon:137989	Contig18404_pilon:890980	1	K
Contig18404_pilon:137989	Contig18404_pilon:891477	1	K
Contig18404_pilon:137989	Contig18404_pilon:891765	1	K
Contig18404_pilon:137989	Contig18404_pilon:891887	1	K
Contig18404_pilon:137989	Contig18404_pilon:892127	1	K
Contig18404_pilon:137989	Contig18404_pilon:892221	1	K
Contig18404_pilon:137989	Contig18404_pilon:894024	1	K
Contig18404_pilon:137989	Contig18404_pilon:894451	1	K
Contig18404_pilon:137989	Contig18404_pilon:894686	1	K
Contig18404_pilon:137989	Contig18404_pilon:894800	1	K
Contig18404_pilon:137989	Contig18404_pilon:895177	1	K
Contig18404_pilon:137989	Contig18404_pilon:915267	0.012	K
Contig18404_pilon:137989	Contig18404_pilon:930669	1	K
Contig18404_pilon:137989	Contig18404_pilon:962009	0.006	K
Contig18404_pilon:137989	Contig18404_pilon:962174	0.02	K
Contig18404_pilon:137989	Contig18404_pilon:962253	0.012	K
Contig18404_pilon:137989	Contig18404_pilon:963689	0.028	K
Contig18404_pilon:137989	Contig18404_pilon:963758	0.006	K
Contig18404_pilon:137989	Contig18404_pilon:963814	0.006	K
Contig18404_pilon:137989	Contig18404_pilon:963902	0.006	K
Contig18404_pilon:137989	Contig18404_pilon:964027	0.006	K
Contig18404_pilon:137989	Contig18404_pilon:964029	1	K
Contig18404_pilon:137989	Contig18404_pilon:967134	1	K
Contig18404_pilon:17622	Contig18404_pilon:1012596	0.012	K
Contig18404_pilon:17622	Contig18404_pilon:1146412	0.006	K
Contig18404_pilon:17622	Contig18404_pilon:1146726	0.006	K
Contig18404_pilon:17622	Contig18404_pilon:1146960	0.012	K
Contig18404_pilon:17622	Contig18404_pilon:1147241	0.006	K
Contig18404_pilon:17622	Contig18404_pilon:1177900	0.007	K
Contig18404_pilon:17622	Contig18404_pilon:1285741	0.012	K
Contig18404_pilon:17622	Contig18404_pilon:1285748	0.006	K
Contig18404_pilon:17622	Contig18404_pilon:1285749	0.006	K
Contig18404_pilon:17622	Contig18404_pilon:1285777	0.012	K
Contig18404_pilon:17622	Contig18404_pilon:1285779	0.107	K
Contig18404_pilon:17622	Contig18404_pilon:1285803	0.012	K
Contig18404_pilon:17622	Contig18404_pilon:1300432	1	K
Contig18404_pilon:17622	Contig18404_pilon:137989	1	K
Contig18404_pilon:17622	Contig18404_pilon:220580	1	K
Contig18404_pilon:17622	Contig18404_pilon:255585	0.006	K
Contig18404_pilon:17622	Contig18404_pilon:308181	0.012	K
Contig18404_pilon:17622	Contig18404_pilon:308209	0.02	K
Contig18404_pilon:17622	Contig18404_pilon:308215	0.02	K
Contig18404_pilon:17622	Contig18404_pilon:308248	0.012	K
Contig18404_pilon:17622	Contig18404_pilon:406308	1	K
Contig18404_pilon:17622	Contig18404_pilon:406335	1	K
Contig18404_pilon:17622	Contig18404_pilon:406611	1	K
Contig18404_pilon:17622	Contig18404_pilon:406779	1	K
Contig18404_pilon:17622	Contig18404_pilon:406818	1	K
Contig18404_pilon:17622	Contig18404_pilon:407403	1	K
Contig18404_pilon:17622	Contig18404_pilon:461780	1	K
Contig18404_pilon:17622	Contig18404_pilon:496160	1	K
Contig18404_pilon:17622	Contig18404_pilon:51377	1	K
Contig18404_pilon:17622	Contig18404_pilon:544009	1	K
Contig18404_pilon:17622	Contig18404_pilon:574047	1	K
Contig18404_pilon:17622	Contig18404_pilon:574051	1	K
Contig18404_pilon:17622	Contig18404_pilon:593628	1	K
Contig18404_pilon:17622	Contig18404_pilon:594190	1	K
Contig18404_pilon:17622	Contig18404_pilon:629093	1	K
Contig18404_pilon:17622	Contig18404_pilon:629264	0.006	K
Contig18404_pilon:17622	Contig18404_pilon:629339	0.006	K
Contig18404_pilon:17622	Contig18404_pilon:629911	1	K
Contig18404_pilon:17622	Contig18404_pilon:629914	1	K
Contig18404_pilon:17622	Contig18404_pilon:629921	1	K
Contig18404_pilon:17622	Contig18404_pilon:629924	1	K
Contig18404_pilon:17622	Contig18404_pilon:631573	0.474	K
Contig18404_pilon:17622	Contig18404_pilon:648419	1	K
Contig18404_pilon:17622	Contig18404_pilon:655610	1	K
Contig18404_pilon:17622	Contig18404_pilon:680207	1	K
Contig18404_pilon:17622	Contig18404_pilon:720627	1	K
Contig18404_pilon:17622	Contig18404_pilon:720684	1	K
Contig18404_pilon:17622	Contig18404_pilon:720982	1	K
Contig18404_pilon:17622	Contig18404_pilon:721266	1	K
Contig18404_pilon:17622	Contig18404_pilon:721513	0.006	K
Contig18404_pilon:17622	Contig18404_pilon:721526	0.006	K
Contig18404_pilon:17622	Contig18404_pilon:721563	0.012	K
Contig18404_pilon:17622	Contig18404_pilon:722097	0.007	K
Contig18404_pilon:17622	Contig18404_pilon:722105	0.006	K
Contig18404_pilon:17622	Contig18404_pilon:722498	0.012	K
Contig18404_pilon:17622	Contig18404_pilon:722518	0.006	K
Contig18404_pilon:17622	Contig18404_pilon:722597	1	K
Contig18404_pilon:17622	Contig18404_pilon:762685	1	K
Contig18404_pilon:17622	Contig18404_pilon:889054	1	K
Contig18404_pilon:17622	Contig18404_pilon:889684	1	K
Contig18404_pilon:17622	Contig18404_pilon:890403	1	K
Contig18404_pilon:17622	Contig18404_pilon:890631	1	K
Contig18404_pilon:17622	Contig18404_pilon:890980	1	K
Contig18404_pilon:17622	Contig18404_pilon:891477	1	K
Contig18404_pilon:17622	Contig18404_pilon:891765	1	K
Contig18404_pilon:17622	Contig18404_pilon:891887	1	K
Contig18404_pilon:17622	Contig18404_pilon:892127	1	K
Contig18404_pilon:17622	Contig18404_pilon:892221	1	K
Contig18404_pilon:17622	Contig18404_pilon:894024	1	K
Contig18404_pilon:17622	Contig18404_pilon:894451	1	K
Contig18404_pilon:17622	Contig18404_pilon:894686	1	K
Contig18404_pilon:17622	Contig18404_pilon:894800	1	K
Contig18404_pilon:17622	Contig18404_pilon:895177	1	K
Contig18404_pilon:17622	Contig18404_pilon:915267	0.012	K
Contig18404_pilon:17622	Contig18404_pilon:930669	1	K
Contig18404_pilon:17622	Contig18404_pilon:962009	0.006	K
Contig18404_pilon:17622	Contig18404_pilon:962174	0.02	K
Contig18404_pilon:17622	Contig18404_pilon:962253	0.012	K
Contig18404_pilon:17622	Contig18404_pilon:963689	0.028	K
Contig18404_pilon:17622	Contig18404_pilon:963758	0.006	K
Contig18404_pilon:17622	Contig18404_pilon:963814	0.006	K
Contig18404_pilon:17622	Contig18404_pilon:963902	0.006	K
Contig18404_pilon:17622	Contig18404_pilon:964027	0.006	K
Contig18404_pilon:17622	Contig18404_pilon:964029	1	K
Contig18404_pilon:17622	Contig18404_pilon:967134	1	K
Contig18404_pilon:220580	Contig18404_pilon:1012596	0.012	K
Contig18404_pilon:220580	Contig18404_pilon:1146412	0.006	K
Contig18404_pilon:220580	Contig18404_pilon:1146726	0.006	K
Contig18404_pilon:220580	Contig18404_pilon:1146960	0.012	K
Contig18404_pilon:220580	Contig18404_pilon:1147241	0.006	K
Contig18404_pilon:220580	Contig18404_pilon:1177900	0.007	K
Contig18404_pilon:220580	Contig18404_pilon:1285741	0.012	K
Contig18404_pilon:220580	Contig18404_pilon:1285748	0.006	K
Contig18404_pilon:220580	Contig18404_pilon:1285749	0.006	K
Contig18404_pilon:220580	Contig18404_pilon:1285777	0.012	K
Contig18404_pilon:220580	Contig18404_pilon:1285779	0.107	K
Contig18404_pilon:220580	Contig18404_pilon:1285803	0.012	K
Contig18404_pilon:220580	Contig18404_pilon:1300432	1	K
Contig18404_pilon:220580	Contig18404_pilon:255585	0.006	K
Contig18404_pilon:220580	Contig18404_pilon:308181	0.012	K
Contig18404_pilon:220580	Contig18404_pilon:308209	0.02	K
Contig18404_pilon:220580	Contig18404_pilon:308215	0.02	K
Contig18404_pilon:220580	Contig18404_pilon:308248	0.012	K
Contig18404_pilon:220580	Contig18404_pilon:406308	1	K
Contig18404_pilon:220580	Contig18404_pilon:406335	1	K
Contig18404_pilon:220580	Contig18404_pilon:406611	1	K
Contig18404_pilon:220580	Contig18404_pilon:406779	1	K
Contig18404_pilon:220580	Contig18404_pilon:406818	1	K
Contig18404_pilon:220580	Contig18404_pilon:407403	1	K
Contig18404_pilon:220580	Contig18404_pilon:461780	1	K
Contig18404_pilon:220580	Contig18404_pilon:496160	1	K
Contig18404_pilon:220580	Contig18404_pilon:544009	1	K
Contig18404_pilon:220580	Contig18404_pilon:574047	1	K
Contig18404_pilon:220580	Contig18404_pilon:574051	1	K
Contig18404_pilon:220580	Contig18404_pilon:593628	1	K
Contig18404_pilon:220580	Contig18404_pilon:594190	1	K
Contig18404_pilon:220580	Contig18404_pilon:629093	1	K
Contig18404_pilon:220580	Contig18404_pilon:629264	0.006	K
Contig18404_pilon:220580	Contig18404_pilon:629339	0.006	K
Contig18404_pilon:220580	Contig18404_pilon:629911	1	K
Contig18404_pilon:220580	Contig18404_pilon:629914	1	K
Contig18404_pilon:220580	Contig18404_pilon:629921	1	K
Contig18404_pilon:220580	Contig18404_pilon:629924	1	K
Contig18404_pilon:220580	Contig18404_pilon:631573	0.474	K
Contig18404_pilon:220580	Contig18404_pilon:648419	1	K
Contig18404_pilon:220580	Contig18404_pilon:655610	1	K
Contig18404_pilon:220580	Contig18404_pilon:680207	1	K
Contig18404_pilon:220580	Contig18404_pilon:720627	1	K
Contig18404_pilon:220580	Contig18404_pilon:720684	1	K
Contig18404_pilon:220580	Contig18404_pilon:720982	1	K
Contig18404_pilon:220580	Contig18404_pilon:721266	1	K
Contig18404_pilon:220580	Contig18404_pilon:721513	0.006	K
Contig18404_pilon:220580	Contig18404_pilon:721526	0.006	K
Contig18404_pilon:220580	Contig18404_pilon:721563	0.012	K
Contig18404_pilon:220580	Contig18404_pilon:722097	0.007	K
Contig18404_pilon:220580	Contig18404_pilon:722105	0.006	K
Contig18404_pilon:220580	Contig18404_pilon:722498	0.012	K
Contig18404_pilon:220580	Contig18404_pilon:722518	0.006	K
Contig18404_pilon:220580	Contig18404_pilon:722597	1	K
Contig18404_pilon:220580	Contig18404_pilon:762685	1	K
Contig18404_pilon:220580	Contig18404_pilon:889054	1	K
Contig18404_pilon:220580	Contig18404_pilon:889684	1	K
Contig18404_pilon:220580	Contig18404_pilon:890403	1	K
Contig18404_pilon:220580	Contig18404_pilon:890631	1	K
Contig18404_pilon:220580	Contig18404_pilon:890980	1	K
Contig18404_pilon:220580	Contig18404_pilon:891477	1	K
Contig18404_pilon:220580	Contig18404_pilon:891765	1	K
Contig18404_pilon:220580	Contig18404_pilon:891887	1	K
Contig18404_pilon:220580	Contig18404_pilon:892127	1	K
Contig18404_pilon:220580	Contig18404_pilon:892221	1	K
Contig18404_pilon:220580	Contig18404_pilon:894024	1	K
Contig18404_pilon:220580	Contig18404_pilon:894451	1	K
Contig18404_pilon:220580	Contig18404_pilon:894686	1	K
Contig18404_pilon:220580	Contig18404_pilon:894800	1	K
Contig18404_pilon:220580	Contig18404_pilon:895177	1	K
Contig18404_pilon:220580	Contig18404_pilon:915267	0.012	K
Contig18404_pilon:220580	Contig18404_pilon:930669	1	K
Contig18404_pilon:220580	Contig18404_pilon:962009	0.006	K
Contig18404_pilon:220580	Contig18404_pilon:962174	0.02	K
Contig18404_pilon:220580	Contig18404_pilon:962253	0.012	K
Contig18404_pilon:220580	Contig18404_pilon:963689	0.028	K
Contig18404_pilon:220580	Contig18404_pilon:963758	0.006	K
Contig18404_pilon:220580	Contig18404_pilon:963814	0.006	K
Contig18404_pilon:220580	Contig18404_pilon:963902	0.006	K
Contig18404_pilon:220580	Contig18404_pilon:964027	0.006	K
Contig18404_pilon:220580	Contig18404_pilon:964029	1	K
Contig18404_pilon:220580	Contig18404_pilon:967134	1	K
Contig18404_pilon:255585	Contig18404_pilon:1012596	0.474	K
Contig18404_pilon:255585	Contig18404_pilon:1146412	0.003	K
Contig18404_pilon:255585	Contig18404_pilon:1146726	0.003	K
Contig18404_pilon:255585	Contig18404_pilon:1146960	0.006	K
Contig18404_pilon:255585	Contig18404_pilon:1147241	0.003	K
Contig18404_pilon:255585	Contig18404_pilon:1177900	0.003	K
Contig18404_pilon:255585	Contig18404_pilon:1285741	0.006	K
Contig18404_pilon:255585	Contig18404_pilon:1285748	0.003	K
Contig18404_pilon:255585	Contig18404_pilon:1285749	0.003	K
Contig18404_pilon:255585	Contig18404_pilon:1285777	0.006	K
Contig18404_pilon:255585	Contig18404_pilon:1285779	0.009	K
Contig18404_pilon:255585	Contig18404_pilon:1285803	0.006	K
Contig18404_pilon:255585	Contig18404_pilon:1300432	0.006	K
Contig18404_pilon:255585	Contig18404_pilon:308181	0.474	K
Contig18404_pilon:255585	Contig18404_pilon:308209	0.298	K
Contig18404_pilon:255585	Contig18404_pilon:308215	0.298	K
Contig18404_pilon:255585	Contig18404_pilon:308248	0.474	K
Contig18404_pilon:255585	Contig18404_pilon:406308	0.006	K
Contig18404_pilon:255585	Contig18404_pilon:406335	0.007	K
Contig18404_pilon:255585	Contig18404_pilon:406611	0.006	K
Contig18404_pilon:255585	Contig18404_pilon:406779	0.006	K
Contig18404_pilon:255585	Contig18404_pilon:406818	0.006	K
Contig18404_pilon:255585	Contig18404_pilon:407403	0.006	K
Contig18404_pilon:255585	Contig18404_pilon:461780	0.006	K
Contig18404_pilon:255585	Contig18404_pilon:496160	0.006	K
Contig18404_pilon:255585	Contig18404_pilon:544009	0.006	K
Contig18404_pilon:255585	Contig18404_pilon:574047	0.006	K
Contig18404_pilon:255585	Contig18404_pilon:574051	0.006	K
Contig18404_pilon:255585	Contig18404_pilon:593628	0.006	K
Contig18404_pilon:255585	Contig18404_pilon:594190	0.006	K
Contig18404_pilon:255585	Contig18404_pilon:629093	0.006	K
Contig18404_pilon:255585	Contig18404_pilon:629264	1	K
Contig18404_pilon:255585	Contig18404_pilon:629339	1	K
Contig18404_pilon:255585	Contig18404_pilon:629911	0.006	K
Contig18404_pilon:255585	Contig18404_pilon:629914	0.006	K
Contig18404_pilon:255585	Contig18404_pilon:629921	0.006	K
Contig18404_pilon:255585	Contig18404_pilon:629924	0.006	K
Contig18404_pilon:255585	Contig18404_pilon:631573	0.003	K
Contig18404_pilon:255585	Contig18404_pilon:648419	0.006	K
Contig18404_pilon:255585	Contig18404_pilon:655610	0.006	K
Contig18404_pilon:255585	Contig18404_pilon:680207	0.006	K
Contig18404_pilon:255585	Contig18404_pilon:720627	0.006	K
Contig18404_pilon:255585	Contig18404_pilon:720684	0.006	K
Contig18404_pilon:255585	Contig18404_pilon:720982	0.006	K
Contig18404_pilon:255585	Contig18404_pilon:721266	0.006	K
Contig18404_pilon:255585	Contig18404_pilon:721513	0.003	K
Contig18404_pilon:255585	Contig18404_pilon:721526	1	K
Contig18404_pilon:255585	Contig18404_pilon:721563	0.474	K
Contig18404_pilon:255585	Contig18404_pilon:722097	1	K
Contig18404_pilon:255585	Contig18404_pilon:722105	1	K
Contig18404_pilon:255585	Contig18404_pilon:722498	0.474	K
Contig18404_pilon:255585	Contig18404_pilon:722518	0.003	K
Contig18404_pilon:255585	Contig18404_pilon:722597	0.006	K
Contig18404_pilon:255585	Contig18404_pilon:762685	0.006	K
Contig18404_pilon:255585	Contig18404_pilon:889054	0.006	K
Contig18404_pilon:255585	Contig18404_pilon:889684	0.006	K
Contig18404_pilon:255585	Contig18404_pilon:890403	0.006	K
Contig18404_pilon:255585	Contig18404_pilon:890631	0.006	K
Contig18404_pilon:255585	Contig18404_pilon:890980	0.006	K
Contig18404_pilon:255585	Contig18404_pilon:891477	0.006	K
Contig18404_pilon:255585	Contig18404_pilon:891765	0.006	K
Contig18404_pilon:255585	Contig18404_pilon:891887	0.006	K
Contig18404_pilon:255585	Contig18404_pilon:892127	0.006	K
Contig18404_pilon:255585	Contig18404_pilon:892221	0.006	K
Contig18404_pilon:255585	Contig18404_pilon:894024	0.006	K
Contig18404_pilon:255585	Contig18404_pilon:894451	0.006	K
Contig18404_pilon:255585	Contig18404_pilon:894686	0.006	K
Contig18404_pilon:255585	Contig18404_pilon:894800	0.006	K
Contig18404_pilon:255585	Contig18404_pilon:895177	0.006	K
Contig18404_pilon:255585	Contig18404_pilon:915267	0.474	K
Contig18404_pilon:255585	Contig18404_pilon:930669	0.006	K
Contig18404_pilon:255585	Contig18404_pilon:962009	0.003	K
Contig18404_pilon:255585	Contig18404_pilon:962174	0.009	K
Contig18404_pilon:255585	Contig18404_pilon:962253	0.006	K
Contig18404_pilon:255585	Contig18404_pilon:963689	0.013	K
Contig18404_pilon:255585	Contig18404_pilon:963758	0.003	K
Contig18404_pilon:255585	Contig18404_pilon:963814	0.003	K
Contig18404_pilon:255585	Contig18404_pilon:963902	0.003	K
Contig18404_pilon:255585	Contig18404_pilon:964027	0.003	K
Contig18404_pilon:255585	Contig18404_pilon:964029	0.006	K
Contig18404_pilon:255585	Contig18404_pilon:967134	0.006	K
Contig18404_pilon:308181	Contig18404_pilon:1012596	0.198	K
Contig18404_pilon:308181	Contig18404_pilon:1146412	0.006	K
Contig18404_pilon:308181	Contig18404_pilon:1146726	0.006	K
Contig18404_pilon:308181	Contig18404_pilon:1146960	0.012	K
Contig18404_pilon:308181	Contig18404_pilon:1147241	0.006	K
Contig18404_pilon:308181	Contig18404_pilon:1177900	0.007	K
Contig18404_pilon:308181	Contig18404_pilon:1285741	0.166	K
Contig18404_pilon:308181	Contig18404_pilon:1285748	0.474	K
Contig18404_pilon:308181	Contig18404_pilon:1285749	0.474	K
Contig18404_pilon:308181	Contig18404_pilon:1285777	0.166	K
Contig18404_pilon:308181	Contig18404_pilon:1285779	0.064	K
Contig18404_pilon:308181	Contig18404_pilon:1285803	0.166	K
Contig18404_pilon:308181	Contig18404_pilon:1300432	0.012	K
Contig18404_pilon:308181	Contig18404_pilon:308209	0.63	K
Contig18404_pilon:308181	Contig18404_pilon:308215	0.63	K
Contig18404_pilon:308181	Contig18404_pilon:308248	0.166	K
Contig18404_pilon:308181	Contig18404_pilon:406308	0.012	K
Contig18404_pilon:308181	Contig18404_pilon:406335	0.016	K
Contig18404_pilon:308181	Contig18404_pilon:406611	0.012	K
Contig18404_pilon:308181	Contig18404_pilon:406779	0.012	K
Contig18404_pilon:308181	Contig18404_pilon:406818	0.012	K
Contig18404_pilon:308181	Contig18404_pilon:407403	0.012	K
Contig18404_pilon:308181	Contig18404_pilon:461780	0.012	K
Contig18404_pilon:308181	Contig18404_pilon:496160	0.012	K
Contig18404_pilon:308181	Contig18404_pilon:544009	0.012	K
Contig18404_pilon:308181	Contig18404_pilon:574047	0.012	K
Contig18404_pilon:308181	Contig18404_pilon:574051	0.012	K
Contig18404_pilon:308181	Contig18404_pilon:593628	0.012	K
Contig18404_pilon:308181	Contig18404_pilon:594190	0.012	K
Contig18404_pilon:308181	Contig18404_pilon:629093	0.012	K
Contig18404_pilon:308181	Contig18404_pilon:629264	0.474	K
Contig18404_pilon:308181	Contig18404_pilon:629339	0.474	K
Contig18404_pilon:308181	Contig18404_pilon:629911	0.012	K
Contig18404_pilon:308181	Contig18404_pilon:629914	0.012	K
Contig18404_pilon:308181	Contig18404_pilon:629921	0.012	K
Contig18404_pilon:308181	Contig18404_pilon:629924	0.012	K
Contig18404_pilon:308181	Contig18404_pilon:631573	0.006	K
Contig18404_pilon:308181	Contig18404_pilon:648419	0.012	K
Contig18404_pilon:308181	Contig18404_pilon:655610	0.012	K
Contig18404_pilon:308181	Contig18404_pilon:680207	0.012	K
Contig18404_pilon:308181	Contig18404_pilon:720627	0.012	K
Contig18404_pilon:308181	Contig18404_pilon:720684	0.012	K
Contig18404_pilon:308181	Contig18404_pilon:720982	0.012	K
Contig18404_pilon:308181	Contig18404_pilon:721266	0.012	K
Contig18404_pilon:308181	Contig18404_pilon:721513	0.006	K
Contig18404_pilon:308181	Contig18404_pilon:721526	0.474	K
Contig18404_pilon:308181	Contig18404_pilon:721563	0.166	K
Contig18404_pilon:308181	Contig18404_pilon:722097	0.471	K
Contig18404_pilon:308181	Contig18404_pilon:722105	0.474	K
Contig18404_pilon:308181	Contig18404_pilon:722498	0.166	K
Contig18404_pilon:308181	Contig18404_pilon:722518	0.006	K
Contig18404_pilon:308181	Contig18404_pilon:722597	0.012	K
Contig18404_pilon:308181	Contig18404_pilon:762685	0.012	K
Contig18404_pilon:308181	Contig18404_pilon:889054	0.012	K
Contig18404_pilon:308181	Contig18404_pilon:889684	0.012	K
Contig18404_pilon:308181	Contig18404_pilon:890403	0.012	K
Contig18404_pilon:308181	Contig18404_pilon:890631	0.012	K
Contig18404_pilon:308181	Contig18404_pilon:890980	0.012	K
Contig18404_pilon:308181	Contig18404_pilon:891477	0.012	K
Contig18404_pilon:308181	Contig18404_pilon:891765	0.012	K
Contig18404_pilon:308181	Contig18404_pilon:891887	0.012	K
Contig18404_pilon:308181	Contig18404_pilon:892127	0.012	K
Contig18404_pilon:308181	Contig18404_pilon:892221	0.012	K
Contig18404_pilon:308181	Contig18404_pilon:894024	0.012	K
Contig18404_pilon:308181	Contig18404_pilon:894451	0.012	K
Contig18404_pilon:308181	Contig18404_pilon:894686	0.012	K
Contig18404_pilon:308181	Contig18404_pilon:894800	0.012	K
Contig18404_pilon:308181	Contig18404_pilon:895177	0.012	K
Contig18404_pilon:308181	Contig18404_pilon:915267	0.198	K
Contig18404_pilon:308181	Contig18404_pilon:930669	0.012	K
Contig18404_pilon:308181	Contig18404_pilon:962009	0.474	K
Contig18404_pilon:308181	Contig18404_pilon:962174	0.064	K
Contig18404_pilon:308181	Contig18404_pilon:962253	0.166	K
Contig18404_pilon:308181	Contig18404_pilon:963689	0.013	K
Contig18404_pilon:308181	Contig18404_pilon:963758	0.006	K
Contig18404_pilon:308181	Contig18404_pilon:963814	0.006	K
Contig18404_pilon:308181	Contig18404_pilon:963902	0.006	K
Contig18404_pilon:308181	Contig18404_pilon:964027	0.006	K
Contig18404_pilon:308181	Contig18404_pilon:964029	0.012	K
Contig18404_pilon:308181	Contig18404_pilon:967134	0.012	K
Contig18404_pilon:308209	Contig18404_pilon:1012596	0.107	K
Contig18404_pilon:308209	Contig18404_pilon:1146412	0.009	K
Contig18404_pilon:308209	Contig18404_pilon:1146726	0.298	K
Contig18404_pilon:308209	Contig18404_pilon:1146960	0.02	K
Contig18404_pilon:308209	Contig18404_pilon:1147241	0.009	K
Contig18404_pilon:308209	Contig18404_pilon:1177900	0.012	K
Contig18404_pilon:308209	Contig18404_pilon:1285741	0.064	K
Contig18404_pilon:308209	Contig18404_pilon:1285748	0.298	K
Contig18404_pilon:308209	Contig18404_pilon:1285749	0.298	K
Contig18404_pilon:308209	Contig18404_pilon:1285777	0.064	K
Contig18404_pilon:308209	Contig18404_pilon:1285779	0.004	K
Contig18404_pilon:308209	Contig18404_pilon:1285803	0.064	K
Contig18404_pilon:308209	Contig18404_pilon:1300432	0.02	K
Contig18404_pilon:308209	Contig18404_pilon:308215	1	K
Contig18404_pilon:308209	Contig18404_pilon:308248	0.63	K
Contig18404_pilon:308209	Contig18404_pilon:406308	0.02	K
Contig18404_pilon:308209	Contig18404_pilon:406335	0.025	K
Contig18404_pilon:308209	Contig18404_pilon:406611	0.02	K
Contig18404_pilon:308209	Contig18404_pilon:406779	0.02	K
Contig18404_pilon:308209	Contig18404_pilon:406818	0.02	K
Contig18404_pilon:308209	Contig18404_pilon:407403	0.02	K
Contig18404_pilon:308209	Contig18404_pilon:461780	0.02	K
Contig18404_pilon:308209	Contig18404_pilon:496160	0.02	K
Contig18404_pilon:308209	Contig18404_pilon:544009	0.02	K
Contig18404_pilon:308209	Contig18404_pilon:574047	0.02	K
Contig18404_pilon:308209	Contig18404_pilon:574051	0.02	K
Contig18404_pilon:308209	Contig18404_pilon:593628	0.02	K
Contig18404_pilon:308209	Contig18404_pilon:594190	0.02	K
Contig18404_pilon:308209	Contig18404_pilon:629093	0.02	K
Contig18404_pilon:308209	Contig18404_pilon:629264	0.298	K
Contig18404_pilon:308209	Contig18404_pilon:629339	0.298	K
Contig18404_pilon:308209	Contig18404_pilon:629911	0.02	K
Contig18404_pilon:308209	Contig18404_pilon:629914	0.02	K
Contig18404_pilon:308209	Contig18404_pilon:629921	0.02	K
Contig18404_pilon:308209	Contig18404_pilon:629924	0.02	K
Contig18404_pilon:308209	Contig18404_pilon:631573	0.009	K
Contig18404_pilon:308209	Contig18404_pilon:648419	0.02	K
Contig18404_pilon:308209	Contig18404_pilon:655610	0.02	K
Contig18404_pilon:308209	Contig18404_pilon:680207	0.02	K
Contig18404_pilon:308209	Contig18404_pilon:720627	0.02	K
Contig18404_pilon:308209	Contig18404_pilon:720684	0.02	K
Contig18404_pilon:308209	Contig18404_pilon:720982	0.02	K
Contig18404_pilon:308209	Contig18404_pilon:721266	0.02	K
Contig18404_pilon:308209	Contig18404_pilon:721513	0.009	K
Contig18404_pilon:308209	Contig18404_pilon:721526	0.298	K
Contig18404_pilon:308209	Contig18404_pilon:721563	0.064	K
Contig18404_pilon:308209	Contig18404_pilon:722097	0.294	K
Contig18404_pilon:308209	Contig18404_pilon:722105	0.298	K
Contig18404_pilon:308209	Contig18404_pilon:722498	0.064	K
Contig18404_pilon:308209	Contig18404_pilon:722518	0.009	K
Contig18404_pilon:308209	Contig18404_pilon:722597	0.02	K
Contig18404_pilon:308209	Contig18404_pilon:762685	0.02	K
Contig18404_pilon:308209	Contig18404_pilon:889054	0.02	K
Contig18404_pilon:308209	Contig18404_pilon:889684	0.02	K
Contig18404_pilon:308209	Contig18404_pilon:890403	0.02	K
Contig18404_pilon:308209	Contig18404_pilon:890631	0.02	K
Contig18404_pilon:308209	Contig18404_pilon:890980	0.02	K
Contig18404_pilon:308209	Contig18404_pilon:891477	0.02	K
Contig18404_pilon:308209	Contig18404_pilon:891765	0.02	K
Contig18404_pilon:308209	Contig18404_pilon:891887	0.02	K
Contig18404_pilon:308209	Contig18404_pilon:892127	0.02	K
Contig18404_pilon:308209	Contig18404_pilon:892221	0.02	K
Contig18404_pilon:308209	Contig18404_pilon:894024	0.02	K
Contig18404_pilon:308209	Contig18404_pilon:894451	0.02	K
Contig18404_pilon:308209	Contig18404_pilon:894686	0.02	K
Contig18404_pilon:308209	Contig18404_pilon:894800	0.02	K
Contig18404_pilon:308209	Contig18404_pilon:895177	0.02	K
Contig18404_pilon:308209	Contig18404_pilon:915267	0.107	K
Contig18404_pilon:308209	Contig18404_pilon:930669	0.02	K
Contig18404_pilon:308209	Contig18404_pilon:962009	0.298	K
Contig18404_pilon:308209	Contig18404_pilon:962174	0.004	K
Contig18404_pilon:308209	Contig18404_pilon:962253	0.064	K
Contig18404_pilon:308209	Contig18404_pilon:963689	0.123	K
Contig18404_pilon:308209	Contig18404_pilon:963758	0.009	K
Contig18404_pilon:308209	Contig18404_pilon:963814	0.009	K
Contig18404_pilon:308209	Contig18404_pilon:963902	0.009	K
Contig18404_pilon:308209	Contig18404_pilon:964027	0.009	K
Contig18404_pilon:308209	Contig18404_pilon:964029	0.02	K
Contig18404_pilon:308209	Contig18404_pilon:967134	0.02	K
Contig18404_pilon:308215	Contig18404_pilon:1012596	0.107	K
Contig18404_pilon:308215	Contig18404_pilon:1146412	0.009	K
Contig18404_pilon:308215	Contig18404_pilon:1146726	0.298	K
Contig18404_pilon:308215	Contig18404_pilon:1146960	0.02	K
Contig18404_pilon:308215	Contig18404_pilon:1147241	0.009	K
Contig18404_pilon:308215	Contig18404_pilon:1177900	0.012	K
Contig18404_pilon:308215	Contig18404_pilon:1285741	0.064	K
Contig18404_pilon:308215	Contig18404_pilon:1285748	0.298	K
Contig18404_pilon:308215	Contig18404_pilon:1285749	0.298	K
Contig18404_pilon:308215	Contig18404_pilon:1285777	0.064	K
Contig18404_pilon:308215	Contig18404_pilon:1285779	0.004	K
Contig18404_pilon:308215	Contig18404_pilon:1285803	0.064	K
Contig18404_pilon:308215	Contig18404_pilon:1300432	0.02	K
Contig18404_pilon:308215	Contig18404_pilon:308248	0.63	K
Contig18404_pilon:308215	Contig18404_pilon:406308	0.02	K
Contig18404_pilon:308215	Contig18404_pilon:406335	0.025	K
Contig18404_pilon:308215	Contig18404_pilon:406611	0.02	K
Contig18404_pilon:308215	Contig18404_pilon:406779	0.02	K
Contig18404_pilon:308215	Contig18404_pilon:406818	0.02	K
Contig18404_pilon:308215	Contig18404_pilon:407403	0.02	K
Contig18404_pilon:308215	Contig18404_pilon:461780	0.02	K
Contig18404_pilon:308215	Contig18404_pilon:496160	0.02	K
Contig18404_pilon:308215	Contig18404_pilon:544009	0.02	K
Contig18404_pilon:308215	Contig18404_pilon:574047	0.02	K
Contig18404_pilon:308215	Contig18404_pilon:574051	0.02	K
Contig18404_pilon:308215	Contig18404_pilon:593628	0.02	K
Contig18404_pilon:308215	Contig18404_pilon:594190	0.02	K
Contig18404_pilon:308215	Contig18404_pilon:629093	0.02	K
Contig18404_pilon:308215	Contig18404_pilon:629264	0.298	K
Contig18404_pilon:308215	Contig18404_pilon:629339	0.298	K
Contig18404_pilon:308215	Contig18404_pilon:629911	0.02	K
Contig18404_pilon:308215	Contig18404_pilon:629914	0.02	K
Contig18404_pilon:308215	Contig18404_pilon:629921	0.02	K
Contig18404_pilon:308215	Contig18404_pilon:629924	0.02	K
Contig18404_pilon:308215	Contig18404_pilon:631573	0.009	K
Contig18404_pilon:308215	Contig18404_pilon:648419	0.02	K
Contig18404_pilon:308215	Contig18404_pilon:655610	0.02	K
Contig18404_pilon:308215	Contig18404_pilon:680207	0.02	K
Contig18404_pilon:308215	Contig18404_pilon:720627	0.02	K
Contig18404_pilon:308215	Contig18404_pilon:720684	0.02	K
Contig18404_pilon:308215	Contig18404_pilon:720982	0.02	K
Contig18404_pilon:308215	Contig18404_pilon:721266	0.02	K
Contig18404_pilon:308215	Contig18404_pilon:721513	0.009	K
Contig18404_pilon:308215	Contig18404_pilon:721526	0.298	K
Contig18404_pilon:308215	Contig18404_pilon:721563	0.064	K
Contig18404_pilon:308215	Contig18404_pilon:722097	0.294	K
Contig18404_pilon:308215	Contig18404_pilon:722105	0.298	K
Contig18404_pilon:308215	Contig18404_pilon:722498	0.064	K
Contig18404_pilon:308215	Contig18404_pilon:722518	0.009	K
Contig18404_pilon:308215	Contig18404_pilon:722597	0.02	K
Contig18404_pilon:308215	Contig18404_pilon:762685	0.02	K
Contig18404_pilon:308215	Contig18404_pilon:889054	0.02	K
Contig18404_pilon:308215	Contig18404_pilon:889684	0.02	K
Contig18404_pilon:308215	Contig18404_pilon:890403	0.02	K
Contig18404_pilon:308215	Contig18404_pilon:890631	0.02	K
Contig18404_pilon:308215	Contig18404_pilon:890980	0.02	K
Contig18404_pilon:308215	Contig18404_pilon:891477	0.02	K
Contig18404_pilon:308215	Contig18404_pilon:891765	0.02	K
Contig18404_pilon:308215	Contig18404_pilon:891887	0.02	K
Contig18404_pilon:308215	Contig18404_pilon:892127	0.02	K
Contig18404_pilon:308215	Contig18404_pilon:892221	0.02	K
Contig18404_pilon:308215	Contig18404_pilon:894024	0.02	K
Contig18404_pilon:308215	Contig18404_pilon:894451	0.02	K
Contig18404_pilon:308215	Contig18404_pilon:894686	0.02	K
Contig18404_pilon:308215	Contig18404_pilon:894800	0.02	K
Contig18404_pilon:308215	Contig18404_pilon:895177	0.02	K
Contig18404_pilon:308215	Contig18404_pilon:915267	0.107	K
Contig18404_pilon:308215	Contig18404_pilon:930669	0.02	K
Contig18404_pilon:308215	Contig18404_pilon:962009	0.298	K
Contig18404_pilon:308215	Contig18404_pilon:962174	0.004	K
Contig18404_pilon:308215	Contig18404_pilon:962253	0.064	K
Contig18404_pilon:308215	Contig18404_pilon:963689	0.123	K
Contig18404_pilon:308215	Contig18404_pilon:963758	0.009	K
Contig18404_pilon:308215	Contig18404_pilon:963814	0.009	K
Contig18404_pilon:308215	Contig18404_pilon:963902	0.009	K
Contig18404_pilon:308215	Contig18404_pilon:964027	0.009	K
Contig18404_pilon:308215	Contig18404_pilon:964029	0.02	K
Contig18404_pilon:308215	Contig18404_pilon:967134	0.02	K
Contig18404_pilon:308248	Contig18404_pilon:1012596	0.198	K
Contig18404_pilon:308248	Contig18404_pilon:1146412	0.006	K
Contig18404_pilon:308248	Contig18404_pilon:1146726	0.474	K
Contig18404_pilon:308248	Contig18404_pilon:1146960	0.012	K
Contig18404_pilon:308248	Contig18404_pilon:1147241	0.006	K
Contig18404_pilon:308248	Contig18404_pilon:1177900	0.007	K
Contig18404_pilon:308248	Contig18404_pilon:1285741	0.012	K
Contig18404_pilon:308248	Contig18404_pilon:1285748	0.006	K
Contig18404_pilon:308248	Contig18404_pilon:1285749	0.006	K
Contig18404_pilon:308248	Contig18404_pilon:1285777	0.012	K
Contig18404_pilon:308248	Contig18404_pilon:1285779	0.02	K
Contig18404_pilon:308248	Contig18404_pilon:1285803	0.012	K
Contig18404_pilon:308248	Contig18404_pilon:1300432	0.012	K
Contig18404_pilon:308248	Contig18404_pilon:406308	0.012	K
Contig18404_pilon:308248	Contig18404_pilon:406335	0.016	K
Contig18404_pilon:308248	Contig18404_pilon:406611	0.012	K
Contig18404_pilon:308248	Contig18404_pilon:406779	0.012	K
Contig18404_pilon:308248	Contig18404_pilon:406818	0.012	K
Contig18404_pilon:308248	Contig18404_pilon:407403	0.012	K
Contig18404_pilon:308248	Contig18404_pilon:461780	0.012	K
Contig18404_pilon:308248	Contig18404_pilon:496160	0.012	K
Contig18404_pilon:308248	Contig18404_pilon:544009	0.012	K
Contig18404_pilon:308248	Contig18404_pilon:574047	0.012	K
Contig18404_pilon:308248	Contig18404_pilon:574051	0.012	K
Contig18404_pilon:308248	Contig18404_pilon:593628	0.012	K
Contig18404_pilon:308248	Contig18404_pilon:594190	0.012	K
Contig18404_pilon:308248	Contig18404_pilon:629093	0.012	K
Contig18404_pilon:308248	Contig18404_pilon:629264	0.474	K
Contig18404_pilon:308248	Contig18404_pilon:629339	0.474	K
Contig18404_pilon:308248	Contig18404_pilon:629911	0.012	K
Contig18404_pilon:308248	Contig18404_pilon:629914	0.012	K
Contig18404_pilon:308248	Contig18404_pilon:629921	0.012	K
Contig18404_pilon:308248	Contig18404_pilon:629924	0.012	K
Contig18404_pilon:308248	Contig18404_pilon:631573	0.006	K
Contig18404_pilon:308248	Contig18404_pilon:648419	0.012	K
Contig18404_pilon:308248	Contig18404_pilon:655610	0.012	K
Contig18404_pilon:308248	Contig18404_pilon:680207	0.012	K
Contig18404_pilon:308248	Contig18404_pilon:720627	0.012	K
Contig18404_pilon:308248	Contig18404_pilon:720684	0.012	K
Contig18404_pilon:308248	Contig18404_pilon:720982	0.012	K
Contig18404_pilon:308248	Contig18404_pilon:721266	0.012	K
Contig18404_pilon:308248	Contig18404_pilon:721513	0.006	K
Contig18404_pilon:308248	Contig18404_pilon:721526	0.474	K
Contig18404_pilon:308248	Contig18404_pilon:721563	0.166	K
Contig18404_pilon:308248	Contig18404_pilon:722097	0.471	K
Contig18404_pilon:308248	Contig18404_pilon:722105	0.474	K
Contig18404_pilon:308248	Contig18404_pilon:722498	0.166	K
Contig18404_pilon:308248	Contig18404_pilon:722518	0.006	K
Contig18404_pilon:308248	Contig18404_pilon:722597	0.012	K
Contig18404_pilon:308248	Contig18404_pilon:762685	0.012	K
Contig18404_pilon:308248	Contig18404_pilon:889054	0.012	K
Contig18404_pilon:308248	Contig18404_pilon:889684	0.012	K
Contig18404_pilon:308248	Contig18404_pilon:890403	0.012	K
Contig18404_pilon:308248	Contig18404_pilon:890631	0.012	K
Contig18404_pilon:308248	Contig18404_pilon:890980	0.012	K
Contig18404_pilon:308248	Contig18404_pilon:891477	0.012	K
Contig18404_pilon:308248	Contig18404_pilon:891765	0.012	K
Contig18404_pilon:308248	Contig18404_pilon:891887	0.012	K
Contig18404_pilon:308248	Contig18404_pilon:892127	0.012	K
Contig18404_pilon:308248	Contig18404_pilon:892221	0.012	K
Contig18404_pilon:308248	Contig18404_pilon:894024	0.012	K
Contig18404_pilon:308248	Contig18404_pilon:894451	0.012	K
Contig18404_pilon:308248	Contig18404_pilon:894686	0.012	K
Contig18404_pilon:308248	Contig18404_pilon:894800	0.012	K
Contig18404_pilon:308248	Contig18404_pilon:895177	0.012	K
Contig18404_pilon:308248	Contig18404_pilon:915267	0.198	K
Contig18404_pilon:308248	Contig18404_pilon:930669	0.012	K
Contig18404_pilon:308248	Contig18404_pilon:962009	0.006	K
Contig18404_pilon:308248	Contig18404_pilon:962174	0.02	K
Contig18404_pilon:308248	Contig18404_pilon:962253	0.012	K
Contig18404_pilon:308248	Contig18404_pilon:963689	0.123	K
Contig18404_pilon:308248	Contig18404_pilon:963758	0.006	K
Contig18404_pilon:308248	Contig18404_pilon:963814	0.006	K
Contig18404_pilon:308248	Contig18404_pilon:963902	0.006	K
Contig18404_pilon:308248	Contig18404_pilon:964027	0.006	K
Contig18404_pilon:308248	Contig18404_pilon:964029	0.012	K
Contig18404_pilon:308248	Contig18404_pilon:967134	0.012	K
Contig18404_pilon:406308	Contig18404_pilon:1012596	0.012	K
Contig18404_pilon:406308	Contig18404_pilon:1146412	0.006	K
Contig18404_pilon:406308	Contig18404_pilon:1146726	0.006	K
Contig18404_pilon:406308	Contig18404_pilon:1146960	0.012	K
Contig18404_pilon:406308	Contig18404_pilon:1147241	0.006	K
Contig18404_pilon:406308	Contig18404_pilon:1177900	0.007	K
Contig18404_pilon:406308	Contig18404_pilon:1285741	0.012	K
Contig18404_pilon:406308	Contig18404_pilon:1285748	0.006	K
Contig18404_pilon:406308	Contig18404_pilon:1285749	0.006	K
Contig18404_pilon:406308	Contig18404_pilon:1285777	0.012	K
Contig18404_pilon:406308	Contig18404_pilon:1285779	0.107	K
Contig18404_pilon:406308	Contig18404_pilon:1285803	0.012	K
Contig18404_pilon:406308	Contig18404_pilon:1300432	1	K
Contig18404_pilon:406308	Contig18404_pilon:406335	1	K
Contig18404_pilon:406308	Contig18404_pilon:406611	1	K
Contig18404_pilon:406308	Contig18404_pilon:406779	1	K
Contig18404_pilon:406308	Contig18404_pilon:406818	1	K
Contig18404_pilon:406308	Contig18404_pilon:407403	1	K
Contig18404_pilon:406308	Contig18404_pilon:461780	1	K
Contig18404_pilon:406308	Contig18404_pilon:496160	1	K
Contig18404_pilon:406308	Contig18404_pilon:544009	1	K
Contig18404_pilon:406308	Contig18404_pilon:574047	1	K
Contig18404_pilon:406308	Contig18404_pilon:574051	1	K
Contig18404_pilon:406308	Contig18404_pilon:593628	1	K
Contig18404_pilon:406308	Contig18404_pilon:594190	1	K
Contig18404_pilon:406308	Contig18404_pilon:629093	1	K
Contig18404_pilon:406308	Contig18404_pilon:629264	0.006	K
Contig18404_pilon:406308	Contig18404_pilon:629339	0.006	K
Contig18404_pilon:406308	Contig18404_pilon:629911	1	K
Contig18404_pilon:406308	Contig18404_pilon:629914	1	K
Contig18404_pilon:406308	Contig18404_pilon:629921	1	K
Contig18404_pilon:406308	Contig18404_pilon:629924	1	K
Contig18404_pilon:406308	Contig18404_pilon:631573	0.474	K
Contig18404_pilon:406308	Contig18404_pilon:648419	1	K
Contig18404_pilon:406308	Contig18404_pilon:655610	1	K
Contig18404_pilon:406308	Contig18404_pilon:680207	1	K
Contig18404_pilon:406308	Contig18404_pilon:720627	1	K
Contig18404_pilon:406308	Contig18404_pilon:720684	1	K
Contig18404_pilon:406308	Contig18404_pilon:720982	1	K
Contig18404_pilon:406308	Contig18404_pilon:721266	1	K
Contig18404_pilon:406308	Contig18404_pilon:721513	0.006	K
Contig18404_pilon:406308	Contig18404_pilon:721526	0.006	K
Contig18404_pilon:406308	Contig18404_pilon:721563	0.012	K
Contig18404_pilon:406308	Contig18404_pilon:722097	0.007	K
Contig18404_pilon:406308	Contig18404_pilon:722105	0.006	K
Contig18404_pilon:406308	Contig18404_pilon:722498	0.012	K
Contig18404_pilon:406308	Contig18404_pilon:722518	0.006	K
Contig18404_pilon:406308	Contig18404_pilon:722597	1	K
Contig18404_pilon:406308	Contig18404_pilon:762685	1	K
Contig18404_pilon:406308	Contig18404_pilon:889054	1	K
Contig18404_pilon:406308	Contig18404_pilon:889684	1	K
Contig18404_pilon:406308	Contig18404_pilon:890403	1	K
Contig18404_pilon:406308	Contig18404_pilon:890631	1	K
Contig18404_pilon:406308	Contig18404_pilon:890980	1	K
Contig18404_pilon:406308	Contig18404_pilon:891477	1	K
Contig18404_pilon:406308	Contig18404_pilon:891765	1	K
Contig18404_pilon:406308	Contig18404_pilon:891887	1	K
Contig18404_pilon:406308	Contig18404_pilon:892127	1	K
Contig18404_pilon:406308	Contig18404_pilon:892221	1	K
Contig18404_pilon:406308	Contig18404_pilon:894024	1	K
Contig18404_pilon:406308	Contig18404_pilon:894451	1	K
Contig18404_pilon:406308	Contig18404_pilon:894686	1	K
Contig18404_pilon:406308	Contig18404_pilon:894800	1	K
Contig18404_pilon:406308	Contig18404_pilon:895177	1	K
Contig18404_pilon:406308	Contig18404_pilon:915267	0.012	K
Contig18404_pilon:406308	Contig18404_pilon:930669	1	K
Contig18404_pilon:406308	Contig18404_pilon:962009	0.006	K
Contig18404_pilon:406308	Contig18404_pilon:962174	0.02	K
Contig18404_pilon:406308	Contig18404_pilon:962253	0.012	K
Contig18404_pilon:406308	Contig18404_pilon:963689	0.028	K
Contig18404_pilon:406308	Contig18404_pilon:963758	0.006	K
Contig18404_pilon:406308	Contig18404_pilon:963814	0.006	K
Contig18404_pilon:406308	Contig18404_pilon:963902	0.006	K
Contig18404_pilon:406308	Contig18404_pilon:964027	0.006	K
Contig18404_pilon:406308	Contig18404_pilon:964029	1	K
Contig18404_pilon:406308	Contig18404_pilon:967134	1	K
Contig18404_pilon:406335	Contig18404_pilon:1012596	0.016	K
Contig18404_pilon:406335	Contig18404_pilon:1146412	0.007	K
Contig18404_pilon:406335	Contig18404_pilon:1146726	0.007	K
Contig18404_pilon:406335	Contig18404_pilon:1146960	0.007	K
Contig18404_pilon:406335	Contig18404_pilon:1147241	0.007	K
Contig18404_pilon:406335	Contig18404_pilon:1177900	0.007	K
Contig18404_pilon:406335	Contig18404_pilon:1285741	0.016	K
Contig18404_pilon:406335	Contig18404_pilon:1285748	0.007	K
Contig18404_pilon:406335	Contig18404_pilon:1285749	0.007	K
Contig18404_pilon:406335	Contig18404_pilon:1285777	0.016	K
Contig18404_pilon:406335	Contig18404_pilon:1285779	0.1	K
Contig18404_pilon:406335	Contig18404_pilon:1285803	0.016	K
Contig18404_pilon:406335	Contig18404_pilon:1300432	1	K
Contig18404_pilon:406335	Contig18404_pilon:406611	1	K
Contig18404_pilon:406335	Contig18404_pilon:406779	1	K
Contig18404_pilon:406335	Contig18404_pilon:406818	1	K
Contig18404_pilon:406335	Contig18404_pilon:407403	1	K
Contig18404_pilon:406335	Contig18404_pilon:461780	1	K
Contig18404_pilon:406335	Contig18404_pilon:496160	1	K
Contig18404_pilon:406335	Contig18404_pilon:544009	1	K
Contig18404_pilon:406335	Contig18404_pilon:574047	1	K
Contig18404_pilon:406335	Contig18404_pilon:574051	1	K
Contig18404_pilon:406335	Contig18404_pilon:593628	1	K
Contig18404_pilon:406335	Contig18404_pilon:594190	1	K
Contig18404_pilon:406335	Contig18404_pilon:629093	1	K
Contig18404_pilon:406335	Contig18404_pilon:629264	0.007	K
Contig18404_pilon:406335	Contig18404_pilon:629339	0.007	K
Contig18404_pilon:406335	Contig18404_pilon:629911	1	K
Contig18404_pilon:406335	Contig18404_pilon:629914	1	K
Contig18404_pilon:406335	Contig18404_pilon:629921	1	K
Contig18404_pilon:406335	Contig18404_pilon:629924	1	K
Contig18404_pilon:406335	Contig18404_pilon:631573	0.471	K
Contig18404_pilon:406335	Contig18404_pilon:648419	1	K
Contig18404_pilon:406335	Contig18404_pilon:655610	1	K
Contig18404_pilon:406335	Contig18404_pilon:680207	1	K
Contig18404_pilon:406335	Contig18404_pilon:720627	1	K
Contig18404_pilon:406335	Contig18404_pilon:720684	1	K
Contig18404_pilon:406335	Contig18404_pilon:720982	1	K
Contig18404_pilon:406335	Contig18404_pilon:721266	1	K
Contig18404_pilon:406335	Contig18404_pilon:721513	0	K
Contig18404_pilon:406335	Contig18404_pilon:721526	0.007	K
Contig18404_pilon:406335	Contig18404_pilon:721563	0.016	K
Contig18404_pilon:406335	Contig18404_pilon:722097	0.01	K
Contig18404_pilon:406335	Contig18404_pilon:722105	0.007	K
Contig18404_pilon:406335	Contig18404_pilon:722498	0.016	K
Contig18404_pilon:406335	Contig18404_pilon:722518	0.007	K
Contig18404_pilon:406335	Contig18404_pilon:722597	1	K
Contig18404_pilon:406335	Contig18404_pilon:762685	1	K
Contig18404_pilon:406335	Contig18404_pilon:889054	1	K
Contig18404_pilon:406335	Contig18404_pilon:889684	1	K
Contig18404_pilon:406335	Contig18404_pilon:890403	1	K
Contig18404_pilon:406335	Contig18404_pilon:890631	1	K
Contig18404_pilon:406335	Contig18404_pilon:890980	1	K
Contig18404_pilon:406335	Contig18404_pilon:891477	1	K
Contig18404_pilon:406335	Contig18404_pilon:891765	1	K
Contig18404_pilon:406335	Contig18404_pilon:891887	1	K
Contig18404_pilon:406335	Contig18404_pilon:892127	1	K
Contig18404_pilon:406335	Contig18404_pilon:892221	1	K
Contig18404_pilon:406335	Contig18404_pilon:894024	1	K
Contig18404_pilon:406335	Contig18404_pilon:894451	1	K
Contig18404_pilon:406335	Contig18404_pilon:894686	1	K
Contig18404_pilon:406335	Contig18404_pilon:894800	1	K
Contig18404_pilon:406335	Contig18404_pilon:895177	1	K
Contig18404_pilon:406335	Contig18404_pilon:915267	0.016	K
Contig18404_pilon:406335	Contig18404_pilon:930669	1	K
Contig18404_pilon:406335	Contig18404_pilon:962009	0.007	K
Contig18404_pilon:406335	Contig18404_pilon:962174	0.016	K
Contig18404_pilon:406335	Contig18404_pilon:962253	0.016	K
Contig18404_pilon:406335	Contig18404_pilon:963689	0.028	K
Contig18404_pilon:406335	Contig18404_pilon:963758	0.007	K
Contig18404_pilon:406335	Contig18404_pilon:963814	0.007	K
Contig18404_pilon:406335	Contig18404_pilon:963902	0.007	K
Contig18404_pilon:406335	Contig18404_pilon:964027	0.007	K
Contig18404_pilon:406335	Contig18404_pilon:964029	1	K
Contig18404_pilon:406335	Contig18404_pilon:967134	1	K
Contig18404_pilon:406611	Contig18404_pilon:1012596	0.012	K
Contig18404_pilon:406611	Contig18404_pilon:1146412	0.006	K
Contig18404_pilon:406611	Contig18404_pilon:1146726	0.006	K
Contig18404_pilon:406611	Contig18404_pilon:1146960	0.012	K
Contig18404_pilon:406611	Contig18404_pilon:1147241	0.006	K
Contig18404_pilon:406611	Contig18404_pilon:1177900	0.007	K
Contig18404_pilon:406611	Contig18404_pilon:1285741	0.012	K
Contig18404_pilon:406611	Contig18404_pilon:1285748	0.006	K
Contig18404_pilon:406611	Contig18404_pilon:1285749	0.006	K
Contig18404_pilon:406611	Contig18404_pilon:1285777	0.012	K
Contig18404_pilon:406611	Contig18404_pilon:1285779	0.107	K
Contig18404_pilon:406611	Contig18404_pilon:1285803	0.012	K
Contig18404_pilon:406611	Contig18404_pilon:1300432	1	K
Contig18404_pilon:406611	Contig18404_pilon:406779	1	K
Contig18404_pilon:406611	Contig18404_pilon:406818	1	K
Contig18404_pilon:406611	Contig18404_pilon:407403	1	K
Contig18404_pilon:406611	Contig18404_pilon:461780	1	K
Contig18404_pilon:406611	Contig18404_pilon:496160	1	K
Contig18404_pilon:406611	Contig18404_pilon:544009	1	K
Contig18404_pilon:406611	Contig18404_pilon:574047	1	K
Contig18404_pilon:406611	Contig18404_pilon:574051	1	K
Contig18404_pilon:406611	Contig18404_pilon:593628	1	K
Contig18404_pilon:406611	Contig18404_pilon:594190	1	K
Contig18404_pilon:406611	Contig18404_pilon:629093	1	K
Contig18404_pilon:406611	Contig18404_pilon:629264	0.006	K
Contig18404_pilon:406611	Contig18404_pilon:629339	0.006	K
Contig18404_pilon:406611	Contig18404_pilon:629911	1	K
Contig18404_pilon:406611	Contig18404_pilon:629914	1	K
Contig18404_pilon:406611	Contig18404_pilon:629921	1	K
Contig18404_pilon:406611	Contig18404_pilon:629924	1	K
Contig18404_pilon:406611	Contig18404_pilon:631573	0.474	K
Contig18404_pilon:406611	Contig18404_pilon:648419	1	K
Contig18404_pilon:406611	Contig18404_pilon:655610	1	K
Contig18404_pilon:406611	Contig18404_pilon:680207	1	K
Contig18404_pilon:406611	Contig18404_pilon:720627	1	K
Contig18404_pilon:406611	Contig18404_pilon:720684	1	K
Contig18404_pilon:406611	Contig18404_pilon:720982	1	K
Contig18404_pilon:406611	Contig18404_pilon:721266	1	K
Contig18404_pilon:406611	Contig18404_pilon:721513	0.006	K
Contig18404_pilon:406611	Contig18404_pilon:721526	0.006	K
Contig18404_pilon:406611	Contig18404_pilon:721563	0.012	K
Contig18404_pilon:406611	Contig18404_pilon:722097	0.007	K
Contig18404_pilon:406611	Contig18404_pilon:722105	0.006	K
Contig18404_pilon:406611	Contig18404_pilon:722498	0.012	K
Contig18404_pilon:406611	Contig18404_pilon:722518	0.006	K
Contig18404_pilon:406611	Contig18404_pilon:722597	1	K
Contig18404_pilon:406611	Contig18404_pilon:762685	1	K
Contig18404_pilon:406611	Contig18404_pilon:889054	1	K
Contig18404_pilon:406611	Contig18404_pilon:889684	1	K
Contig18404_pilon:406611	Contig18404_pilon:890403	1	K
Contig18404_pilon:406611	Contig18404_pilon:890631	1	K
Contig18404_pilon:406611	Contig18404_pilon:890980	1	K
Contig18404_pilon:406611	Contig18404_pilon:891477	1	K
Contig18404_pilon:406611	Contig18404_pilon:891765	1	K
Contig18404_pilon:406611	Contig18404_pilon:891887	1	K
Contig18404_pilon:406611	Contig18404_pilon:892127	1	K
Contig18404_pilon:406611	Contig18404_pilon:892221	1	K
Contig18404_pilon:406611	Contig18404_pilon:894024	1	K
Contig18404_pilon:406611	Contig18404_pilon:894451	1	K
Contig18404_pilon:406611	Contig18404_pilon:894686	1	K
Contig18404_pilon:406611	Contig18404_pilon:894800	1	K
Contig18404_pilon:406611	Contig18404_pilon:895177	1	K
Contig18404_pilon:406611	Contig18404_pilon:915267	0.012	K
Contig18404_pilon:406611	Contig18404_pilon:930669	1	K
Contig18404_pilon:406611	Contig18404_pilon:962009	0.006	K
Contig18404_pilon:406611	Contig18404_pilon:962174	0.02	K
Contig18404_pilon:406611	Contig18404_pilon:962253	0.012	K
Contig18404_pilon:406611	Contig18404_pilon:963689	0.028	K
Contig18404_pilon:406611	Contig18404_pilon:963758	0.006	K
Contig18404_pilon:406611	Contig18404_pilon:963814	0.006	K
Contig18404_pilon:406611	Contig18404_pilon:963902	0.006	K
Contig18404_pilon:406611	Contig18404_pilon:964027	0.006	K
Contig18404_pilon:406611	Contig18404_pilon:964029	1	K
Contig18404_pilon:406611	Contig18404_pilon:967134	1	K
Contig18404_pilon:406779	Contig18404_pilon:1012596	0.012	K
Contig18404_pilon:406779	Contig18404_pilon:1146412	0.006	K
Contig18404_pilon:406779	Contig18404_pilon:1146726	0.006	K
Contig18404_pilon:406779	Contig18404_pilon:1146960	0.012	K
Contig18404_pilon:406779	Contig18404_pilon:1147241	0.006	K
Contig18404_pilon:406779	Contig18404_pilon:1177900	0.007	K
Contig18404_pilon:406779	Contig18404_pilon:1285741	0.012	K
Contig18404_pilon:406779	Contig18404_pilon:1285748	0.006	K
Contig18404_pilon:406779	Contig18404_pilon:1285749	0.006	K
Contig18404_pilon:406779	Contig18404_pilon:1285777	0.012	K
Contig18404_pilon:406779	Contig18404_pilon:1285779	0.107	K
Contig18404_pilon:406779	Contig18404_pilon:1285803	0.012	K
Contig18404_pilon:406779	Contig18404_pilon:1300432	1	K
Contig18404_pilon:406779	Contig18404_pilon:406818	1	K
Contig18404_pilon:406779	Contig18404_pilon:407403	1	K
Contig18404_pilon:406779	Contig18404_pilon:461780	1	K
Contig18404_pilon:406779	Contig18404_pilon:496160	1	K
Contig18404_pilon:406779	Contig18404_pilon:544009	1	K
Contig18404_pilon:406779	Contig18404_pilon:574047	1	K
Contig18404_pilon:406779	Contig18404_pilon:574051	1	K
Contig18404_pilon:406779	Contig18404_pilon:593628	1	K
Contig18404_pilon:406779	Contig18404_pilon:594190	1	K
Contig18404_pilon:406779	Contig18404_pilon:629093	1	K
Contig18404_pilon:406779	Contig18404_pilon:629264	0.006	K
Contig18404_pilon:406779	Contig18404_pilon:629339	0.006	K
Contig18404_pilon:406779	Contig18404_pilon:629911	1	K
Contig18404_pilon:406779	Contig18404_pilon:629914	1	K
Contig18404_pilon:406779	Contig18404_pilon:629921	1	K
Contig18404_pilon:406779	Contig18404_pilon:629924	1	K
Contig18404_pilon:406779	Contig18404_pilon:631573	0.474	K
Contig18404_pilon:406779	Contig18404_pilon:648419	1	K
Contig18404_pilon:406779	Contig18404_pilon:655610	1	K
Contig18404_pilon:406779	Contig18404_pilon:680207	1	K
Contig18404_pilon:406779	Contig18404_pilon:720627	1	K
Contig18404_pilon:406779	Contig18404_pilon:720684	1	K
Contig18404_pilon:406779	Contig18404_pilon:720982	1	K
Contig18404_pilon:406779	Contig18404_pilon:721266	1	K
Contig18404_pilon:406779	Contig18404_pilon:721513	0.006	K
Contig18404_pilon:406779	Contig18404_pilon:721526	0.006	K
Contig18404_pilon:406779	Contig18404_pilon:721563	0.012	K
Contig18404_pilon:406779	Contig18404_pilon:722097	0.007	K
Contig18404_pilon:406779	Contig18404_pilon:722105	0.006	K
Contig18404_pilon:406779	Contig18404_pilon:722498	0.012	K
Contig18404_pilon:406779	Contig18404_pilon:722518	0.006	K
Contig18404_pilon:406779	Contig18404_pilon:722597	1	K
Contig18404_pilon:406779	Contig18404_pilon:762685	1	K
Contig18404_pilon:406779	Contig18404_pilon:889054	1	K
Contig18404_pilon:406779	Contig18404_pilon:889684	1	K
Contig18404_pilon:406779	Contig18404_pilon:890403	1	K
Contig18404_pilon:406779	Contig18404_pilon:890631	1	K
Contig18404_pilon:406779	Contig18404_pilon:890980	1	K
Contig18404_pilon:406779	Contig18404_pilon:891477	1	K
Contig18404_pilon:406779	Contig18404_pilon:891765	1	K
Contig18404_pilon:406779	Contig18404_pilon:891887	1	K
Contig18404_pilon:406779	Contig18404_pilon:892127	1	K
Contig18404_pilon:406779	Contig18404_pilon:892221	1	K
Contig18404_pilon:406779	Contig18404_pilon:894024	1	K
Contig18404_pilon:406779	Contig18404_pilon:894451	1	K
Contig18404_pilon:406779	Contig18404_pilon:894686	1	K
Contig18404_pilon:406779	Contig18404_pilon:894800	1	K
Contig18404_pilon:406779	Contig18404_pilon:895177	1	K
Contig18404_pilon:406779	Contig18404_pilon:915267	0.012	K
Contig18404_pilon:406779	Contig18404_pilon:930669	1	K
Contig18404_pilon:406779	Contig18404_pilon:962009	0.006	K
Contig18404_pilon:406779	Contig18404_pilon:962174	0.02	K
Contig18404_pilon:406779	Contig18404_pilon:962253	0.012	K
Contig18404_pilon:406779	Contig18404_pilon:963689	0.028	K
Contig18404_pilon:406779	Contig18404_pilon:963758	0.006	K
Contig18404_pilon:406779	Contig18404_pilon:963814	0.006	K
Contig18404_pilon:406779	Contig18404_pilon:963902	0.006	K
Contig18404_pilon:406779	Contig18404_pilon:964027	0.006	K
Contig18404_pilon:406779	Contig18404_pilon:964029	1	K
Contig18404_pilon:406779	Contig18404_pilon:967134	1	K
Contig18404_pilon:406818	Contig18404_pilon:1012596	0.012	K
Contig18404_pilon:406818	Contig18404_pilon:1146412	0.006	K
Contig18404_pilon:406818	Contig18404_pilon:1146726	0.006	K
Contig18404_pilon:406818	Contig18404_pilon:1146960	0.012	K
Contig18404_pilon:406818	Contig18404_pilon:1147241	0.006	K
Contig18404_pilon:406818	Contig18404_pilon:1177900	0.007	K
Contig18404_pilon:406818	Contig18404_pilon:1285741	0.012	K
Contig18404_pilon:406818	Contig18404_pilon:1285748	0.006	K
Contig18404_pilon:406818	Contig18404_pilon:1285749	0.006	K
Contig18404_pilon:406818	Contig18404_pilon:1285777	0.012	K
Contig18404_pilon:406818	Contig18404_pilon:1285779	0.107	K
Contig18404_pilon:406818	Contig18404_pilon:1285803	0.012	K
Contig18404_pilon:406818	Contig18404_pilon:1300432	1	K
Contig18404_pilon:406818	Contig18404_pilon:407403	1	K
Contig18404_pilon:406818	Contig18404_pilon:461780	1	K
Contig18404_pilon:406818	Contig18404_pilon:496160	1	K
Contig18404_pilon:406818	Contig18404_pilon:544009	1	K
Contig18404_pilon:406818	Contig18404_pilon:574047	1	K
Contig18404_pilon:406818	Contig18404_pilon:574051	1	K
Contig18404_pilon:406818	Contig18404_pilon:593628	1	K
Contig18404_pilon:406818	Contig18404_pilon:594190	1	K
Contig18404_pilon:406818	Contig18404_pilon:629093	1	K
Contig18404_pilon:406818	Contig18404_pilon:629264	0.006	K
Contig18404_pilon:406818	Contig18404_pilon:629339	0.006	K
Contig18404_pilon:406818	Contig18404_pilon:629911	1	K
Contig18404_pilon:406818	Contig18404_pilon:629914	1	K
Contig18404_pilon:406818	Contig18404_pilon:629921	1	K
Contig18404_pilon:406818	Contig18404_pilon:629924	1	K
Contig18404_pilon:406818	Contig18404_pilon:631573	0.474	K
Contig18404_pilon:406818	Contig18404_pilon:648419	1	K
Contig18404_pilon:406818	Contig18404_pilon:655610	1	K
Contig18404_pilon:406818	Contig18404_pilon:680207	1	K
Contig18404_pilon:406818	Contig18404_pilon:720627	1	K
Contig18404_pilon:406818	Contig18404_pilon:720684	1	K
Contig18404_pilon:406818	Contig18404_pilon:720982	1	K
Contig18404_pilon:406818	Contig18404_pilon:721266	1	K
Contig18404_pilon:406818	Contig18404_pilon:721513	0.006	K
Contig18404_pilon:406818	Contig18404_pilon:721526	0.006	K
Contig18404_pilon:406818	Contig18404_pilon:721563	0.012	K
Contig18404_pilon:406818	Contig18404_pilon:722097	0.007	K
Contig18404_pilon:406818	Contig18404_pilon:722105	0.006	K
Contig18404_pilon:406818	Contig18404_pilon:722498	0.012	K
Contig18404_pilon:406818	Contig18404_pilon:722518	0.006	K
Contig18404_pilon:406818	Contig18404_pilon:722597	1	K
Contig18404_pilon:406818	Contig18404_pilon:762685	1	K
Contig18404_pilon:406818	Contig18404_pilon:889054	1	K
Contig18404_pilon:406818	Contig18404_pilon:889684	1	K
Contig18404_pilon:406818	Contig18404_pilon:890403	1	K
Contig18404_pilon:406818	Contig18404_pilon:890631	1	K
Contig18404_pilon:406818	Contig18404_pilon:890980	1	K
Contig18404_pilon:406818	Contig18404_pilon:891477	1	K
Contig18404_pilon:406818	Contig18404_pilon:891765	1	K
Contig18404_pilon:406818	Contig18404_pilon:891887	1	K
Contig18404_pilon:406818	Contig18404_pilon:892127	1	K
Contig18404_pilon:406818	Contig18404_pilon:892221	1	K
Contig18404_pilon:406818	Contig18404_pilon:894024	1	K
Contig18404_pilon:406818	Contig18404_pilon:894451	1	K
Contig18404_pilon:406818	Contig18404_pilon:894686	1	K
Contig18404_pilon:406818	Contig18404_pilon:894800	1	K
Contig18404_pilon:406818	Contig18404_pilon:895177	1	K
Contig18404_pilon:406818	Contig18404_pilon:915267	0.012	K
Contig18404_pilon:406818	Contig18404_pilon:930669	1	K
Contig18404_pilon:406818	Contig18404_pilon:962009	0.006	K
Contig18404_pilon:406818	Contig18404_pilon:962174	0.02	K
Contig18404_pilon:406818	Contig18404_pilon:962253	0.012	K
Contig18404_pilon:406818	Contig18404_pilon:963689	0.028	K
Contig18404_pilon:406818	Contig18404_pilon:963758	0.006	K
Contig18404_pilon:406818	Contig18404_pilon:963814	0.006	K
Contig18404_pilon:406818	Contig18404_pilon:963902	0.006	K
Contig18404_pilon:406818	Contig18404_pilon:964027	0.006	K
Contig18404_pilon:406818	Contig18404_pilon:964029	1	K
Contig18404_pilon:406818	Contig18404_pilon:967134	1	K
Contig18404_pilon:407403	Contig18404_pilon:1012596	0.012	K
Contig18404_pilon:407403	Contig18404_pilon:1146412	0.006	K
Contig18404_pilon:407403	Contig18404_pilon:1146726	0.006	K
Contig18404_pilon:407403	Contig18404_pilon:1146960	0.012	K
Contig18404_pilon:407403	Contig18404_pilon:1147241	0.006	K
Contig18404_pilon:407403	Contig18404_pilon:1177900	0.007	K
Contig18404_pilon:407403	Contig18404_pilon:1285741	0.012	K
Contig18404_pilon:407403	Contig18404_pilon:1285748	0.006	K
Contig18404_pilon:407403	Contig18404_pilon:1285749	0.006	K
Contig18404_pilon:407403	Contig18404_pilon:1285777	0.012	K
Contig18404_pilon:407403	Contig18404_pilon:1285779	0.107	K
Contig18404_pilon:407403	Contig18404_pilon:1285803	0.012	K
Contig18404_pilon:407403	Contig18404_pilon:1300432	1	K
Contig18404_pilon:407403	Contig18404_pilon:461780	1	K
Contig18404_pilon:407403	Contig18404_pilon:496160	1	K
Contig18404_pilon:407403	Contig18404_pilon:544009	1	K
Contig18404_pilon:407403	Contig18404_pilon:574047	1	K
Contig18404_pilon:407403	Contig18404_pilon:574051	1	K
Contig18404_pilon:407403	Contig18404_pilon:593628	1	K
Contig18404_pilon:407403	Contig18404_pilon:594190	1	K
Contig18404_pilon:407403	Contig18404_pilon:629093	1	K
Contig18404_pilon:407403	Contig18404_pilon:629264	0.006	K
Contig18404_pilon:407403	Contig18404_pilon:629339	0.006	K
Contig18404_pilon:407403	Contig18404_pilon:629911	1	K
Contig18404_pilon:407403	Contig18404_pilon:629914	1	K
Contig18404_pilon:407403	Contig18404_pilon:629921	1	K
Contig18404_pilon:407403	Contig18404_pilon:629924	1	K
Contig18404_pilon:407403	Contig18404_pilon:631573	0.474	K
Contig18404_pilon:407403	Contig18404_pilon:648419	1	K
Contig18404_pilon:407403	Contig18404_pilon:655610	1	K
Contig18404_pilon:407403	Contig18404_pilon:680207	1	K
Contig18404_pilon:407403	Contig18404_pilon:720627	1	K
Contig18404_pilon:407403	Contig18404_pilon:720684	1	K
Contig18404_pilon:407403	Contig18404_pilon:720982	1	K
Contig18404_pilon:407403	Contig18404_pilon:721266	1	K
Contig18404_pilon:407403	Contig18404_pilon:721513	0.006	K
Contig18404_pilon:407403	Contig18404_pilon:721526	0.006	K
Contig18404_pilon:407403	Contig18404_pilon:721563	0.012	K
Contig18404_pilon:407403	Contig18404_pilon:722097	0.007	K
Contig18404_pilon:407403	Contig18404_pilon:722105	0.006	K
Contig18404_pilon:407403	Contig18404_pilon:722498	0.012	K
Contig18404_pilon:407403	Contig18404_pilon:722518	0.006	K
Contig18404_pilon:407403	Contig18404_pilon:722597	1	K
Contig18404_pilon:407403	Contig18404_pilon:762685	1	K
Contig18404_pilon:407403	Contig18404_pilon:889054	1	K
Contig18404_pilon:407403	Contig18404_pilon:889684	1	K
Contig18404_pilon:407403	Contig18404_pilon:890403	1	K
Contig18404_pilon:407403	Contig18404_pilon:890631	1	K
Contig18404_pilon:407403	Contig18404_pilon:890980	1	K
Contig18404_pilon:407403	Contig18404_pilon:891477	1	K
Contig18404_pilon:407403	Contig18404_pilon:891765	1	K
Contig18404_pilon:407403	Contig18404_pilon:891887	1	K
Contig18404_pilon:407403	Contig18404_pilon:892127	1	K
Contig18404_pilon:407403	Contig18404_pilon:892221	1	K
Contig18404_pilon:407403	Contig18404_pilon:894024	1	K
Contig18404_pilon:407403	Contig18404_pilon:894451	1	K
Contig18404_pilon:407403	Contig18404_pilon:894686	1	K
Contig18404_pilon:407403	Contig18404_pilon:894800	1	K
Contig18404_pilon:407403	Contig18404_pilon:895177	1	K
Contig18404_pilon:407403	Contig18404_pilon:915267	0.012	K
Contig18404_pilon:407403	Contig18404_pilon:930669	1	K
Contig18404_pilon:407403	Contig18404_pilon:962009	0.006	K
Contig18404_pilon:407403	Contig18404_pilon:962174	0.02	K
Contig18404_pilon:407403	Contig18404_pilon:962253	0.012	K
Contig18404_pilon:407403	Contig18404_pilon:963689	0.028	K
Contig18404_pilon:407403	Contig18404_pilon:963758	0.006	K
Contig18404_pilon:407403	Contig18404_pilon:963814	0.006	K
Contig18404_pilon:407403	Contig18404_pilon:963902	0.006	K
Contig18404_pilon:407403	Contig18404_pilon:964027	0.006	K
Contig18404_pilon:407403	Contig18404_pilon:964029	1	K
Contig18404_pilon:407403	Contig18404_pilon:967134	1	K
Contig18404_pilon:461780	Contig18404_pilon:1012596	0.012	K
Contig18404_pilon:461780	Contig18404_pilon:1146412	0.006	K
Contig18404_pilon:461780	Contig18404_pilon:1146726	0.006	K
Contig18404_pilon:461780	Contig18404_pilon:1146960	0.012	K
Contig18404_pilon:461780	Contig18404_pilon:1147241	0.006	K
Contig18404_pilon:461780	Contig18404_pilon:1177900	0.007	K
Contig18404_pilon:461780	Contig18404_pilon:1285741	0.012	K
Contig18404_pilon:461780	Contig18404_pilon:1285748	0.006	K
Contig18404_pilon:461780	Contig18404_pilon:1285749	0.006	K
Contig18404_pilon:461780	Contig18404_pilon:1285777	0.012	K
Contig18404_pilon:461780	Contig18404_pilon:1285779	0.107	K
Contig18404_pilon:461780	Contig18404_pilon:1285803	0.012	K
Contig18404_pilon:461780	Contig18404_pilon:1300432	1	K
Contig18404_pilon:461780	Contig18404_pilon:496160	1	K
Contig18404_pilon:461780	Contig18404_pilon:544009	1	K
Contig18404_pilon:461780	Contig18404_pilon:574047	1	K
Contig18404_pilon:461780	Contig18404_pilon:574051	1	K
Contig18404_pilon:461780	Contig18404_pilon:593628	1	K
Contig18404_pilon:461780	Contig18404_pilon:594190	1	K
Contig18404_pilon:461780	Contig18404_pilon:629093	1	K
Contig18404_pilon:461780	Contig18404_pilon:629264	0.006	K
Contig18404_pilon:461780	Contig18404_pilon:629339	0.006	K
Contig18404_pilon:461780	Contig18404_pilon:629911	1	K
Contig18404_pilon:461780	Contig18404_pilon:629914	1	K
Contig18404_pilon:461780	Contig18404_pilon:629921	1	K
Contig18404_pilon:461780	Contig18404_pilon:629924	1	K
Contig18404_pilon:461780	Contig18404_pilon:631573	0.474	K
Contig18404_pilon:461780	Contig18404_pilon:648419	1	K
Contig18404_pilon:461780	Contig18404_pilon:655610	1	K
Contig18404_pilon:461780	Contig18404_pilon:680207	1	K
Contig18404_pilon:461780	Contig18404_pilon:720627	1	K
Contig18404_pilon:461780	Contig18404_pilon:720684	1	K
Contig18404_pilon:461780	Contig18404_pilon:720982	1	K
Contig18404_pilon:461780	Contig18404_pilon:721266	1	K
Contig18404_pilon:461780	Contig18404_pilon:721513	0.006	K
Contig18404_pilon:461780	Contig18404_pilon:721526	0.006	K
Contig18404_pilon:461780	Contig18404_pilon:721563	0.012	K
Contig18404_pilon:461780	Contig18404_pilon:722097	0.007	K
Contig18404_pilon:461780	Contig18404_pilon:722105	0.006	K
Contig18404_pilon:461780	Contig18404_pilon:722498	0.012	K
Contig18404_pilon:461780	Contig18404_pilon:722518	0.006	K
Contig18404_pilon:461780	Contig18404_pilon:722597	1	K
Contig18404_pilon:461780	Contig18404_pilon:762685	1	K
Contig18404_pilon:461780	Contig18404_pilon:889054	1	K
Contig18404_pilon:461780	Contig18404_pilon:889684	1	K
Contig18404_pilon:461780	Contig18404_pilon:890403	1	K
Contig18404_pilon:461780	Contig18404_pilon:890631	1	K
Contig18404_pilon:461780	Contig18404_pilon:890980	1	K
Contig18404_pilon:461780	Contig18404_pilon:891477	1	K
Contig18404_pilon:461780	Contig18404_pilon:891765	1	K
Contig18404_pilon:461780	Contig18404_pilon:891887	1	K
Contig18404_pilon:461780	Contig18404_pilon:892127	1	K
Contig18404_pilon:461780	Contig18404_pilon:892221	1	K
Contig18404_pilon:461780	Contig18404_pilon:894024	1	K
Contig18404_pilon:461780	Contig18404_pilon:894451	1	K
Contig18404_pilon:461780	Contig18404_pilon:894686	1	K
Contig18404_pilon:461780	Contig18404_pilon:894800	1	K
Contig18404_pilon:461780	Contig18404_pilon:895177	1	K
Contig18404_pilon:461780	Contig18404_pilon:915267	0.012	K
Contig18404_pilon:461780	Contig18404_pilon:930669	1	K
Contig18404_pilon:461780	Contig18404_pilon:962009	0.006	K
Contig18404_pilon:461780	Contig18404_pilon:962174	0.02	K
Contig18404_pilon:461780	Contig18404_pilon:962253	0.012	K
Contig18404_pilon:461780	Contig18404_pilon:963689	0.028	K
Contig18404_pilon:461780	Contig18404_pilon:963758	0.006	K
Contig18404_pilon:461780	Contig18404_pilon:963814	0.006	K
Contig18404_pilon:461780	Contig18404_pilon:963902	0.006	K
Contig18404_pilon:461780	Contig18404_pilon:964027	0.006	K
Contig18404_pilon:461780	Contig18404_pilon:964029	1	K
Contig18404_pilon:461780	Contig18404_pilon:967134	1	K
Contig18404_pilon:496160	Contig18404_pilon:1012596	0.012	K
Contig18404_pilon:496160	Contig18404_pilon:1146412	0.006	K
Contig18404_pilon:496160	Contig18404_pilon:1146726	0.006	K
Contig18404_pilon:496160	Contig18404_pilon:1146960	0.012	K
Contig18404_pilon:496160	Contig18404_pilon:1147241	0.006	K
Contig18404_pilon:496160	Contig18404_pilon:1177900	0.007	K
Contig18404_pilon:496160	Contig18404_pilon:1285741	0.012	K
Contig18404_pilon:496160	Contig18404_pilon:1285748	0.006	K
Contig18404_pilon:496160	Contig18404_pilon:1285749	0.006	K
Contig18404_pilon:496160	Contig18404_pilon:1285777	0.012	K
Contig18404_pilon:496160	Contig18404_pilon:1285779	0.107	K
Contig18404_pilon:496160	Contig18404_pilon:1285803	0.012	K
Contig18404_pilon:496160	Contig18404_pilon:1300432	1	K
Contig18404_pilon:496160	Contig18404_pilon:544009	1	K
Contig18404_pilon:496160	Contig18404_pilon:574047	1	K
Contig18404_pilon:496160	Contig18404_pilon:574051	1	K
Contig18404_pilon:496160	Contig18404_pilon:593628	1	K
Contig18404_pilon:496160	Contig18404_pilon:594190	1	K
Contig18404_pilon:496160	Contig18404_pilon:629093	1	K
Contig18404_pilon:496160	Contig18404_pilon:629264	0.006	K
Contig18404_pilon:496160	Contig18404_pilon:629339	0.006	K
Contig18404_pilon:496160	Contig18404_pilon:629911	1	K
Contig18404_pilon:496160	Contig18404_pilon:629914	1	K
Contig18404_pilon:496160	Contig18404_pilon:629921	1	K
Contig18404_pilon:496160	Contig18404_pilon:629924	1	K
Contig18404_pilon:496160	Contig18404_pilon:631573	0.474	K
Contig18404_pilon:496160	Contig18404_pilon:648419	1	K
Contig18404_pilon:496160	Contig18404_pilon:655610	1	K
Contig18404_pilon:496160	Contig18404_pilon:680207	1	K
Contig18404_pilon:496160	Contig18404_pilon:720627	1	K
Contig18404_pilon:496160	Contig18404_pilon:720684	1	K
Contig18404_pilon:496160	Contig18404_pilon:720982	1	K
Contig18404_pilon:496160	Contig18404_pilon:721266	1	K
Contig18404_pilon:496160	Contig18404_pilon:721513	0.006	K
Contig18404_pilon:496160	Contig18404_pilon:721526	0.006	K
Contig18404_pilon:496160	Contig18404_pilon:721563	0.012	K
Contig18404_pilon:496160	Contig18404_pilon:722097	0.007	K
Contig18404_pilon:496160	Contig18404_pilon:722105	0.006	K
Contig18404_pilon:496160	Contig18404_pilon:722498	0.012	K
Contig18404_pilon:496160	Contig18404_pilon:722518	0.006	K
Contig18404_pilon:496160	Contig18404_pilon:722597	1	K
Contig18404_pilon:496160	Contig18404_pilon:762685	1	K
Contig18404_pilon:496160	Contig18404_pilon:889054	1	K
Contig18404_pilon:496160	Contig18404_pilon:889684	1	K
Contig18404_pilon:496160	Contig18404_pilon:890403	1	K
Contig18404_pilon:496160	Contig18404_pilon:890631	1	K
Contig18404_pilon:496160	Contig18404_pilon:890980	1	K
Contig18404_pilon:496160	Contig18404_pilon:891477	1	K
Contig18404_pilon:496160	Contig18404_pilon:891765	1	K
Contig18404_pilon:496160	Contig18404_pilon:891887	1	K
Contig18404_pilon:496160	Contig18404_pilon:892127	1	K
Contig18404_pilon:496160	Contig18404_pilon:892221	1	K
Contig18404_pilon:496160	Contig18404_pilon:894024	1	K
Contig18404_pilon:496160	Contig18404_pilon:894451	1	K
Contig18404_pilon:496160	Contig18404_pilon:894686	1	K
Contig18404_pilon:496160	Contig18404_pilon:894800	1	K
Contig18404_pilon:496160	Contig18404_pilon:895177	1	K
Contig18404_pilon:496160	Contig18404_pilon:915267	0.012	K
Contig18404_pilon:496160	Contig18404_pilon:930669	1	K
Contig18404_pilon:496160	Contig18404_pilon:962009	0.006	K
Contig18404_pilon:496160	Contig18404_pilon:962174	0.02	K
Contig18404_pilon:496160	Contig18404_pilon:962253	0.012	K
Contig18404_pilon:496160	Contig18404_pilon:963689	0.028	K
Contig18404_pilon:496160	Contig18404_pilon:963758	0.006	K
Contig18404_pilon:496160	Contig18404_pilon:963814	0.006	K
Contig18404_pilon:496160	Contig18404_pilon:963902	0.006	K
Contig18404_pilon:496160	Contig18404_pilon:964027	0.006	K
Contig18404_pilon:496160	Contig18404_pilon:964029	1	K
Contig18404_pilon:496160	Contig18404_pilon:967134	1	K
Contig18404_pilon:51377	Contig18404_pilon:1012596	0.012	K
Contig18404_pilon:51377	Contig18404_pilon:1146412	0.006	K
Contig18404_pilon:51377	Contig18404_pilon:1146726	0.006	K
Contig18404_pilon:51377	Contig18404_pilon:1146960	0.012	K
Contig18404_pilon:51377	Contig18404_pilon:1147241	0.006	K
Contig18404_pilon:51377	Contig18404_pilon:1177900	0.007	K
Contig18404_pilon:51377	Contig18404_pilon:1285741	0.012	K
Contig18404_pilon:51377	Contig18404_pilon:1285748	0.006	K
Contig18404_pilon:51377	Contig18404_pilon:1285749	0.006	K
Contig18404_pilon:51377	Contig18404_pilon:1285777	0.012	K
Contig18404_pilon:51377	Contig18404_pilon:1285779	0.107	K
Contig18404_pilon:51377	Contig18404_pilon:1285803	0.012	K
Contig18404_pilon:51377	Contig18404_pilon:1300432	1	K
Contig18404_pilon:51377	Contig18404_pilon:137989	1	K
Contig18404_pilon:51377	Contig18404_pilon:220580	1	K
Contig18404_pilon:51377	Contig18404_pilon:255585	0.006	K
Contig18404_pilon:51377	Contig18404_pilon:308181	0.012	K
Contig18404_pilon:51377	Contig18404_pilon:308209	0.02	K
Contig18404_pilon:51377	Contig18404_pilon:308215	0.02	K
Contig18404_pilon:51377	Contig18404_pilon:308248	0.012	K
Contig18404_pilon:51377	Contig18404_pilon:406308	1	K
Contig18404_pilon:51377	Contig18404_pilon:406335	1	K
Contig18404_pilon:51377	Contig18404_pilon:406611	1	K
Contig18404_pilon:51377	Contig18404_pilon:406779	1	K
Contig18404_pilon:51377	Contig18404_pilon:406818	1	K
Contig18404_pilon:51377	Contig18404_pilon:407403	1	K
Contig18404_pilon:51377	Contig18404_pilon:461780	1	K
Contig18404_pilon:51377	Contig18404_pilon:496160	1	K
Contig18404_pilon:51377	Contig18404_pilon:544009	1	K
Contig18404_pilon:51377	Contig18404_pilon:574047	1	K
Contig18404_pilon:51377	Contig18404_pilon:574051	1	K
Contig18404_pilon:51377	Contig18404_pilon:593628	1	K
Contig18404_pilon:51377	Contig18404_pilon:594190	1	K
Contig18404_pilon:51377	Contig18404_pilon:629093	1	K
Contig18404_pilon:51377	Contig18404_pilon:629264	0.006	K
Contig18404_pilon:51377	Contig18404_pilon:629339	0.006	K
Contig18404_pilon:51377	Contig18404_pilon:629911	1	K
Contig18404_pilon:51377	Contig18404_pilon:629914	1	K
Contig18404_pilon:51377	Contig18404_pilon:629921	1	K
Contig18404_pilon:51377	Contig18404_pilon:629924	1	K
Contig18404_pilon:51377	Contig18404_pilon:631573	0.474	K
Contig18404_pilon:51377	Contig18404_pilon:648419	1	K
Contig18404_pilon:51377	Contig18404_pilon:655610	1	K
Contig18404_pilon:51377	Contig18404_pilon:680207	1	K
Contig18404_pilon:51377	Contig18404_pilon:720627	1	K
Contig18404_pilon:51377	Contig18404_pilon:720684	1	K
Contig18404_pilon:51377	Contig18404_pilon:720982	1	K
Contig18404_pilon:51377	Contig18404_pilon:721266	1	K
Contig18404_pilon:51377	Contig18404_pilon:721513	0.006	K
Contig18404_pilon:51377	Contig18404_pilon:721526	0.006	K
Contig18404_pilon:51377	Contig18404_pilon:721563	0.012	K
Contig18404_pilon:51377	Contig18404_pilon:722097	0.007	K
Contig18404_pilon:51377	Contig18404_pilon:722105	0.006	K
Contig18404_pilon:51377	Contig18404_pilon:722498	0.012	K
Contig18404_pilon:51377	Contig18404_pilon:722518	0.006	K
Contig18404_pilon:51377	Contig18404_pilon:722597	1	K
Contig18404_pilon:51377	Contig18404_pilon:762685	1	K
Contig18404_pilon:51377	Contig18404_pilon:889054	1	K
Contig18404_pilon:51377	Contig18404_pilon:889684	1	K
Contig18404_pilon:51377	Contig18404_pilon:890403	1	K
Contig18404_pilon:51377	Contig18404_pilon:890631	1	K
Contig18404_pilon:51377	Contig18404_pilon:890980	1	K
Contig18404_pilon:51377	Contig18404_pilon:891477	1	K
Contig18404_pilon:51377	Contig18404_pilon:891765	1	K
Contig18404_pilon:51377	Contig18404_pilon:891887	1	K
Contig18404_pilon:51377	Contig18404_pilon:892127	1	K
Contig18404_pilon:51377	Contig18404_pilon:892221	1	K
Contig18404_pilon:51377	Contig18404_pilon:894024	1	K
Contig18404_pilon:51377	Contig18404_pilon:894451	1	K
Contig18404_pilon:51377	Contig18404_pilon:894686	1	K
Contig18404_pilon:51377	Contig18404_pilon:894800	1	K
Contig18404_pilon:51377	Contig18404_pilon:895177	1	K
Contig18404_pilon:51377	Contig18404_pilon:915267	0.012	K
Contig18404_pilon:51377	Contig18404_pilon:930669	1	K
Contig18404_pilon:51377	Contig18404_pilon:962009	0.006	K
Contig18404_pilon:51377	Contig18404_pilon:962174	0.02	K
Contig18404_pilon:51377	Contig18404_pilon:962253	0.012	K
Contig18404_pilon:51377	Contig18404_pilon:963689	0.028	K
Contig18404_pilon:51377	Contig18404_pilon:963758	0.006	K
Contig18404_pilon:51377	Contig18404_pilon:963814	0.006	K
Contig18404_pilon:51377	Contig18404_pilon:963902	0.006	K
Contig18404_pilon:51377	Contig18404_pilon:964027	0.006	K
Contig18404_pilon:51377	Contig18404_pilon:964029	1	K
Contig18404_pilon:51377	Contig18404_pilon:967134	1	K
Contig18404_pilon:544009	Contig18404_pilon:1012596	0.012	K
Contig18404_pilon:544009	Contig18404_pilon:1146412	0.006	K
Contig18404_pilon:544009	Contig18404_pilon:1146726	0.006	K
Contig18404_pilon:544009	Contig18404_pilon:1146960	0.012	K
Contig18404_pilon:544009	Contig18404_pilon:1147241	0.006	K
Contig18404_pilon:544009	Contig18404_pilon:1177900	0.007	K
Contig18404_pilon:544009	Contig18404_pilon:1285741	0.012	K
Contig18404_pilon:544009	Contig18404_pilon:1285748	0.006	K
Contig18404_pilon:544009	Contig18404_pilon:1285749	0.006	K
Contig18404_pilon:544009	Contig18404_pilon:1285777	0.012	K
Contig18404_pilon:544009	Contig18404_pilon:1285779	0.107	K
Contig18404_pilon:544009	Contig18404_pilon:1285803	0.012	K
Contig18404_pilon:544009	Contig18404_pilon:1300432	1	K
Contig18404_pilon:544009	Contig18404_pilon:574047	1	K
Contig18404_pilon:544009	Contig18404_pilon:574051	1	K
Contig18404_pilon:544009	Contig18404_pilon:593628	1	K
Contig18404_pilon:544009	Contig18404_pilon:594190	1	K
Contig18404_pilon:544009	Contig18404_pilon:629093	1	K
Contig18404_pilon:544009	Contig18404_pilon:629264	0.006	K
Contig18404_pilon:544009	Contig18404_pilon:629339	0.006	K
Contig18404_pilon:544009	Contig18404_pilon:629911	1	K
Contig18404_pilon:544009	Contig18404_pilon:629914	1	K
Contig18404_pilon:544009	Contig18404_pilon:629921	1	K
Contig18404_pilon:544009	Contig18404_pilon:629924	1	K
Contig18404_pilon:544009	Contig18404_pilon:631573	0.474	K
Contig18404_pilon:544009	Contig18404_pilon:648419	1	K
Contig18404_pilon:544009	Contig18404_pilon:655610	1	K
Contig18404_pilon:544009	Contig18404_pilon:680207	1	K
Contig18404_pilon:544009	Contig18404_pilon:720627	1	K
Contig18404_pilon:544009	Contig18404_pilon:720684	1	K
Contig18404_pilon:544009	Contig18404_pilon:720982	1	K
Contig18404_pilon:544009	Contig18404_pilon:721266	1	K
Contig18404_pilon:544009	Contig18404_pilon:721513	0.006	K
Contig18404_pilon:544009	Contig18404_pilon:721526	0.006	K
Contig18404_pilon:544009	Contig18404_pilon:721563	0.012	K
Contig18404_pilon:544009	Contig18404_pilon:722097	0.007	K
Contig18404_pilon:544009	Contig18404_pilon:722105	0.006	K
Contig18404_pilon:544009	Contig18404_pilon:722498	0.012	K
Contig18404_pilon:544009	Contig18404_pilon:722518	0.006	K
Contig18404_pilon:544009	Contig18404_pilon:722597	1	K
Contig18404_pilon:544009	Contig18404_pilon:762685	1	K
Contig18404_pilon:544009	Contig18404_pilon:889054	1	K
Contig18404_pilon:544009	Contig18404_pilon:889684	1	K
Contig18404_pilon:544009	Contig18404_pilon:890403	1	K
Contig18404_pilon:544009	Contig18404_pilon:890631	1	K
Contig18404_pilon:544009	Contig18404_pilon:890980	1	K
Contig18404_pilon:544009	Contig18404_pilon:891477	1	K
Contig18404_pilon:544009	Contig18404_pilon:891765	1	K
Contig18404_pilon:544009	Contig18404_pilon:891887	1	K
Contig18404_pilon:544009	Contig18404_pilon:892127	1	K
Contig18404_pilon:544009	Contig18404_pilon:892221	1	K
Contig18404_pilon:544009	Contig18404_pilon:894024	1	K
Contig18404_pilon:544009	Contig18404_pilon:894451	1	K
Contig18404_pilon:544009	Contig18404_pilon:894686	1	K
Contig18404_pilon:544009	Contig18404_pilon:894800	1	K
Contig18404_pilon:544009	Contig18404_pilon:895177	1	K
Contig18404_pilon:544009	Contig18404_pilon:915267	0.012	K
Contig18404_pilon:544009	Contig18404_pilon:930669	1	K
Contig18404_pilon:544009	Contig18404_pilon:962009	0.006	K
Contig18404_pilon:544009	Contig18404_pilon:962174	0.02	K
Contig18404_pilon:544009	Contig18404_pilon:962253	0.012	K
Contig18404_pilon:544009	Contig18404_pilon:963689	0.028	K
Contig18404_pilon:544009	Contig18404_pilon:963758	0.006	K
Contig18404_pilon:544009	Contig18404_pilon:963814	0.006	K
Contig18404_pilon:544009	Contig18404_pilon:963902	0.006	K
Contig18404_pilon:544009	Contig18404_pilon:964027	0.006	K
Contig18404_pilon:544009	Contig18404_pilon:964029	1	K
Contig18404_pilon:544009	Contig18404_pilon:967134	1	K
Contig18404_pilon:574047	Contig18404_pilon:1012596	0.012	K
Contig18404_pilon:574047	Contig18404_pilon:1146412	0.006	K
Contig18404_pilon:574047	Contig18404_pilon:1146726	0.006	K
Contig18404_pilon:574047	Contig18404_pilon:1146960	0.012	K
Contig18404_pilon:574047	Contig18404_pilon:1147241	0.006	K
Contig18404_pilon:574047	Contig18404_pilon:1177900	0.007	K
Contig18404_pilon:574047	Contig18404_pilon:1285741	0.012	K
Contig18404_pilon:574047	Contig18404_pilon:1285748	0.006	K
Contig18404_pilon:574047	Contig18404_pilon:1285749	0.006	K
Contig18404_pilon:574047	Contig18404_pilon:1285777	0.012	K
Contig18404_pilon:574047	Contig18404_pilon:1285779	0.107	K
Contig18404_pilon:574047	Contig18404_pilon:1285803	0.012	K
Contig18404_pilon:574047	Contig18404_pilon:1300432	1	K
Contig18404_pilon:574047	Contig18404_pilon:574051	1	K
Contig18404_pilon:574047	Contig18404_pilon:593628	1	K
Contig18404_pilon:574047	Contig18404_pilon:594190	1	K
Contig18404_pilon:574047	Contig18404_pilon:629093	1	K
Contig18404_pilon:574047	Contig18404_pilon:629264	0.006	K
Contig18404_pilon:574047	Contig18404_pilon:629339	0.006	K
Contig18404_pilon:574047	Contig18404_pilon:629911	1	K
Contig18404_pilon:574047	Contig18404_pilon:629914	1	K
Contig18404_pilon:574047	Contig18404_pilon:629921	1	K
Contig18404_pilon:574047	Contig18404_pilon:629924	1	K
Contig18404_pilon:574047	Contig18404_pilon:631573	0.474	K
Contig18404_pilon:574047	Contig18404_pilon:648419	1	K
Contig18404_pilon:574047	Contig18404_pilon:655610	1	K
Contig18404_pilon:574047	Contig18404_pilon:680207	1	K
Contig18404_pilon:574047	Contig18404_pilon:720627	1	K
Contig18404_pilon:574047	Contig18404_pilon:720684	1	K
Contig18404_pilon:574047	Contig18404_pilon:720982	1	K
Contig18404_pilon:574047	Contig18404_pilon:721266	1	K
Contig18404_pilon:574047	Contig18404_pilon:721513	0.006	K
Contig18404_pilon:574047	Contig18404_pilon:721526	0.006	K
Contig18404_pilon:574047	Contig18404_pilon:721563	0.012	K
Contig18404_pilon:574047	Contig18404_pilon:722097	0.007	K
Contig18404_pilon:574047	Contig18404_pilon:722105	0.006	K
Contig18404_pilon:574047	Contig18404_pilon:722498	0.012	K
Contig18404_pilon:574047	Contig18404_pilon:722518	0.006	K
Contig18404_pilon:574047	Contig18404_pilon:722597	1	K
Contig18404_pilon:574047	Contig18404_pilon:762685	1	K
Contig18404_pilon:574047	Contig18404_pilon:889054	1	K
Contig18404_pilon:574047	Contig18404_pilon:889684	1	K
Contig18404_pilon:574047	Contig18404_pilon:890403	1	K
Contig18404_pilon:574047	Contig18404_pilon:890631	1	K
Contig18404_pilon:574047	Contig18404_pilon:890980	1	K
Contig18404_pilon:574047	Contig18404_pilon:891477	1	K
Contig18404_pilon:574047	Contig18404_pilon:891765	1	K
Contig18404_pilon:574047	Contig18404_pilon:891887	1	K
Contig18404_pilon:574047	Contig18404_pilon:892127	1	K
Contig18404_pilon:574047	Contig18404_pilon:892221	1	K
Contig18404_pilon:574047	Contig18404_pilon:894024	1	K
Contig18404_pilon:574047	Contig18404_pilon:894451	1	K
Contig18404_pilon:574047	Contig18404_pilon:894686	1	K
Contig18404_pilon:574047	Contig18404_pilon:894800	1	K
Contig18404_pilon:574047	Contig18404_pilon:895177	1	K
Contig18404_pilon:574047	Contig18404_pilon:915267	0.012	K
Contig18404_pilon:574047	Contig18404_pilon:930669	1	K
Contig18404_pilon:574047	Contig18404_pilon:962009	0.006	K
Contig18404_pilon:574047	Contig18404_pilon:962174	0.02	K
Contig18404_pilon:574047	Contig18404_pilon:962253	0.012	K
Contig18404_pilon:574047	Contig18404_pilon:963689	0.028	K
Contig18404_pilon:574047	Contig18404_pilon:963758	0.006	K
Contig18404_pilon:574047	Contig18404_pilon:963814	0.006	K
Contig18404_pilon:574047	Contig18404_pilon:963902	0.006	K
Contig18404_pilon:574047	Contig18404_pilon:964027	0.006	K
Contig18404_pilon:574047	Contig18404_pilon:964029	1	K
Contig18404_pilon:574047	Contig18404_pilon:967134	1	K
Contig18404_pilon:574051	Contig18404_pilon:1012596	0.012	K
Contig18404_pilon:574051	Contig18404_pilon:1146412	0.006	K
Contig18404_pilon:574051	Contig18404_pilon:1146726	0.006	K
Contig18404_pilon:574051	Contig18404_pilon:1146960	0.012	K
Contig18404_pilon:574051	Contig18404_pilon:1147241	0.006	K
Contig18404_pilon:574051	Contig18404_pilon:1177900	0.007	K
Contig18404_pilon:574051	Contig18404_pilon:1285741	0.012	K
Contig18404_pilon:574051	Contig18404_pilon:1285748	0.006	K
Contig18404_pilon:574051	Contig18404_pilon:1285749	0.006	K
Contig18404_pilon:574051	Contig18404_pilon:1285777	0.012	K
Contig18404_pilon:574051	Contig18404_pilon:1285779	0.107	K
Contig18404_pilon:574051	Contig18404_pilon:1285803	0.012	K
Contig18404_pilon:574051	Contig18404_pilon:1300432	1	K
Contig18404_pilon:574051	Contig18404_pilon:593628	1	K
Contig18404_pilon:574051	Contig18404_pilon:594190	1	K
Contig18404_pilon:574051	Contig18404_pilon:629093	1	K
Contig18404_pilon:574051	Contig18404_pilon:629264	0.006	K
Contig18404_pilon:574051	Contig18404_pilon:629339	0.006	K
Contig18404_pilon:574051	Contig18404_pilon:629911	1	K
Contig18404_pilon:574051	Contig18404_pilon:629914	1	K
Contig18404_pilon:574051	Contig18404_pilon:629921	1	K
Contig18404_pilon:574051	Contig18404_pilon:629924	1	K
Contig18404_pilon:574051	Contig18404_pilon:631573	0.474	K
Contig18404_pilon:574051	Contig18404_pilon:648419	1	K
Contig18404_pilon:574051	Contig18404_pilon:655610	1	K
Contig18404_pilon:574051	Contig18404_pilon:680207	1	K
Contig18404_pilon:574051	Contig18404_pilon:720627	1	K
Contig18404_pilon:574051	Contig18404_pilon:720684	1	K
Contig18404_pilon:574051	Contig18404_pilon:720982	1	K
Contig18404_pilon:574051	Contig18404_pilon:721266	1	K
Contig18404_pilon:574051	Contig18404_pilon:721513	0.006	K
Contig18404_pilon:574051	Contig18404_pilon:721526	0.006	K
Contig18404_pilon:574051	Contig18404_pilon:721563	0.012	K
Contig18404_pilon:574051	Contig18404_pilon:722097	0.007	K
Contig18404_pilon:574051	Contig18404_pilon:722105	0.006	K
Contig18404_pilon:574051	Contig18404_pilon:722498	0.012	K
Contig18404_pilon:574051	Contig18404_pilon:722518	0.006	K
Contig18404_pilon:574051	Contig18404_pilon:722597	1	K
Contig18404_pilon:574051	Contig18404_pilon:762685	1	K
Contig18404_pilon:574051	Contig18404_pilon:889054	1	K
Contig18404_pilon:574051	Contig18404_pilon:889684	1	K
Contig18404_pilon:574051	Contig18404_pilon:890403	1	K
Contig18404_pilon:574051	Contig18404_pilon:890631	1	K
Contig18404_pilon:574051	Contig18404_pilon:890980	1	K
Contig18404_pilon:574051	Contig18404_pilon:891477	1	K
Contig18404_pilon:574051	Contig18404_pilon:891765	1	K
Contig18404_pilon:574051	Contig18404_pilon:891887	1	K
Contig18404_pilon:574051	Contig18404_pilon:892127	1	K
Contig18404_pilon:574051	Contig18404_pilon:892221	1	K
Contig18404_pilon:574051	Contig18404_pilon:894024	1	K
Contig18404_pilon:574051	Contig18404_pilon:894451	1	K
Contig18404_pilon:574051	Contig18404_pilon:894686	1	K
Contig18404_pilon:574051	Contig18404_pilon:894800	1	K
Contig18404_pilon:574051	Contig18404_pilon:895177	1	K
Contig18404_pilon:574051	Contig18404_pilon:915267	0.012	K
Contig18404_pilon:574051	Contig18404_pilon:930669	1	K
Contig18404_pilon:574051	Contig18404_pilon:962009	0.006	K
Contig18404_pilon:574051	Contig18404_pilon:962174	0.02	K
Contig18404_pilon:574051	Contig18404_pilon:962253	0.012	K
Contig18404_pilon:574051	Contig18404_pilon:963689	0.028	K
Contig18404_pilon:574051	Contig18404_pilon:963758	0.006	K
Contig18404_pilon:574051	Contig18404_pilon:963814	0.006	K
Contig18404_pilon:574051	Contig18404_pilon:963902	0.006	K
Contig18404_pilon:574051	Contig18404_pilon:964027	0.006	K
Contig18404_pilon:574051	Contig18404_pilon:964029	1	K
Contig18404_pilon:574051	Contig18404_pilon:967134	1	K
Contig18404_pilon:593628	Contig18404_pilon:1012596	0.012	K
Contig18404_pilon:593628	Contig18404_pilon:1146412	0.006	K
Contig18404_pilon:593628	Contig18404_pilon:1146726	0.006	K
Contig18404_pilon:593628	Contig18404_pilon:1146960	0.012	K
Contig18404_pilon:593628	Contig18404_pilon:1147241	0.006	K
Contig18404_pilon:593628	Contig18404_pilon:1177900	0.007	K
Contig18404_pilon:593628	Contig18404_pilon:1285741	0.012	K
Contig18404_pilon:593628	Contig18404_pilon:1285748	0.006	K
Contig18404_pilon:593628	Contig18404_pilon:1285749	0.006	K
Contig18404_pilon:593628	Contig18404_pilon:1285777	0.012	K
Contig18404_pilon:593628	Contig18404_pilon:1285779	0.107	K
Contig18404_pilon:593628	Contig18404_pilon:1285803	0.012	K
Contig18404_pilon:593628	Contig18404_pilon:1300432	1	K
Contig18404_pilon:593628	Contig18404_pilon:594190	1	K
Contig18404_pilon:593628	Contig18404_pilon:629093	1	K
Contig18404_pilon:593628	Contig18404_pilon:629264	0.006	K
Contig18404_pilon:593628	Contig18404_pilon:629339	0.006	K
Contig18404_pilon:593628	Contig18404_pilon:629911	1	K
Contig18404_pilon:593628	Contig18404_pilon:629914	1	K
Contig18404_pilon:593628	Contig18404_pilon:629921	1	K
Contig18404_pilon:593628	Contig18404_pilon:629924	1	K
Contig18404_pilon:593628	Contig18404_pilon:631573	0.474	K
Contig18404_pilon:593628	Contig18404_pilon:648419	1	K
Contig18404_pilon:593628	Contig18404_pilon:655610	1	K
Contig18404_pilon:593628	Contig18404_pilon:680207	1	K
Contig18404_pilon:593628	Contig18404_pilon:720627	1	K
Contig18404_pilon:593628	Contig18404_pilon:720684	1	K
Contig18404_pilon:593628	Contig18404_pilon:720982	1	K
Contig18404_pilon:593628	Contig18404_pilon:721266	1	K
Contig18404_pilon:593628	Contig18404_pilon:721513	0.006	K
Contig18404_pilon:593628	Contig18404_pilon:721526	0.006	K
Contig18404_pilon:593628	Contig18404_pilon:721563	0.012	K
Contig18404_pilon:593628	Contig18404_pilon:722097	0.007	K
Contig18404_pilon:593628	Contig18404_pilon:722105	0.006	K
Contig18404_pilon:593628	Contig18404_pilon:722498	0.012	K
Contig18404_pilon:593628	Contig18404_pilon:722518	0.006	K
Contig18404_pilon:593628	Contig18404_pilon:722597	1	K
Contig18404_pilon:593628	Contig18404_pilon:762685	1	K
Contig18404_pilon:593628	Contig18404_pilon:889054	1	K
Contig18404_pilon:593628	Contig18404_pilon:889684	1	K
Contig18404_pilon:593628	Contig18404_pilon:890403	1	K
Contig18404_pilon:593628	Contig18404_pilon:890631	1	K
Contig18404_pilon:593628	Contig18404_pilon:890980	1	K
Contig18404_pilon:593628	Contig18404_pilon:891477	1	K
Contig18404_pilon:593628	Contig18404_pilon:891765	1	K
Contig18404_pilon:593628	Contig18404_pilon:891887	1	K
Contig18404_pilon:593628	Contig18404_pilon:892127	1	K
Contig18404_pilon:593628	Contig18404_pilon:892221	1	K
Contig18404_pilon:593628	Contig18404_pilon:894024	1	K
Contig18404_pilon:593628	Contig18404_pilon:894451	1	K
Contig18404_pilon:593628	Contig18404_pilon:894686	1	K
Contig18404_pilon:593628	Contig18404_pilon:894800	1	K
Contig18404_pilon:593628	Contig18404_pilon:895177	1	K
Contig18404_pilon:593628	Contig18404_pilon:915267	0.012	K
Contig18404_pilon:593628	Contig18404_pilon:930669	1	K
Contig18404_pilon:593628	Contig18404_pilon:962009	0.006	K
Contig18404_pilon:593628	Contig18404_pilon:962174	0.02	K
Contig18404_pilon:593628	Contig18404_pilon:962253	0.012	K
Contig18404_pilon:593628	Contig18404_pilon:963689	0.028	K
Contig18404_pilon:593628	Contig18404_pilon:963758	0.006	K
Contig18404_pilon:593628	Contig18404_pilon:963814	0.006	K
Contig18404_pilon:593628	Contig18404_pilon:963902	0.006	K
Contig18404_pilon:593628	Contig18404_pilon:964027	0.006	K
Contig18404_pilon:593628	Contig18404_pilon:964029	1	K
Contig18404_pilon:593628	Contig18404_pilon:967134	1	K
Contig18404_pilon:594190	Contig18404_pilon:1012596	0.012	K
Contig18404_pilon:594190	Contig18404_pilon:1146412	0.006	K
Contig18404_pilon:594190	Contig18404_pilon:1146726	0.006	K
Contig18404_pilon:594190	Contig18404_pilon:1146960	0.012	K
Contig18404_pilon:594190	Contig18404_pilon:1147241	0.006	K
Contig18404_pilon:594190	Contig18404_pilon:1177900	0.007	K
Contig18404_pilon:594190	Contig18404_pilon:1285741	0.012	K
Contig18404_pilon:594190	Contig18404_pilon:1285748	0.006	K
Contig18404_pilon:594190	Contig18404_pilon:1285749	0.006	K
Contig18404_pilon:594190	Contig18404_pilon:1285777	0.012	K
Contig18404_pilon:594190	Contig18404_pilon:1285779	0.107	K
Contig18404_pilon:594190	Contig18404_pilon:1285803	0.012	K
Contig18404_pilon:594190	Contig18404_pilon:1300432	1	K
Contig18404_pilon:594190	Contig18404_pilon:629093	1	K
Contig18404_pilon:594190	Contig18404_pilon:629264	0.006	K
Contig18404_pilon:594190	Contig18404_pilon:629339	0.006	K
Contig18404_pilon:594190	Contig18404_pilon:629911	1	K
Contig18404_pilon:594190	Contig18404_pilon:629914	1	K
Contig18404_pilon:594190	Contig18404_pilon:629921	1	K
Contig18404_pilon:594190	Contig18404_pilon:629924	1	K
Contig18404_pilon:594190	Contig18404_pilon:631573	0.474	K
Contig18404_pilon:594190	Contig18404_pilon:648419	1	K
Contig18404_pilon:594190	Contig18404_pilon:655610	1	K
Contig18404_pilon:594190	Contig18404_pilon:680207	1	K
Contig18404_pilon:594190	Contig18404_pilon:720627	1	K
Contig18404_pilon:594190	Contig18404_pilon:720684	1	K
Contig18404_pilon:594190	Contig18404_pilon:720982	1	K
Contig18404_pilon:594190	Contig18404_pilon:721266	1	K
Contig18404_pilon:594190	Contig18404_pilon:721513	0.006	K
Contig18404_pilon:594190	Contig18404_pilon:721526	0.006	K
Contig18404_pilon:594190	Contig18404_pilon:721563	0.012	K
Contig18404_pilon:594190	Contig18404_pilon:722097	0.007	K
Contig18404_pilon:594190	Contig18404_pilon:722105	0.006	K
Contig18404_pilon:594190	Contig18404_pilon:722498	0.012	K
Contig18404_pilon:594190	Contig18404_pilon:722518	0.006	K
Contig18404_pilon:594190	Contig18404_pilon:722597	1	K
Contig18404_pilon:594190	Contig18404_pilon:762685	1	K
Contig18404_pilon:594190	Contig18404_pilon:889054	1	K
Contig18404_pilon:594190	Contig18404_pilon:889684	1	K
Contig18404_pilon:594190	Contig18404_pilon:890403	1	K
Contig18404_pilon:594190	Contig18404_pilon:890631	1	K
Contig18404_pilon:594190	Contig18404_pilon:890980	1	K
Contig18404_pilon:594190	Contig18404_pilon:891477	1	K
Contig18404_pilon:594190	Contig18404_pilon:891765	1	K
Contig18404_pilon:594190	Contig18404_pilon:891887	1	K
Contig18404_pilon:594190	Contig18404_pilon:892127	1	K
Contig18404_pilon:594190	Contig18404_pilon:892221	1	K
Contig18404_pilon:594190	Contig18404_pilon:894024	1	K
Contig18404_pilon:594190	Contig18404_pilon:894451	1	K
Contig18404_pilon:594190	Contig18404_pilon:894686	1	K
Contig18404_pilon:594190	Contig18404_pilon:894800	1	K
Contig18404_pilon:594190	Contig18404_pilon:895177	1	K
Contig18404_pilon:594190	Contig18404_pilon:915267	0.012	K
Contig18404_pilon:594190	Contig18404_pilon:930669	1	K
Contig18404_pilon:594190	Contig18404_pilon:962009	0.006	K
Contig18404_pilon:594190	Contig18404_pilon:962174	0.02	K
Contig18404_pilon:594190	Contig18404_pilon:962253	0.012	K
Contig18404_pilon:594190	Contig18404_pilon:963689	0.028	K
Contig18404_pilon:594190	Contig18404_pilon:963758	0.006	K
Contig18404_pilon:594190	Contig18404_pilon:963814	0.006	K
Contig18404_pilon:594190	Contig18404_pilon:963902	0.006	K
Contig18404_pilon:594190	Contig18404_pilon:964027	0.006	K
Contig18404_pilon:594190	Contig18404_pilon:964029	1	K
Contig18404_pilon:594190	Contig18404_pilon:967134	1	K
Contig18404_pilon:629093	Contig18404_pilon:1012596	0.012	K
Contig18404_pilon:629093	Contig18404_pilon:1146412	0.006	K
Contig18404_pilon:629093	Contig18404_pilon:1146726	0.006	K
Contig18404_pilon:629093	Contig18404_pilon:1146960	0.012	K
Contig18404_pilon:629093	Contig18404_pilon:1147241	0.006	K
Contig18404_pilon:629093	Contig18404_pilon:1177900	0.007	K
Contig18404_pilon:629093	Contig18404_pilon:1285741	0.012	K
Contig18404_pilon:629093	Contig18404_pilon:1285748	0.006	K
Contig18404_pilon:629093	Contig18404_pilon:1285749	0.006	K
Contig18404_pilon:629093	Contig18404_pilon:1285777	0.012	K
Contig18404_pilon:629093	Contig18404_pilon:1285779	0.107	K
Contig18404_pilon:629093	Contig18404_pilon:1285803	0.012	K
Contig18404_pilon:629093	Contig18404_pilon:1300432	1	K
Contig18404_pilon:629093	Contig18404_pilon:629264	0.006	K
Contig18404_pilon:629093	Contig18404_pilon:629339	0.006	K
Contig18404_pilon:629093	Contig18404_pilon:629911	1	K
Contig18404_pilon:629093	Contig18404_pilon:629914	1	K
Contig18404_pilon:629093	Contig18404_pilon:629921	1	K
Contig18404_pilon:629093	Contig18404_pilon:629924	1	K
Contig18404_pilon:629093	Contig18404_pilon:631573	0.474	K
Contig18404_pilon:629093	Contig18404_pilon:648419	1	K
Contig18404_pilon:629093	Contig18404_pilon:655610	1	K
Contig18404_pilon:629093	Contig18404_pilon:680207	1	K
Contig18404_pilon:629093	Contig18404_pilon:720627	1	K
Contig18404_pilon:629093	Contig18404_pilon:720684	1	K
Contig18404_pilon:629093	Contig18404_pilon:720982	1	K
Contig18404_pilon:629093	Contig18404_pilon:721266	1	K
Contig18404_pilon:629093	Contig18404_pilon:721513	0.006	K
Contig18404_pilon:629093	Contig18404_pilon:721526	0.006	K
Contig18404_pilon:629093	Contig18404_pilon:721563	0.012	K
Contig18404_pilon:629093	Contig18404_pilon:722097	0.007	K
Contig18404_pilon:629093	Contig18404_pilon:722105	0.006	K
Contig18404_pilon:629093	Contig18404_pilon:722498	0.012	K
Contig18404_pilon:629093	Contig18404_pilon:722518	0.006	K
Contig18404_pilon:629093	Contig18404_pilon:722597	1	K
Contig18404_pilon:629093	Contig18404_pilon:762685	1	K
Contig18404_pilon:629093	Contig18404_pilon:889054	1	K
Contig18404_pilon:629093	Contig18404_pilon:889684	1	K
Contig18404_pilon:629093	Contig18404_pilon:890403	1	K
Contig18404_pilon:629093	Contig18404_pilon:890631	1	K
Contig18404_pilon:629093	Contig18404_pilon:890980	1	K
Contig18404_pilon:629093	Contig18404_pilon:891477	1	K
Contig18404_pilon:629093	Contig18404_pilon:891765	1	K
Contig18404_pilon:629093	Contig18404_pilon:891887	1	K
Contig18404_pilon:629093	Contig18404_pilon:892127	1	K
Contig18404_pilon:629093	Contig18404_pilon:892221	1	K
Contig18404_pilon:629093	Contig18404_pilon:894024	1	K
Contig18404_pilon:629093	Contig18404_pilon:894451	1	K
Contig18404_pilon:629093	Contig18404_pilon:894686	1	K
Contig18404_pilon:629093	Contig18404_pilon:894800	1	K
Contig18404_pilon:629093	Contig18404_pilon:895177	1	K
Contig18404_pilon:629093	Contig18404_pilon:915267	0.012	K
Contig18404_pilon:629093	Contig18404_pilon:930669	1	K
Contig18404_pilon:629093	Contig18404_pilon:962009	0.006	K
Contig18404_pilon:629093	Contig18404_pilon:962174	0.02	K
Contig18404_pilon:629093	Contig18404_pilon:962253	0.012	K
Contig18404_pilon:629093	Contig18404_pilon:963689	0.028	K
Contig18404_pilon:629093	Contig18404_pilon:963758	0.006	K
Contig18404_pilon:629093	Contig18404_pilon:963814	0.006	K
Contig18404_pilon:629093	Contig18404_pilon:963902	0.006	K
Contig18404_pilon:629093	Contig18404_pilon:964027	0.006	K
Contig18404_pilon:629093	Contig18404_pilon:964029	1	K
Contig18404_pilon:629093	Contig18404_pilon:967134	1	K
Contig18404_pilon:629264	Contig18404_pilon:1012596	0.474	K
Contig18404_pilon:629264	Contig18404_pilon:1146412	0.003	K
Contig18404_pilon:629264	Contig18404_pilon:1146726	0.003	K
Contig18404_pilon:629264	Contig18404_pilon:1146960	0.006	K
Contig18404_pilon:629264	Contig18404_pilon:1147241	0.003	K
Contig18404_pilon:629264	Contig18404_pilon:1177900	0.003	K
Contig18404_pilon:629264	Contig18404_pilon:1285741	0.006	K
Contig18404_pilon:629264	Contig18404_pilon:1285748	0.003	K
Contig18404_pilon:629264	Contig18404_pilon:1285749	0.003	K
Contig18404_pilon:629264	Contig18404_pilon:1285777	0.006	K
Contig18404_pilon:629264	Contig18404_pilon:1285779	0.009	K
Contig18404_pilon:629264	Contig18404_pilon:1285803	0.006	K
Contig18404_pilon:629264	Contig18404_pilon:1300432	0.006	K
Contig18404_pilon:629264	Contig18404_pilon:629339	1	K
Contig18404_pilon:629264	Contig18404_pilon:629911	0.006	K
Contig18404_pilon:629264	Contig18404_pilon:629914	0.006	K
Contig18404_pilon:629264	Contig18404_pilon:629921	0.006	K
Contig18404_pilon:629264	Contig18404_pilon:629924	0.006	K
Contig18404_pilon:629264	Contig18404_pilon:631573	0.003	K
Contig18404_pilon:629264	Contig18404_pilon:648419	0.006	K
Contig18404_pilon:629264	Contig18404_pilon:655610	0.006	K
Contig18404_pilon:629264	Contig18404_pilon:680207	0.006	K
Contig18404_pilon:629264	Contig18404_pilon:720627	0.006	K
Contig18404_pilon:629264	Contig18404_pilon:720684	0.006	K
Contig18404_pilon:629264	Contig18404_pilon:720982	0.006	K
Contig18404_pilon:629264	Contig18404_pilon:721266	0.006	K
Contig18404_pilon:629264	Contig18404_pilon:721513	0.003	K
Contig18404_pilon:629264	Contig18404_pilon:721526	1	K
Contig18404_pilon:629264	Contig18404_pilon:721563	0.474	K
Contig18404_pilon:629264	Contig18404_pilon:722097	1	K
Contig18404_pilon:629264	Contig18404_pilon:722105	1	K
Contig18404_pilon:629264	Contig18404_pilon:722498	0.474	K
Contig18404_pilon:629264	Contig18404_pilon:722518	0.003	K
Contig18404_pilon:629264	Contig18404_pilon:722597	0.006	K
Contig18404_pilon:629264	Contig18404_pilon:762685	0.006	K
Contig18404_pilon:629264	Contig18404_pilon:889054	0.006	K
Contig18404_pilon:629264	Contig18404_pilon:889684	0.006	K
Contig18404_pilon:629264	Contig18404_pilon:890403	0.006	K
Contig18404_pilon:629264	Contig18404_pilon:890631	0.006	K
Contig18404_pilon:629264	Contig18404_pilon:890980	0.006	K
Contig18404_pilon:629264	Contig18404_pilon:891477	0.006	K
Contig18404_pilon:629264	Contig18404_pilon:891765	0.006	K
Contig18404_pilon:629264	Contig18404_pilon:891887	0.006	K
Contig18404_pilon:629264	Contig18404_pilon:892127	0.006	K
Contig18404_pilon:629264	Contig18404_pilon:892221	0.006	K
Contig18404_pilon:629264	Contig18404_pilon:894024	0.006	K
Contig18404_pilon:629264	Contig18404_pilon:894451	0.006	K
Contig18404_pilon:629264	Contig18404_pilon:894686	0.006	K
Contig18404_pilon:629264	Contig18404_pilon:894800	0.006	K
Contig18404_pilon:629264	Contig18404_pilon:895177	0.006	K
Contig18404_pilon:629264	Contig18404_pilon:915267	0.474	K
Contig18404_pilon:629264	Contig18404_pilon:930669	0.006	K
Contig18404_pilon:629264	Contig18404_pilon:962009	0.003	K
Contig18404_pilon:629264	Contig18404_pilon:962174	0.009	K
Contig18404_pilon:629264	Contig18404_pilon:962253	0.006	K
Contig18404_pilon:629264	Contig18404_pilon:963689	0.013	K
Contig18404_pilon:629264	Contig18404_pilon:963758	0.003	K
Contig18404_pilon:629264	Contig18404_pilon:963814	0.003	K
Contig18404_pilon:629264	Contig18404_pilon:963902	0.003	K
Contig18404_pilon:629264	Contig18404_pilon:964027	0.003	K
Contig18404_pilon:629264	Contig18404_pilon:964029	0.006	K
Contig18404_pilon:629264	Contig18404_pilon:967134	0.006	K
Contig18404_pilon:629339	Contig18404_pilon:1012596	0.474	K
Contig18404_pilon:629339	Contig18404_pilon:1146412	0.003	K
Contig18404_pilon:629339	Contig18404_pilon:1146726	0.003	K
Contig18404_pilon:629339	Contig18404_pilon:1146960	0.006	K
Contig18404_pilon:629339	Contig18404_pilon:1147241	0.003	K
Contig18404_pilon:629339	Contig18404_pilon:1177900	0.003	K
Contig18404_pilon:629339	Contig18404_pilon:1285741	0.006	K
Contig18404_pilon:629339	Contig18404_pilon:1285748	0.003	K
Contig18404_pilon:629339	Contig18404_pilon:1285749	0.003	K
Contig18404_pilon:629339	Contig18404_pilon:1285777	0.006	K
Contig18404_pilon:629339	Contig18404_pilon:1285779	0.009	K
Contig18404_pilon:629339	Contig18404_pilon:1285803	0.006	K
Contig18404_pilon:629339	Contig18404_pilon:1300432	0.006	K
Contig18404_pilon:629339	Contig18404_pilon:629911	0.006	K
Contig18404_pilon:629339	Contig18404_pilon:629914	0.006	K
Contig18404_pilon:629339	Contig18404_pilon:629921	0.006	K
Contig18404_pilon:629339	Contig18404_pilon:629924	0.006	K
Contig18404_pilon:629339	Contig18404_pilon:631573	0.003	K
Contig18404_pilon:629339	Contig18404_pilon:648419	0.006	K
Contig18404_pilon:629339	Contig18404_pilon:655610	0.006	K
Contig18404_pilon:629339	Contig18404_pilon:680207	0.006	K
Contig18404_pilon:629339	Contig18404_pilon:720627	0.006	K
Contig18404_pilon:629339	Contig18404_pilon:720684	0.006	K
Contig18404_pilon:629339	Contig18404_pilon:720982	0.006	K
Contig18404_pilon:629339	Contig18404_pilon:721266	0.006	K
Contig18404_pilon:629339	Contig18404_pilon:721513	0.003	K
Contig18404_pilon:629339	Contig18404_pilon:721526	1	K
Contig18404_pilon:629339	Contig18404_pilon:721563	0.474	K
Contig18404_pilon:629339	Contig18404_pilon:722097	1	K
Contig18404_pilon:629339	Contig18404_pilon:722105	1	K
Contig18404_pilon:629339	Contig18404_pilon:722498	0.474	K
Contig18404_pilon:629339	Contig18404_pilon:722518	0.003	K
Contig18404_pilon:629339	Contig18404_pilon:722597	0.006	K
Contig18404_pilon:629339	Contig18404_pilon:762685	0.006	K
Contig18404_pilon:629339	Contig18404_pilon:889054	0.006	K
Contig18404_pilon:629339	Contig18404_pilon:889684	0.006	K
Contig18404_pilon:629339	Contig18404_pilon:890403	0.006	K
Contig18404_pilon:629339	Contig18404_pilon:890631	0.006	K
Contig18404_pilon:629339	Contig18404_pilon:890980	0.006	K
Contig18404_pilon:629339	Contig18404_pilon:891477	0.006	K
Contig18404_pilon:629339	Contig18404_pilon:891765	0.006	K
Contig18404_pilon:629339	Contig18404_pilon:891887	0.006	K
Contig18404_pilon:629339	Contig18404_pilon:892127	0.006	K
Contig18404_pilon:629339	Contig18404_pilon:892221	0.006	K
Contig18404_pilon:629339	Contig18404_pilon:894024	0.006	K
Contig18404_pilon:629339	Contig18404_pilon:894451	0.006	K
Contig18404_pilon:629339	Contig18404_pilon:894686	0.006	K
Contig18404_pilon:629339	Contig18404_pilon:894800	0.006	K
Contig18404_pilon:629339	Contig18404_pilon:895177	0.006	K
Contig18404_pilon:629339	Contig18404_pilon:915267	0.474	K
Contig18404_pilon:629339	Contig18404_pilon:930669	0.006	K
Contig18404_pilon:629339	Contig18404_pilon:962009	0.003	K
Contig18404_pilon:629339	Contig18404_pilon:962174	0.009	K
Contig18404_pilon:629339	Contig18404_pilon:962253	0.006	K
Contig18404_pilon:629339	Contig18404_pilon:963689	0.013	K
Contig18404_pilon:629339	Contig18404_pilon:963758	0.003	K
Contig18404_pilon:629339	Contig18404_pilon:963814	0.003	K
Contig18404_pilon:629339	Contig18404_pilon:963902	0.003	K
Contig18404_pilon:629339	Contig18404_pilon:964027	0.003	K
Contig18404_pilon:629339	Contig18404_pilon:964029	0.006	K
Contig18404_pilon:629339	Contig18404_pilon:967134	0.006	K
Contig18404_pilon:629911	Contig18404_pilon:1012596	0.012	K
Contig18404_pilon:629911	Contig18404_pilon:1146412	0.006	K
Contig18404_pilon:629911	Contig18404_pilon:1146726	0.006	K
Contig18404_pilon:629911	Contig18404_pilon:1146960	0.012	K
Contig18404_pilon:629911	Contig18404_pilon:1147241	0.006	K
Contig18404_pilon:629911	Contig18404_pilon:1177900	0.007	K
Contig18404_pilon:629911	Contig18404_pilon:1285741	0.012	K
Contig18404_pilon:629911	Contig18404_pilon:1285748	0.006	K
Contig18404_pilon:629911	Contig18404_pilon:1285749	0.006	K
Contig18404_pilon:629911	Contig18404_pilon:1285777	0.012	K
Contig18404_pilon:629911	Contig18404_pilon:1285779	0.107	K
Contig18404_pilon:629911	Contig18404_pilon:1285803	0.012	K
Contig18404_pilon:629911	Contig18404_pilon:1300432	1	K
Contig18404_pilon:629911	Contig18404_pilon:629914	1	K
Contig18404_pilon:629911	Contig18404_pilon:629921	1	K
Contig18404_pilon:629911	Contig18404_pilon:629924	1	K
Contig18404_pilon:629911	Contig18404_pilon:631573	0.474	K
Contig18404_pilon:629911	Contig18404_pilon:648419	1	K
Contig18404_pilon:629911	Contig18404_pilon:655610	1	K
Contig18404_pilon:629911	Contig18404_pilon:680207	1	K
Contig18404_pilon:629911	Contig18404_pilon:720627	1	K
Contig18404_pilon:629911	Contig18404_pilon:720684	1	K
Contig18404_pilon:629911	Contig18404_pilon:720982	1	K
Contig18404_pilon:629911	Contig18404_pilon:721266	1	K
Contig18404_pilon:629911	Contig18404_pilon:721513	0.006	K
Contig18404_pilon:629911	Contig18404_pilon:721526	0.006	K
Contig18404_pilon:629911	Contig18404_pilon:721563	0.012	K
Contig18404_pilon:629911	Contig18404_pilon:722097	0.007	K
Contig18404_pilon:629911	Contig18404_pilon:722105	0.006	K
Contig18404_pilon:629911	Contig18404_pilon:722498	0.012	K
Contig18404_pilon:629911	Contig18404_pilon:722518	0.006	K
Contig18404_pilon:629911	Contig18404_pilon:722597	1	K
Contig18404_pilon:629911	Contig18404_pilon:762685	1	K
Contig18404_pilon:629911	Contig18404_pilon:889054	1	K
Contig18404_pilon:629911	Contig18404_pilon:889684	1	K
Contig18404_pilon:629911	Contig18404_pilon:890403	1	K
Contig18404_pilon:629911	Contig18404_pilon:890631	1	K
Contig18404_pilon:629911	Contig18404_pilon:890980	1	K
Contig18404_pilon:629911	Contig18404_pilon:891477	1	K
Contig18404_pilon:629911	Contig18404_pilon:891765	1	K
Contig18404_pilon:629911	Contig18404_pilon:891887	1	K
Contig18404_pilon:629911	Contig18404_pilon:892127	1	K
Contig18404_pilon:629911	Contig18404_pilon:892221	1	K
Contig18404_pilon:629911	Contig18404_pilon:894024	1	K
Contig18404_pilon:629911	Contig18404_pilon:894451	1	K
Contig18404_pilon:629911	Contig18404_pilon:894686	1	K
Contig18404_pilon:629911	Contig18404_pilon:894800	1	K
Contig18404_pilon:629911	Contig18404_pilon:895177	1	K
Contig18404_pilon:629911	Contig18404_pilon:915267	0.012	K
Contig18404_pilon:629911	Contig18404_pilon:930669	1	K
Contig18404_pilon:629911	Contig18404_pilon:962009	0.006	K
Contig18404_pilon:629911	Contig18404_pilon:962174	0.02	K
Contig18404_pilon:629911	Contig18404_pilon:962253	0.012	K
Contig18404_pilon:629911	Contig18404_pilon:963689	0.028	K
Contig18404_pilon:629911	Contig18404_pilon:963758	0.006	K
Contig18404_pilon:629911	Contig18404_pilon:963814	0.006	K
Contig18404_pilon:629911	Contig18404_pilon:963902	0.006	K
Contig18404_pilon:629911	Contig18404_pilon:964027	0.006	K
Contig18404_pilon:629911	Contig18404_pilon:964029	1	K
Contig18404_pilon:629911	Contig18404_pilon:967134	1	K
Contig18404_pilon:629914	Contig18404_pilon:1012596	0.012	K
Contig18404_pilon:629914	Contig18404_pilon:1146412	0.006	K
Contig18404_pilon:629914	Contig18404_pilon:1146726	0.006	K
Contig18404_pilon:629914	Contig18404_pilon:1146960	0.012	K
Contig18404_pilon:629914	Contig18404_pilon:1147241	0.006	K
Contig18404_pilon:629914	Contig18404_pilon:1177900	0.007	K
Contig18404_pilon:629914	Contig18404_pilon:1285741	0.012	K
Contig18404_pilon:629914	Contig18404_pilon:1285748	0.006	K
Contig18404_pilon:629914	Contig18404_pilon:1285749	0.006	K
Contig18404_pilon:629914	Contig18404_pilon:1285777	0.012	K
Contig18404_pilon:629914	Contig18404_pilon:1285779	0.107	K
Contig18404_pilon:629914	Contig18404_pilon:1285803	0.012	K
Contig18404_pilon:629914	Contig18404_pilon:1300432	1	K
Contig18404_pilon:629914	Contig18404_pilon:629921	1	K
Contig18404_pilon:629914	Contig18404_pilon:629924	1	K
Contig18404_pilon:629914	Contig18404_pilon:631573	0.474	K
Contig18404_pilon:629914	Contig18404_pilon:648419	1	K
Contig18404_pilon:629914	Contig18404_pilon:655610	1	K
Contig18404_pilon:629914	Contig18404_pilon:680207	1	K
Contig18404_pilon:629914	Contig18404_pilon:720627	1	K
Contig18404_pilon:629914	Contig18404_pilon:720684	1	K
Contig18404_pilon:629914	Contig18404_pilon:720982	1	K
Contig18404_pilon:629914	Contig18404_pilon:721266	1	K
Contig18404_pilon:629914	Contig18404_pilon:721513	0.006	K
Contig18404_pilon:629914	Contig18404_pilon:721526	0.006	K
Contig18404_pilon:629914	Contig18404_pilon:721563	0.012	K
Contig18404_pilon:629914	Contig18404_pilon:722097	0.007	K
Contig18404_pilon:629914	Contig18404_pilon:722105	0.006	K
Contig18404_pilon:629914	Contig18404_pilon:722498	0.012	K
Contig18404_pilon:629914	Contig18404_pilon:722518	0.006	K
Contig18404_pilon:629914	Contig18404_pilon:722597	1	K
Contig18404_pilon:629914	Contig18404_pilon:762685	1	K
Contig18404_pilon:629914	Contig18404_pilon:889054	1	K
Contig18404_pilon:629914	Contig18404_pilon:889684	1	K
Contig18404_pilon:629914	Contig18404_pilon:890403	1	K
[truncated: 5,312 more rows]

## Sheet: Data 10
Supplementary Data 10. Summary of statistical metrics for Patterson’s D comparisons between all Hawaiian scenarios and Australian scenarios using LG1 (the X chromosome) and LG2-18 (autosomes), corresponding to Supplementary Fig. 4.
Statistic metrics for comparisons between all Hawaiian scenarios and Australian scenarios (LG10)
Type (P3) 1	Mean |D|		Statistic metrics 2
	Group 1	Group 2 (control)	P value	t	df
Kauai vs Australian control 1	0.344583	0.0696335	0	53.3514	1527.51
Kauai vs Australian control 2		0.053721	0	60.0417	1319.49
Kauai vs Australian control 3		0.0490739	0	61.9278	1261.11
Oahu vs Australian control 1	0.150717	0.0696335	2.2718e-98	22.214	2100.05
Oahu vs Australian control 2		0.053721	2.72069e-173	30.3235	2609.78
Oahu vs Australian control 3		0.0490739	6.55662e-200	32.9175	2683.44
Hilo vs Australian control 1	0.317869	0.0696335	1.36998e-298	47.1129	1507.15
Hilo vs Australian control 2		0.053721	0	53.1815	1303.36
Hilo vs Australian control 3		0.0490739	0	54.8984	1247.4
1 Sample sizes: n = 700 independent D values for each Australian control; n = 1,000 each for Kauai and Hilo; n = 2,000 for Oahu.
2 Two-sided t test
Statistic metrics for comparisons between all Hawaiian scenarios and Australian scenarios (LG11)
Type (P3) 1	Mean |D|		Statistic metrics 2
	Group 1	Group 2 (control)	P value	t	df
Kauai vs Australian control 1	0.338455	0.0159094	0	71.4405	1017.97
Kauai vs Australian control 2		0.0232778	0	69.5949	1030.29
Kauai vs Australian control 3		0.0208616	0	70.2184	1025.13
Oahu vs Australian control 1	0.123203	0.0159094	0	50.1216	2165.91
Oahu vs Australian control 2		0.0232778	0	46.0542	2264.63
Oahu vs Australian control 3		0.0208616	0	47.433	2224.34
Hilo vs Australian control 1	0.321447	0.0159094	0	59.4277	1013.6
Hilo vs Australian control 2		0.0232778	0	57.8576	1023.1
Hilo vs Australian control 3		0.0208616	0	58.3842	1019.12
1 Sample sizes: n = 700 independent D values for each Australian control; n = 1,000 each for Kauai and Hilo; n = 2,000 for Oahu.
2 Two-sided t test
Statistic metrics for comparisons between all Hawaiian scenarios and Australian scenarios (LG12)
Type (P3) 1	Mean |D|		Statistic metrics 2
	Group 1	Group 2 (control)	P value	t	df
Kauai vs Australian control 1	0.359915	0.0982997	3.79944e-172	31.5437	1691.46
Kauai vs Australian control 2		0.0942487	1.69448e-188	33.5644	1641.59
Kauai vs Australian control 3		0.12241	2.16283e-141	27.9077	1698
Oahu vs Australian control 1	0.229683	0.0982997	6.64703e-64	17.4343	2223.18
Oahu vs Australian control 2		0.0942487	1.9908e-75	19.0295	2456.93
Oahu vs Australian control 3		0.12241	1.58498e-41	13.7996	2095.57
Hilo vs Australian control 1	0.391416	0.0982997	1.04198e-197	34.5029	1681.68
Hilo vs Australian control 2		0.0942487	5.45295e-214	36.5691	1620.45
Hilo vs Australian control 3		0.12241	1.20575e-166	30.8953	1695.76
1 Sample sizes: n = 700 independent D values for each Australian control; n = 1,000 each for Kauai and Hilo; n = 2,000 for Oahu.
2 Two-sided t test
Statistic metrics for comparisons between all Hawaiian scenarios and Australian scenarios (LG13)
Type (P3) 1	Mean |D|		Statistic metrics 2
	Group 1	Group 2 (control)	P value	t	df
Kauai vs Australian control 1	0.289222	0.339277	0.000582749	-3.44848	1233.49
Kauai vs Australian control 2		0.28195	0.605086	0.517229	1275.69
Kauai vs Australian control 3		0.241757	0.000613862	3.43383	1299.33
Oahu vs Australian control 1	0.253839	0.339277	1.10728e-09	-6.14521	1123.17
Oahu vs Australian control 2		0.28195	0.0365132	-2.09358	1164.54
Oahu vs Australian control 3		0.241757	0.359428	0.91681	1188.67
Hilo vs Australian control 1	0.395911	0.339277	0.000199072	3.73029	1370.3
Hilo vs Australian control 2		0.28195	2.06515e-14	7.72754	1415.48
Hilo vs Australian control 3		0.241757	2.13296e-25	10.6154	1439.98
1 Sample sizes: n = 700 independent D values for each Australian control; n = 1,000 each for Kauai and Hilo; n = 2,000 for Oahu.
2 Two-sided t test
Statistic metrics for comparisons between all Hawaiian scenarios and Australian scenarios (LG14)
Type (P3) 1	Mean |D|		Statistic metrics 2
	Group 1	Group 2 (control)	P value	t	df
Kauai vs Australian control 1	0.291382	0.11113	1.16167e-100	23.038	1485.25
Kauai vs Australian control 2		0.12916	1.05633e-75	19.4071	1642.68
Kauai vs Australian control 3		0.112934	6.74324e-96	22.32	1547.46
Oahu vs Australian control 1	0.398575	0.11113	1.12638e-300	42.3764	2674.79
Oahu vs Australian control 2		0.12916	6.00781e-232	36.4387	2409.32
Oahu vs Australian control 3		0.112934	2.48259e-283	40.9254	2611.66
Hilo vs Australian control 1	0.408681	0.11113	3.46958e-141	28.827	1277.94
Hilo vs Australian control 2		0.12916	1.39998e-122	26.0431	1422.14
Hilo vs Australian control 3		0.112934	3.42843e-138	28.2955	1326.12
1 Sample sizes: n = 700 independent D values for each Australian control; n = 1,000 each for Kauai and Hilo; n = 2,000 for Oahu.
2 Two-sided t test
Statistic metrics for comparisons between all Hawaiian scenarios and Australian scenarios (LG15)
Type (P3) 1	Mean |D|		Statistic metrics 2
	Group 1	Group 2 (control)	P value	t	df
Kauai vs Australian control 1	0.291982	0.198949	7.91224e-19	8.96773	1671.26
Kauai vs Australian control 2		0.226516	1.12417e-10	6.49159	1630.49
Kauai vs Australian control 3		0.210141	1.02191e-16	8.39638	1556.03
Oahu vs Australian control 1	0.302173	0.198949	1.14231e-30	11.6943	2140.65
Oahu vs Australian control 2		0.226516	9.54038e-19	8.91683	2304.66
Oahu vs Australian control 3		0.210141	2.46974e-29	11.3892	2499.12
Hilo vs Australian control 1	0.306904	0.198949	1.23192e-24	10.4107	1671.52
Hilo vs Australian control 2		0.226516	2.8425e-15	7.97499	1630.87
Hilo vs Australian control 3		0.210141	1.39227e-22	9.93228	1556.49
1 Sample sizes: n = 700 independent D values for each Australian control; n = 1,000 each for Kauai and Hilo; n = 2,000 for Oahu.
2 Two-sided t test
Statistic metrics for comparisons between all Hawaiian scenarios and Australian scenarios (LG16)
Type (P3) 1	Mean |D|		Statistic metrics 2
	Group 1	Group 2 (control)	P value	t	df
Kauai vs Australian control 1	0.27602	0.103762	3.06453e-89	21.3235	1638.69
Kauai vs Australian control 2		0.114766	6.39001e-83	20.425	1663.97
Kauai vs Australian control 3		0.117342	7.81e-79	19.8536	1651.11
Oahu vs Australian control 1	0.218786	0.103762	1.35839e-59	17.2014	1230.8
Oahu vs Australian control 2		0.114766	3.2605e-53	16.0917	1283.47
Oahu vs Australian control 3		0.117342	3.33559e-49	15.4103	1254.44
Hilo vs Australian control 1	0.256615	0.103762	4.69406e-67	18.1029	1680.06
Hilo vs Australian control 2		0.114766	5.97828e-61	17.1557	1692.59
Hilo vs Australian control 3		0.117342	8.64101e-58	16.6566	1686.73
1 Sample sizes: n = 700 independent D values for each Australian control; n = 1,000 each for Kauai and Hilo; n = 2,000 for Oahu.
2 Two-sided t test
Statistic metrics for comparisons between all Hawaiian scenarios and Australian scenarios (LG17)
Type (P3) 1	Mean |D|		Statistic metrics 2
	Group 1	Group 2 (control)	P value	t	df
Kauai vs Australian control 1	0.480306	0.108685	4.11653e-200	37.1631	1166.91
Kauai vs Australian control 2		0.106789	2.50022e-201	37.2474	1178.33
Kauai vs Australian control 3		0.105443	5.7707e-203	37.803	1132.91
Oahu vs Australian control 1	0.388078	0.108685	5.84618e-252	38.1386	2536.18
Oahu vs Australian control 2		0.106789	5.03168e-253	38.1963	2559.87
Oahu vs Australian control 3		0.105443	2.31842e-261	39.1931	2454.82
Hilo vs Australian control 1	0.5145	0.108685	5.9309e-182	34.9885	1122.34
Hilo vs Australian control 2		0.106789	5.23887e-183	35.0782	1130.88
Hilo vs Australian control 3		0.105443	2.44317e-184	35.4881	1097.08
1 Sample sizes: n = 700 independent D values for each Australian control; n = 1,000 each for Kauai and Hilo; n = 2,000 for Oahu.
2 Two-sided t test
Statistic metrics for comparisons between all Hawaiian scenarios and Australian scenarios (LG18)
Type (P3) 1	Mean |D|		Statistic metrics 2
	Group 1	Group 2 (control)	P value	t	df
Kauai vs Australian control 1	0.363071	0.0496291	8.45931e-239	43.5055	1069.05
Kauai vs Australian control 2		0.0539782	1.02124e-234	42.8358	1075.3
Kauai vs Australian control 3		0.0422115	8.23613e-246	44.5261	1069.87
Oahu vs Australian control 1	0.173634	0.0496291	4.51829e-279	40.4924	2631.05
Oahu vs Australian control 2		0.0539782	1.20652e-260	38.7425	2654.23
Oahu vs Australian control 3		0.0422115	4.71171e-305	42.8665	2634.4
Hilo vs Australian control 1	0.369876	0.0496291	1.57482e-234	42.9373	1064.26
Hilo vs Australian control 2		0.0539782	1.41138e-230	42.2933	1070.09
Hilo vs Australian control 3		0.0422115	2.62529e-241	43.9236	1065.03
1 Sample sizes: n = 700 independent D values for each Australian control; n = 1,000 each for Kauai and Hilo; n = 2,000 for Oahu.
2 Two-sided t test
Statistic metrics for comparisons between all Hawaiian scenarios and Australian scenarios (LG1, chromosome X, same as Supplementary Table 4)
Type (P3) 1	Mean |D|		Statistic metrics 2
	Group 1	Group 2 (control)	P value	t	df
Kauai vs Australian control 1	0.533521	0.172624	1.74331e-217	36.7667	1675.4
Kauai vs Australian control 2		0.151253	2.32988e-243	39.8069	1647.59
Kauai vs Australian control 3		0.167044	2.15723e-241	40.0849	1543.42
Oahu vs Australian control 1	0.399788	0.172624	2.07251e-159	30.0697	1686.15
Oahu vs Australian control 2		0.151253	1.08783e-197	34.1585	1805.43
Oahu vs Australian control 3		0.167044	2.83944e-212	34.9659	2140.03
Hilo vs Australian control 1	0.436178	0.172624	8.13167e-151	29.0327	1697.94
Hilo vs Australian control 2		0.151253	6.84582e-178	32.2047	1692.49
Hilo vs Australian control 3		0.167044	8.61711e-177	32.2502	1624.74
1 Sample sizes: n = 700 independent D values for each Australian control; n = 1,000 each for Kauai and Hilo; n = 2,000 for Oahu.
2 Two-sided t test
Statistic metrics for comparisons between all Hawaiian scenarios and Australian scenarios (LG2)
Type (P3) 1	Mean |D|		Statistic metrics 2
	Group 1	Group 2 (control)	P value	t	df
Kauai vs Australian control 1	0.153635	0.0110253	1.19672e-260	47.3838	1026.7
Kauai vs Australian control 2		0.0126556	3.76542e-257	46.8378	1027.07
Kauai vs Australian control 3		0.0143027	1.26217e-253	46.2739	1028.52
Oahu vs Australian control 1	0.133618	0.0110253	0	51.7548	2087.52
Oahu vs Australian control 2		0.0126556	0	51.0589	2088.67
Oahu vs Australian control 3		0.0143027	0	50.3345	2093.19
Hilo vs Australian control 1	0.175208	0.0110253	9.73013e-261	47.506	1019.96
Hilo vs Australian control 2		0.0126556	1.04058e-257	47.031	1020.23
Hilo vs Australian control 3		0.0143027	1.17399e-254	46.5418	1021.33
1 Sample sizes: n = 700 independent D values for each Australian control; n = 1,000 each for Kauai and Hilo; n = 2,000 for Oahu.
2 Two-sided t test
Statistic metrics for comparisons between all Hawaiian scenarios and Australian scenarios (LG3)
Type (P3) 1	Mean |D|		Statistic metrics 2
	Group 1	Group 2 (control)	P value	t	df
Kauai vs Australian control 1	0.356375	0.206648	3.58533e-45	14.6997	1225.07
Kauai vs Australian control 2		0.187876	4.37236e-71	18.8802	1414.61
Kauai vs Australian control 3		0.158714	5.87385e-96	22.4551	1436.47
Oahu vs Australian control 1	0.258346	0.206648	1.91233e-07	5.23946	1157.5
Oahu vs Australian control 2		0.187876	4.17574e-16	8.23328	1380.63
Oahu vs Australian control 3		0.158714	8.62096e-31	11.8163	1410.97
Hilo vs Australian control 1	0.313512	0.206648	2.70539e-25	10.6362	1180.82
Hilo vs Australian control 2		0.187876	1.68088e-43	14.3319	1364.45
Hilo vs Australian control 3		0.158714	1.0449e-64	17.9127	1386.38
1 Sample sizes: n = 700 independent D values for each Australian control; n = 1,000 each for Kauai and Hilo; n = 2,000 for Oahu.
2 Two-sided t test
Statistic metrics for comparisons between all Hawaiian scenarios and Australian scenarios (LG4)
Type (P3) 1	Mean |D|		Statistic metrics 2
	Group 1	Group 2 (control)	P value	t	df
Kauai vs Australian control 1	0.284765	0.0147675	0	84.2189	1032.09
Kauai vs Australian control 2		0.0283421	0	79.215	1071.17
Kauai vs Australian control 3		0.0197401	0	82.642	1033.34
Oahu vs Australian control 1	0.0975084	0.0147675	0	49.1912	2234.02
Oahu vs Australian control 2		0.0283421	4.30013e-267	39.7356	2456.52
Oahu vs Australian control 3		0.0197401	0	46.1826	2242.19
Hilo vs Australian control 1	0.250862	0.0147675	0	64.8111	1024.56
Hilo vs Australian control 2		0.0283421	0	60.6279	1054.84
Hilo vs Australian control 3		0.0197401	0	63.4307	1025.53
1 Sample sizes: n = 700 independent D values for each Australian control; n = 1,000 each for Kauai and Hilo; n = 2,000 for Oahu.
2 Two-sided t test
Statistic metrics for comparisons between all Hawaiian scenarios and Australian scenarios (LG5)
Type (P3) 1	Mean |D|		Statistic metrics 2
	Group 1	Group 2 (control)	P value	t	df
Kauai vs Australian control 1	0.236988	0.0248767	7.28951e-298	51.6151	1115.46
Kauai vs Australian control 2		0.0218977	1.04718e-300	53.0464	1061.05
Kauai vs Australian control 3		0.0219399	2.87555e-301	52.8283	1076.96
Oahu vs Australian control 1	0.13266	0.0248767	0	47.2117	2615.98
Oahu vs Australian control 2		0.0218977	0	50.7403	2400.2
Oahu vs Australian control 3		0.0219399	0	50.0452	2477.73
Hilo vs Australian control 1	0.275455	0.0248767	0	58.2364	1104.9
Hilo vs Australian control 2		0.0218977	0	59.6529	1055.36
Hilo vs Australian control 3		0.0219399	0	59.4303	1069.83
1 Sample sizes: n = 700 independent D values for each Australian control; n = 1,000 each for Kauai and Hilo; n = 2,000 for Oahu.
2 Two-sided t test
Statistic metrics for comparisons between all Hawaiian scenarios and Australian scenarios (LG6)
Type (P3) 1	Mean |D|		Statistic metrics 2
	Group 1	Group 2 (control)	P value	t	df
Kauai vs Australian control 1	0.25338	0.0864756	1.28395e-89	21.3974	1612.93
Kauai vs Australian control 2		0.0715313	1.47799e-116	24.873	1682.46
Kauai vs Australian control 3		0.0723457	3.84014e-116	24.8187	1684.05
Oahu vs Australian control 1	0.252388	0.0864756	1.29622e-102	23.1667	1598.62
Oahu vs Australian control 2		0.0715313	5.20055e-138	27.2967	1837.75
Oahu vs Australian control 3		0.0723457	1.00312e-137	27.2501	1847.46
Hilo vs Australian control 1	0.275297	0.0864756	2.69196e-109	24.013	1624.56
Hilo vs Australian control 2		0.0715313	7.81324e-139	27.6167	1687.42
Hilo vs Australian control 3		0.0723457	1.87865e-138	27.5685	1688.72
1 Sample sizes: n = 700 independent D values for each Australian control; n = 1,000 each for Kauai and Hilo; n = 2,000 for Oahu.
2 Two-sided t test
Statistic metrics for comparisons between all Hawaiian scenarios and Australian scenarios (LG7)
Type (P3) 1	Mean |D|		Statistic metrics 2
	Group 1	Group 2 (control)	P value	t	df
Kauai vs Australian control 1	0.225905	0.08664	3.37771e-93	21.8147	1696.62
Kauai vs Australian control 2		0.0473456	2.78376e-168	31.5921	1497.28
Kauai vs Australian control 3		0.0808599	6.26139e-110	24.0703	1645.64
Oahu vs Australian control 1	0.198372	0.08664	1.35214e-92	21.8008	1618.38
Oahu vs Australian control 2		0.0473456	3.6218e-228	36.147	2364.61
Oahu vs Australian control 3		0.0808599	6.73069e-121	25.1552	1916.28
Hilo vs Australian control 1	0.230456	0.08664	1.34397e-94	22.0081	1690.77
Hilo vs Australian control 2		0.0473456	1.70284e-166	31.4531	1470.67
Hilo vs Australian control 3		0.0808599	1.23558e-110	24.1857	1625.06
1 Sample sizes: n = 700 independent D values for each Australian control; n = 1,000 each for Kauai and Hilo; n = 2,000 for Oahu.
2 Two-sided t test
Statistic metrics for comparisons between all Hawaiian scenarios and Australian scenarios (LG8)
Type (P3) 1	Mean |D|		Statistic metrics 2
	Group 1	Group 2 (control)	P value	t	df
Kauai vs Australian control 1	0.17576	0.0990431	8.15642e-35	12.5998	1642.54
Kauai vs Australian control 2		0.120806	1.6458e-20	9.40472	1682.2
Kauai vs Australian control 3		0.10679	3.53006e-31	11.8514	1684.95
Oahu vs Australian control 1	0.167119	0.0990431	1.75879e-26	10.7892	2199.97
Oahu vs Australian control 2		0.120806	3.48868e-14	7.62595	2358.74
Oahu vs Australian control 3		0.10679	5.72607e-23	9.97119	2374.07
Hilo vs Australian control 1	0.186582	0.0990431	1.82217e-43	14.2356	1653.66
Hilo vs Australian control 2		0.120806	7.56988e-28	11.1366	1687.97
Hilo vs Australian control 3		0.10679	7.41802e-40	13.5634	1690.14
1 Sample sizes: n = 700 independent D values for each Australian control; n = 1,000 each for Kauai and Hilo; n = 2,000 for Oahu.
2 Two-sided t test
Statistic metrics for comparisons between all Hawaiian scenarios and Australian scenarios (LG9)
Type (P3) 1	Mean |D|		Statistic metrics 2
	Group 1	Group 2 (control)	P value	t	df
Kauai vs Australian control 1	0.374215	0.0163622	0	65.1756	1014.71
Kauai vs Australian control 2		0.0101946	0	66.4655	1004.65
Kauai vs Australian control 3		0.0140548	0	65.6524	1011.26
Oahu vs Australian control 1	0.106363	0.0163622	2.964394e-323	45.7494	2239.67
Oahu vs Australian control 2		0.0101946	0	49.8668	2089.99
Oahu vs Australian control 3		0.0140548	0	47.2399	2190.24
Hilo vs Australian control 1	0.358689	0.0163622	0	61.3616	1014.22
Hilo vs Australian control 2		0.0101946	0	62.6192	1004.47
Hilo vs Australian control 3		0.0140548	0	61.8268	1010.87
1 Sample sizes: n = 700 independent D values for each Australian control; n = 1,000 each for Kauai and Hilo; n = 2,000 for Oahu.
2 Two-sided t test
