# Supplementary material for: Rapid parallel adaptation despite gene flow in silent crickets
Source: Nat Commun. 2021 Jan 4;12:50. doi: 10.1038/s41467-020-20263-4 (PMC7782688; doi:10.1038/s41467-020-20263-4)
Supplement: Supplementary file 9 — Source Data [file 41467_2020_20263_MOESM9_ESM.xlsx]

## Sheet: Fig.1b
Canonical variates analysis (CVA) showing multivariate differences in wing veins of flatwing males from Kauai, Oahu and Hilo
ID	Island	CV1	CV2
H.16.0	H	1.33767	-4.2123
H.16.1	H	1.86511	-4.40935
H.16.2	H	2.95198	-3.74855
H.16.3	H	1.78172	-3.04069
H.18.4	H	1.28526	-2.17012
H.18.5	H	2.94106	-4.53023
H.17.6	H	2.10757	-1.77536
H.17.7	H	0.572008	-1.38913
H.17.8	H	1.60611	-2.88149
H.17.9	H	1.26244	-2.10345
K.16.0	K	3.39242	0.784848
K.16.1	K	2.12676	1.31649
K.16.2	K	2.48771	0.0135836
K.16.3	K	1.9902	1.11082
K.16.4	K	2.8203	1.39653
K.16.5	K	2.72967	-0.303967
K.16.6	K	2.72492	-1.92894
K.16.7	K	1.94343	-0.423922
K.16.8	K	2.9915	2.05489
K.16.9	K	1.77791	0.945689
K.16.10	K	3.42382	-0.105986
K.16.11	K	2.34574	3.1515
K.16.12	K	3.10637	-1.05091
K.16.13	K	2.54502	1.10257
K.16.14	K	2.25783	0.624267
K.16.15	K	-1.47636	-0.979932
K.18.16	K	2.29326	3.01097
K.18.17	K	3.72517	1.65326
K.18.18	K	1.83132	0.16221
K.18.19	K	3.5193	1.81749
K.18.20	K	0.202901	1.09864
K.18.21	K	2.43522	0.185208
K.18.22	K	2.68064	-0.986339
K.18.24	K	3.62871	1.00421
K.18.25	K	2.62741	0.333023
K.18.26	K	0.99194	-0.00460181
K.18.27	K	3.47607	-0.12022
K.18.28	K	3.49293	-0.158801
K.18.29	K	2.69793	0.00812051
K.18.30	K	2.79629	-0.945007
K.18.31	K	2.96945	1.31847
K.18.32	K	2.44721	-0.0262424
K.17.34	K	1.12152	-0.00375615
K.17.35	K	2.11975	0.821678
K.17.36	K	2.54623	0.814554
K.17.37	K	1.28382	0.571706
K.17.38	K	3.91584	0.251764
K.17.39	K	2.99215	-0.127403
K.17.40	K	-0.064027	2.47649
K.17.41	K	4.15568	-0.976291
K.17.42	K	3.18534	-0.0850766
K.17.43	K	2.25517	2.38606
K.17.44	K	2.8406	0.360041
K.17.45	K	3.94419	1.58123
K.17.46	K	2.53228	0.11554
K.17.47	K	3.2757	1.66824
K.17.48	K	2.4879	0.611024
K.17.49	K	-0.810606	1.10794
K.17.50	K	3.63349	0.615958
K.17.51	K	3.1248	-0.495536
O.16.0	O	-1.97462	-0.540622
O.16.1	O	-3.7941	1.28573
O.16.2	O	-3.35698	0.869258
O.16.3	O	-2.24961	0.762684
O.16.4	O	-2.04953	0.413946
O.16.5	O	-2.43671	0.435465
O.16.6	O	-3.49455	-0.0493444
O.16.7	O	-1.32335	1.16835
O.16.8	O	-2.43413	-0.864274
O.16.9	O	-2.34501	-0.221409
O.16.10	O	-2.34381	-0.167606
O.16.11	O	-2.93588	-0.423502
O.16.12	O	-3.0726	1.39122
O.16.13	O	-3.4737	0.938907
O.16.14	O	-2.25097	0.799134
O.16.15	O	-2.83145	0.310088
O.18.16	O	-3.67429	-1.63438
O.18.17	O	-2.12872	0.0731065
O.18.18	O	-4.32901	-0.0574992
O.18.19	O	-2.40632	-2.04764
O.18.20	O	-1.35178	-0.656537
O.18.21	O	-3.81378	-0.748581
O.18.22	O	-4.78539	-0.318223
O.18.23	O	-2.05748	-0.316495
O.18.24	O	-2.76546	0.169006
O.18.25	O	-3.9063	-0.686486
O.18.26	O	-2.61264	-0.709349
O.18.27	O	-1.91946	-0.353161
O.18.28	O	-2.40797	-1.47729
O.18.29	O	-3.13168	-0.430027
O.18.30	O	-2.02667	-0.283305
O.18.31	O	-2.52112	1.62749
O.18.32	O	-2.87032	-0.416229
O.17.33	O	-1.26901	1.18476
O.17.34	O	-4.5555	0.536843
O.17.35	O	-3.70772	0.531985
O.17.36	O	-2.74856	1.97194
O.17.37	O	-4.34538	-0.567282
O.17.38	O	-2.88982	0.103198
O.17.39	O	-3.6021	-1.3152
O.17.40	O	-3.36568	-1.01486
O.17.41	O	-2.0276	0.723457
O.17.42	O	-1.37766	0.0731068
O.17.43	O	-3.19155	0.662486
O.17.44	O	-3.62562	-0.698916
O.17.45	O	-3.10626	1.73917
O.17.46	O	-3.24816	-0.456151
O.17.47	O	-1.47994	0.549695
O.17.48	O	-3.77546	-0.0756445
O.17.49	O	-2.76808	0.134376
O.17.50	O	-2.07033	1.07212
O.17.51	O	-1.16752	0.946207
K.17.33	K	2.432	-0.630494
K.18.23	K	1.71162	-0.804655

## Sheet: Fig.2a
Summary of D statistics (ABBA-BABA test) [same as Supplementary Data 3]
Type	P1	P2	P3	nABBA	nBABA	Dstat	SE	Z
2_Oahu_Kauai_Australia	Oahu	Kauai	Australia	76257	125886	-0.245514	0.013748	-17.8582
2_Oahu_Kauai_Australia	Oahu	Kauai	Australia	69725	120356	-0.266365	0.0136328	-19.5386
2_Oahu_Kauai_Australia	Oahu	Kauai	Australia	73886	123702	-0.252121	0.0138568	-18.1947
2_Oahu_Kauai_Australia	Oahu	Kauai	Australia	72156	77495	-0.0356763	0.0111473	-3.20045
2_Oahu_Kauai_Australia	Oahu	Kauai	Australia	84647	134006	-0.225741	0.0138353	-16.3163
2_Oahu_Kauai_Australia	Oahu	Kauai	Australia	91371	146712	-0.232444	0.0132198	-17.5831
2_Oahu_Kauai_Australia	Oahu	Kauai	Australia	84791	132396	-0.219189	0.0137275	-15.9672
2_Oahu_Kauai_Australia	Oahu	Kauai	Australia	90636	146154	-0.234461	0.0132047	-17.7559
2_Oahu_Kauai_Australia	Oahu	Kauai	Australia	93204	148304	-0.22815	0.0132	-17.2841
2_Oahu_Kauai_Australia	Oahu	Kauai	Australia	76763	75735	0.00674107	0.00775865	0.868846
0_Hilo_Kauai_Australia	Hilo	Kauai	Australia	46290	38808	0.0879222	0.00842127	10.4405
0_Hilo_Kauai_Australia	Hilo	Kauai	Australia	48438	39866	0.0970738	0.00883636	10.9857
0_Hilo_Kauai_Australia	Hilo	Kauai	Australia	69401	116739	-0.254314	0.0142232	-17.8802
0_Hilo_Kauai_Australia	Hilo	Kauai	Australia	46348	38459	0.093023	0.00828567	11.227
0_Hilo_Kauai_Australia	Hilo	Kauai	Australia	47563	40162	0.0843659	0.00790749	10.6691
0_Hilo_Kauai_Australia	Hilo	Kauai	Australia	67763	117153	-0.267094	0.0140434	-19.0192
0_Hilo_Kauai_Australia	Hilo	Kauai	Australia	48124	39595	0.0972309	0.00881038	11.0359
0_Hilo_Kauai_Australia	Hilo	Kauai	Australia	46809	39393	0.0860305	0.00878507	9.7928
0_Hilo_Kauai_Australia	Hilo	Kauai	Australia	47568	38906	0.100169	0.00907473	11.0382
0_Hilo_Kauai_Australia	Hilo	Kauai	Australia	46719	38449	0.0971022	0.0082289	11.8001
2_Oahu_Kauai_Australia	Oahu	Kauai	Australia	67344	125638	-0.30207	0.0129937	-23.2474
2_Oahu_Kauai_Australia	Oahu	Kauai	Australia	72046	131354	-0.291583	0.012698	-22.9629
2_Oahu_Kauai_Australia	Oahu	Kauai	Australia	62407	120722	-0.318437	0.0129882	-24.5175
2_Oahu_Kauai_Australia	Oahu	Kauai	Australia	53500	67314	-0.114341	0.0105774	-10.81
2_Oahu_Kauai_Australia	Oahu	Kauai	Australia	68860	126949	-0.296662	0.0130401	-22.75
2_Oahu_Kauai_Australia	Oahu	Kauai	Australia	66454	130546	-0.32534	0.0125384	-25.9474
2_Oahu_Kauai_Australia	Oahu	Kauai	Australia	67349	123620	-0.29466	0.0131682	-22.3767
2_Oahu_Kauai_Australia	Oahu	Kauai	Australia	66001	130191	-0.32718	0.012553	-26.0638
2_Oahu_Kauai_Australia	Oahu	Kauai	Australia	68217	132028	-0.318665	0.0126121	-25.2665
2_Oahu_Kauai_Australia	Oahu	Kauai	Australia	58739	66048	-0.0585718	0.00864088	-6.77845
0_Hilo_Kauai_Australia	Hilo	Kauai	Australia	34017	34835	-0.0118806	0.00843479	-1.40852
0_Hilo_Kauai_Australia	Hilo	Kauai	Australia	36895	36773	0.00165608	0.00921012	0.179811
0_Hilo_Kauai_Australia	Hilo	Kauai	Australia	55704	111687	-0.334444	0.0131357	-25.4607
0_Hilo_Kauai_Australia	Hilo	Kauai	Australia	34483	34917	-0.0062536	0.00878701	-0.711687
0_Hilo_Kauai_Australia	Hilo	Kauai	Australia	34417	35395	-0.0140091	0.00941316	-1.48824
0_Hilo_Kauai_Australia	Hilo	Kauai	Australia	55002	113094	-0.345588	0.0128804	-26.8306
0_Hilo_Kauai_Australia	Hilo	Kauai	Australia	33787	33591	0.00290896	0.00966946	0.30084
0_Hilo_Kauai_Australia	Hilo	Kauai	Australia	34598	35609	-0.0144003	0.0089249	-1.61349
0_Hilo_Kauai_Australia	Hilo	Kauai	Australia	35078	34684	0.00564777	0.00838693	0.673402
0_Hilo_Kauai_Australia	Hilo	Kauai	Australia	34758	34900	-0.00203853	0.00915036	-0.222782
2_Oahu_Kauai_Australia	Oahu	Kauai	Australia	58883	116919	-0.330121	0.0132253	-24.9614
2_Oahu_Kauai_Australia	Oahu	Kauai	Australia	61600	120633	-0.323942	0.012899	-25.1138
2_Oahu_Kauai_Australia	Oahu	Kauai	Australia	52442	110536	-0.356453	0.0129124	-27.6056
2_Oahu_Kauai_Australia	Oahu	Kauai	Australia	57156	70697	-0.105911	0.0103661	-10.217
2_Oahu_Kauai_Australia	Oahu	Kauai	Australia	61881	119741	-0.318574	0.0132335	-24.0733
2_Oahu_Kauai_Australia	Oahu	Kauai	Australia	75658	139478	-0.29665	0.012582	-23.5774
2_Oahu_Kauai_Australia	Oahu	Kauai	Australia	64222	120321	-0.303989	0.0133103	-22.8386
2_Oahu_Kauai_Australia	Oahu	Kauai	Australia	75105	139145	-0.298903	0.0125653	-23.7879
2_Oahu_Kauai_Australia	Oahu	Kauai	Australia	77604	141168	-0.290549	0.0126204	-23.0222
2_Oahu_Kauai_Australia	Oahu	Kauai	Australia	57233	64313	-0.0582495	0.00799452	-7.28618
0_Hilo_Kauai_Australia	Hilo	Kauai	Australia	24449	24982	-0.0107827	0.0101439	-1.06297
0_Hilo_Kauai_Australia	Hilo	Kauai	Australia	26425	25952	0.00903068	0.0107579	0.839446
0_Hilo_Kauai_Australia	Hilo	Kauai	Australia	46300	102059	-0.375838	0.0134074	-28.0322
0_Hilo_Kauai_Australia	Hilo	Kauai	Australia	23979	24103	-0.00257893	0.0101794	-0.253347
0_Hilo_Kauai_Australia	Hilo	Kauai	Australia	25504	26182	-0.0131177	0.0110633	-1.1857
0_Hilo_Kauai_Australia	Hilo	Kauai	Australia	45396	103213	-0.389055	0.0130038	-29.9185
0_Hilo_Kauai_Australia	Hilo	Kauai	Australia	24080	23601	0.0100459	0.010708	0.938172
0_Hilo_Kauai_Australia	Hilo	Kauai	Australia	25483	26202	-0.0139112	0.0106888	-1.30147
0_Hilo_Kauai_Australia	Hilo	Kauai	Australia	26156	25569	0.0113485	0.00994781	1.1408
0_Hilo_Kauai_Australia	Hilo	Kauai	Australia	24721	24586	0.00273795	0.010358	0.264331
2_Oahu_Kauai_Australia	Oahu	Kauai	Australia	66633	63023	0.0278429	0.00898551	3.09865
2_Oahu_Kauai_Australia	Oahu	Kauai	Australia	68620	66334	0.0169391	0.00870959	1.94488
2_Oahu_Kauai_Australia	Oahu	Kauai	Australia	51970	48588	0.0336323	0.0082129	4.09506
2_Oahu_Kauai_Australia	Oahu	Kauai	Australia	142654	94870	0.201176	0.0141511	14.2163
2_Oahu_Kauai_Australia	Oahu	Kauai	Australia	68092	64385	0.0279822	0.00833031	3.35908
2_Oahu_Kauai_Australia	Oahu	Kauai	Australia	78685	81040	-0.0147441	0.00889089	-1.65834
2_Oahu_Kauai_Australia	Oahu	Kauai	Australia	63517	57805	0.0470813	0.00760745	6.18885
2_Oahu_Kauai_Australia	Oahu	Kauai	Australia	78007	80429	-0.0152869	0.0089889	-1.70065
2_Oahu_Kauai_Australia	Oahu	Kauai	Australia	80463	82406	-0.0119298	0.00895872	-1.33165
2_Oahu_Kauai_Australia	Oahu	Kauai	Australia	144584	89937	0.233015	0.0125747	18.5304
0_Hilo_Kauai_Australia	Hilo	Kauai	Australia	121429	60482	0.335037	0.0120769	27.7421
0_Hilo_Kauai_Australia	Hilo	Kauai	Australia	122868	60932	0.336975	0.0120705	27.9172
0_Hilo_Kauai_Australia	Hilo	Kauai	Australia	44576	38609	0.0717317	0.00766924	9.35317
0_Hilo_Kauai_Australia	Hilo	Kauai	Australia	122696	61255	0.334007	0.0119509	27.9483
0_Hilo_Kauai_Australia	Hilo	Kauai	Australia	122648	61871	0.329381	0.0121389	27.1343
0_Hilo_Kauai_Australia	Hilo	Kauai	Australia	44060	40274	0.0448929	0.0077855	5.76623
0_Hilo_Kauai_Australia	Hilo	Kauai	Australia	121793	59877	0.340816	0.0120991	28.1688
0_Hilo_Kauai_Australia	Hilo	Kauai	Australia	123840	63018	0.325499	0.0122464	26.5791
0_Hilo_Kauai_Australia	Hilo	Kauai	Australia	123297	60984	0.338141	0.0120573	28.0445
0_Hilo_Kauai_Australia	Hilo	Kauai	Australia	122871	61021	0.336339	0.0119929	28.0447
2_Oahu_Kauai_Australia	Oahu	Kauai	Australia	65279	123620	-0.308848	0.0130253	-23.7114
2_Oahu_Kauai_Australia	Oahu	Kauai	Australia	67996	127339	-0.303801	0.0128214	-23.6949
2_Oahu_Kauai_Australia	Oahu	Kauai	Australia	60370	118763	-0.325976	0.0131275	-24.8315
2_Oahu_Kauai_Australia	Oahu	Kauai	Australia	63521	77357	-0.0982126	0.0101438	-9.68203
2_Oahu_Kauai_Australia	Oahu	Kauai	Australia	68794	126864	-0.296793	0.0132937	-22.3259
2_Oahu_Kauai_Australia	Oahu	Kauai	Australia	82040	146211	-0.281142	0.0126844	-22.1644
2_Oahu_Kauai_Australia	Oahu	Kauai	Australia	70789	127206	-0.284942	0.0131646	-21.6446
2_Oahu_Kauai_Australia	Oahu	Kauai	Australia	81323	145627	-0.28334	0.0127315	-22.255
2_Oahu_Kauai_Australia	Oahu	Kauai	Australia	83830	147795	-0.276158	0.0127157	-21.7179
2_Oahu_Kauai_Australia	Oahu	Kauai	Australia	64239	71553	-0.0538618	0.00825295	-6.52637
0_Hilo_Kauai_Australia	Hilo	Kauai	Australia	29073	29828	-0.0128181	0.00919086	-1.39466
0_Hilo_Kauai_Australia	Hilo	Kauai	Australia	30805	30532	0.00445082	0.00893501	0.498133
0_Hilo_Kauai_Australia	Hilo	Kauai	Australia	49810	105854	-0.360032	0.013251	-27.1701
0_Hilo_Kauai_Australia	Hilo	Kauai	Australia	32213	32593	-0.00586365	0.00963857	-0.608353
0_Hilo_Kauai_Australia	Hilo	Kauai	Australia	29890	30786	-0.014767	0.00983072	-1.50212
0_Hilo_Kauai_Australia	Hilo	Kauai	Australia	50176	108320	-0.366848	0.0130476	-28.1162
0_Hilo_Kauai_Australia	Hilo	Kauai	Australia	30239	29929	0.00515224	0.00954901	0.539557
0_Hilo_Kauai_Australia	Hilo	Kauai	Australia	31117	32025	-0.0143803	0.00913815	-1.57366
0_Hilo_Kauai_Australia	Hilo	Kauai	Australia	30523	30106	0.0068779	0.00809998	0.849126
0_Hilo_Kauai_Australia	Hilo	Kauai	Australia	30764	30822	-0.000941772	0.00989377	-0.0951884
2_Oahu_Kauai_Australia	Oahu	Kauai	Australia	47209	47996	-0.00826637	0.00998257	-0.828081
2_Oahu_Kauai_Australia	Oahu	Kauai	Australia	50385	52518	-0.0207283	0.00940903	-2.20302
2_Oahu_Kauai_Australia	Oahu	Kauai	Australia	33727	34657	-0.0135997	0.00940687	-1.44572
2_Oahu_Kauai_Australia	Oahu	Kauai	Australia	134964	91394	0.192483	0.0148405	12.9701
2_Oahu_Kauai_Australia	Oahu	Kauai	Australia	48513	49113	-0.0061459	0.00921647	-0.66684
2_Oahu_Kauai_Australia	Oahu	Kauai	Australia	62733	69385	-0.0503489	0.00968784	-5.19713
2_Oahu_Kauai_Australia	Oahu	Kauai	Australia	43506	42061	0.0168873	0.00837927	2.01537
2_Oahu_Kauai_Australia	Oahu	Kauai	Australia	61945	68737	-0.0519735	0.00973344	-5.33968
2_Oahu_Kauai_Australia	Oahu	Kauai	Australia	64517	70769	-0.0462132	0.00968333	-4.77245
2_Oahu_Kauai_Australia	Oahu	Kauai	Australia	136062	85830	0.22638	0.0131248	17.2483
0_Hilo_Kauai_Australia	Hilo	Kauai	Australia	100363	43723	0.393099	0.0127836	30.7503
0_Hilo_Kauai_Australia	Hilo	Kauai	Australia	103331	45725	0.386472	0.0126883	30.4589
0_Hilo_Kauai_Australia	Hilo	Kauai	Australia	25422	23736	0.0342976	0.00878883	3.9024
0_Hilo_Kauai_Australia	Hilo	Kauai	Australia	101872	44647	0.390564	0.0126422	30.8935
0_Hilo_Kauai_Australia	Hilo	Kauai	Australia	100627	44172	0.389885	0.0126307	30.8679
0_Hilo_Kauai_Australia	Hilo	Kauai	Australia	24578	25020	-0.00891165	0.00984786	-0.904933
0_Hilo_Kauai_Australia	Hilo	Kauai	Australia	101775	44178	0.394627	0.0126193	31.2716
0_Hilo_Kauai_Australia	Hilo	Kauai	Australia	102836	46445	0.377751	0.0130299	28.9911
0_Hilo_Kauai_Australia	Hilo	Kauai	Australia	102290	44401	0.394632	0.012585	31.3573
0_Hilo_Kauai_Australia	Hilo	Kauai	Australia	101610	44134	0.394363	0.0127325	30.9729
2_Oahu_Kauai_Australia	Oahu	Kauai	Australia	52744	52483	0.00248035	0.0103039	0.240719
2_Oahu_Kauai_Australia	Oahu	Kauai	Australia	53397	54482	-0.0100576	0.0101158	-0.994242
2_Oahu_Kauai_Australia	Oahu	Kauai	Australia	40058	39959	0.00123724	0.00948298	0.130469
2_Oahu_Kauai_Australia	Oahu	Kauai	Australia	142040	97365	0.186609	0.014665	12.7247
2_Oahu_Kauai_Australia	Oahu	Kauai	Australia	55677	55300	0.0033971	0.0094545	0.359311
2_Oahu_Kauai_Australia	Oahu	Kauai	Australia	63170	68772	-0.042458	0.00993603	-4.27314
2_Oahu_Kauai_Australia	Oahu	Kauai	Australia	51939	49539	0.0236504	0.00901394	2.62377
2_Oahu_Kauai_Australia	Oahu	Kauai	Australia	62280	67997	-0.0438834	0.00995511	-4.40813
2_Oahu_Kauai_Australia	Oahu	Kauai	Australia	62781	67986	-0.0398036	0.0100021	-3.97954
2_Oahu_Kauai_Australia	Oahu	Kauai	Australia	139633	88277	0.225335	0.0131562	17.1276
0_Hilo_Kauai_Australia	Hilo	Kauai	Australia	110375	52659	0.354012	0.0130704	27.0851
0_Hilo_Kauai_Australia	Hilo	Kauai	Australia	110602	51939	0.360912	0.0130339	27.6903
0_Hilo_Kauai_Australia	Hilo	Kauai	Australia	34099	31431	0.0407142	0.0102298	3.97996
0_Hilo_Kauai_Australia	Hilo	Kauai	Australia	108304	50117	0.367293	0.0128712	28.536
0_Hilo_Kauai_Australia	Hilo	Kauai	Australia	110558	53063	0.351391	0.0130828	26.859
0_Hilo_Kauai_Australia	Hilo	Kauai	Australia	33545	33017	0.00793245	0.0100481	0.789448
0_Hilo_Kauai_Australia	Hilo	Kauai	Australia	110741	52040	0.360613	0.013163	27.396
0_Hilo_Kauai_Australia	Hilo	Kauai	Australia	107961	50496	0.362654	0.0130753	27.7358
0_Hilo_Kauai_Australia	Hilo	Kauai	Australia	110264	51223	0.365608	0.0130531	28.0094
0_Hilo_Kauai_Australia	Hilo	Kauai	Australia	108588	50023	0.369237	0.0128325	28.7735
2_Oahu_Kauai_Australia	Oahu	Kauai	Australia	64062	118911	-0.299766	0.0132823	-22.5689
2_Oahu_Kauai_Australia	Oahu	Kauai	Australia	67594	123434	-0.292313	0.012993	-22.4978
2_Oahu_Kauai_Australia	Oahu	Kauai	Australia	59403	114338	-0.316189	0.0132652	-23.8359
2_Oahu_Kauai_Australia	Oahu	Kauai	Australia	64790	75070	-0.0735021	0.0105678	-6.95528
2_Oahu_Kauai_Australia	Oahu	Kauai	Australia	70350	125005	-0.279773	0.0133785	-20.9121
2_Oahu_Kauai_Australia	Oahu	Kauai	Australia	83003	143715	-0.267786	0.0126926	-21.0979
2_Oahu_Kauai_Australia	Oahu	Kauai	Australia	72159	125103	-0.268394	0.0132818	-20.2078
2_Oahu_Kauai_Australia	Oahu	Kauai	Australia	82285	143156	-0.270009	0.0126752	-21.3021
2_Oahu_Kauai_Australia	Oahu	Kauai	Australia	84869	145237	-0.262349	0.0127347	-20.6011
2_Oahu_Kauai_Australia	Oahu	Kauai	Australia	62849	66679	-0.0295689	0.0071001	-4.16458
0_Hilo_Kauai_Australia	Hilo	Kauai	Australia	30540	27945	0.0443704	0.00854163	5.1946
0_Hilo_Kauai_Australia	Hilo	Kauai	Australia	31625	27986	0.0610458	0.00868596	7.0281
0_Hilo_Kauai_Australia	Hilo	Kauai	Australia	52370	105011	-0.334481	0.0135166	-24.746
0_Hilo_Kauai_Australia	Hilo	Kauai	Australia	28755	25695	0.0561984	0.00854925	6.57348
0_Hilo_Kauai_Australia	Hilo	Kauai	Australia	30494	27995	0.042726	0.00783517	5.4531
0_Hilo_Kauai_Australia	Hilo	Kauai	Australia	52583	107243	-0.341997	0.0132791	-25.7545
0_Hilo_Kauai_Australia	Hilo	Kauai	Australia	32204	28521	0.0606505	0.00941997	6.4385
0_Hilo_Kauai_Australia	Hilo	Kauai	Australia	31510	29052	0.0405865	0.00891494	4.55264
0_Hilo_Kauai_Australia	Hilo	Kauai	Australia	31548	27752	0.0640135	0.0095274	6.71888
0_Hilo_Kauai_Australia	Hilo	Kauai	Australia	30031	26670	0.0592758	0.0086834	6.82634
2_Oahu_Kauai_Australia	Oahu	Kauai	Australia	52977	54875	-0.0175982	0.0092719	-1.89801
2_Oahu_Kauai_Australia	Oahu	Kauai	Australia	57499	60801	-0.0279121	0.00879462	-3.17377
2_Oahu_Kauai_Australia	Oahu	Kauai	Australia	41913	43942	-0.0236329	0.00840678	-2.81117
2_Oahu_Kauai_Australia	Oahu	Kauai	Australia	128015	85574	0.198704	0.0151425	13.1223
2_Oahu_Kauai_Australia	Oahu	Kauai	Australia	54046	55776	-0.0157528	0.00881143	-1.78777
2_Oahu_Kauai_Australia	Oahu	Kauai	Australia	51822	59623	-0.0699986	0.00993804	-7.04351
2_Oahu_Kauai_Australia	Oahu	Kauai	Australia	45475	45268	0.00228117	0.00840313	0.271466
2_Oahu_Kauai_Australia	Oahu	Kauai	Australia	51490	59308	-0.0705608	0.00990228	-7.12571
2_Oahu_Kauai_Australia	Oahu	Kauai	Australia	54105	61384	-0.0630277	0.00994207	-6.33949
2_Oahu_Kauai_Australia	Oahu	Kauai	Australia	133324	84163	0.226041	0.0134217	16.8415
0_Hilo_Kauai_Australia	Hilo	Kauai	Australia	109328	53735	0.34093	0.0128891	26.4509
0_Hilo_Kauai_Australia	Hilo	Kauai	Australia	110587	54089	0.343086	0.0127654	26.8762
0_Hilo_Kauai_Australia	Hilo	Kauai	Australia	34713	34176	0.00779515	0.00764916	1.01909
0_Hilo_Kauai_Australia	Hilo	Kauai	Australia	110320	54317	0.34016	0.0129065	26.3557
0_Hilo_Kauai_Australia	Hilo	Kauai	Australia	110412	55016	0.334865	0.0129052	25.948
0_Hilo_Kauai_Australia	Hilo	Kauai	Australia	33395	35033	-0.0239376	0.00853767	-2.80376
0_Hilo_Kauai_Australia	Hilo	Kauai	Australia	109476	52975	0.347803	0.0128147	27.141
0_Hilo_Kauai_Australia	Hilo	Kauai	Australia	110515	55171	0.334029	0.013051	25.5941
0_Hilo_Kauai_Australia	Hilo	Kauai	Australia	111221	54316	0.34376	0.0127924	26.8723
0_Hilo_Kauai_Australia	Hilo	Kauai	Australia	109214	52859	0.347714	0.0128125	27.1385
2_Oahu_Kauai_Australia	Oahu	Kauai	Australia	81146	128188	-0.224722	0.0149738	-15.0077
2_Oahu_Kauai_Australia	Oahu	Kauai	Australia	86146	134391	-0.218761	0.0145743	-15.0101
2_Oahu_Kauai_Australia	Oahu	Kauai	Australia	80074	127247	-0.227536	0.0149733	-15.1961
2_Oahu_Kauai_Australia	Oahu	Kauai	Australia	57370	60043	-0.0227658	0.00937745	-2.42772
2_Oahu_Kauai_Australia	Oahu	Kauai	Australia	85532	132379	-0.214982	0.0148147	-14.5114
2_Oahu_Kauai_Australia	Oahu	Kauai	Australia	83095	135954	-0.241311	0.0147261	-16.3866
2_Oahu_Kauai_Australia	Oahu	Kauai	Australia	83195	128339	-0.213413	0.0149845	-14.2422
2_Oahu_Kauai_Australia	Oahu	Kauai	Australia	82317	135381	-0.243751	0.0147521	-16.5232
2_Oahu_Kauai_Australia	Oahu	Kauai	Australia	84789	137439	-0.236919	0.0147308	-16.0832
2_Oahu_Kauai_Australia	Oahu	Kauai	Australia	79424	75489	0.0254013	0.0109318	2.32362
0_Hilo_Kauai_Australia	Hilo	Kauai	Australia	50621	40227	0.114411	0.0113483	10.0817
0_Hilo_Kauai_Australia	Hilo	Kauai	Australia	53124	41735	0.120062	0.0113996	10.5322
0_Hilo_Kauai_Australia	Hilo	Kauai	Australia	73344	118147	-0.233969	0.0153297	-15.2625
0_Hilo_Kauai_Australia	Hilo	Kauai	Australia	53201	42448	0.112421	0.0113762	9.8822
0_Hilo_Kauai_Australia	Hilo	Kauai	Australia	52362	42156	0.107979	0.0115034	9.38677
0_Hilo_Kauai_Australia	Hilo	Kauai	Australia	73185	120035	-0.24247	0.0152602	-15.889
0_Hilo_Kauai_Australia	Hilo	Kauai	Australia	51103	39625	0.12651	0.0113498	11.1465
0_Hilo_Kauai_Australia	Hilo	Kauai	Australia	52585	42329	0.108056	0.0114447	9.44154
0_Hilo_Kauai_Australia	Hilo	Kauai	Australia	52534	40934	0.124107	0.0112424	11.0392
0_Hilo_Kauai_Australia	Hilo	Kauai	Australia	52388	41346	0.117801	0.0113305	10.3968
1_Hilo_Oahu_Australia	Hilo	Oahu	Australia	51171	49529	0.0163059	0.00768781	2.121
1_Hilo_Oahu_Australia	Hilo	Oahu	Australia	51683	49037	0.0262708	0.00764263	3.43741
1_Hilo_Oahu_Australia	Hilo	Oahu	Australia	71675	125221	-0.271951	0.0130232	-20.882
1_Hilo_Oahu_Australia	Hilo	Oahu	Australia	50750	48633	0.0213014	0.00783319	2.71938
1_Hilo_Oahu_Australia	Hilo	Oahu	Australia	51279	49721	0.0154257	0.00794434	1.94173
1_Hilo_Oahu_Australia	Hilo	Oahu	Australia	72514	128150	-0.277259	0.0129251	-21.4513
1_Hilo_Oahu_Australia	Hilo	Oahu	Australia	51320	48607	0.0271498	0.00793848	3.42003
1_Hilo_Oahu_Australia	Hilo	Oahu	Australia	52120	50613	0.0146691	0.00792375	1.85128
1_Hilo_Oahu_Australia	Hilo	Oahu	Australia	53763	50823	0.0281108	0.00832737	3.37572
1_Hilo_Oahu_Australia	Hilo	Oahu	Australia	49767	47344	0.0249508	0.00796772	3.13149
1_Hilo_Oahu_Australia	Hilo	Oahu	Australia	130786	72479	0.286852	0.0128609	22.3042
1_Hilo_Oahu_Australia	Hilo	Oahu	Australia	131721	72467	0.290193	0.0127695	22.7254
1_Hilo_Oahu_Australia	Hilo	Oahu	Australia	58524	55239	0.0288758	0.00870203	3.31828
1_Hilo_Oahu_Australia	Hilo	Oahu	Australia	132498	73784	0.28463	0.0128214	22.1996
1_Hilo_Oahu_Australia	Hilo	Oahu	Australia	131774	73731	0.282441	0.0127779	22.1039
1_Hilo_Oahu_Australia	Hilo	Oahu	Australia	57340	56167	0.0103342	0.0090209	1.14558
1_Hilo_Oahu_Australia	Hilo	Oahu	Australia	131654	72360	0.290637	0.012786	22.7309
1_Hilo_Oahu_Australia	Hilo	Oahu	Australia	131700	73586	0.283088	0.0129691	21.8279
1_Hilo_Oahu_Australia	Hilo	Oahu	Australia	132881	73338	0.288737	0.0129091	22.3669
1_Hilo_Oahu_Australia	Hilo	Oahu	Australia	131981	72933	0.28816	0.0127855	22.5381
1_Hilo_Oahu_Australia	Hilo	Oahu	Australia	35188	35209	-0.000298308	0.00888277	-0.0335828
1_Hilo_Oahu_Australia	Hilo	Oahu	Australia	33472	32514	0.0145182	0.00826292	1.75703
1_Hilo_Oahu_Australia	Hilo	Oahu	Australia	56884	112220	-0.327231	0.0130927	-24.9933
1_Hilo_Oahu_Australia	Hilo	Oahu	Australia	31804	31537	0.00421528	0.00831004	0.507251
1_Hilo_Oahu_Australia	Hilo	Oahu	Australia	36309	36430	-0.00166348	0.00915107	-0.18178
1_Hilo_Oahu_Australia	Hilo	Oahu	Australia	55116	112540	-0.342511	0.0129425	-26.464
1_Hilo_Oahu_Australia	Hilo	Oahu	Australia	35748	34766	0.0139263	0.00878008	1.58613
1_Hilo_Oahu_Australia	Hilo	Oahu	Australia	33751	34034	-0.00417497	0.00897913	-0.464963
1_Hilo_Oahu_Australia	Hilo	Oahu	Australia	34456	33301	0.0170462	0.00872848	1.95294
1_Hilo_Oahu_Australia	Hilo	Oahu	Australia	34183	33602	0.00857122	0.0088226	0.971507
1_Hilo_Oahu_Australia	Hilo	Oahu	Australia	53625	54731	-0.0102071	0.00848248	-1.20331
1_Hilo_Oahu_Australia	Hilo	Oahu	Australia	54271	54424	-0.00140761	0.0088523	-0.15901
1_Hilo_Oahu_Australia	Hilo	Oahu	Australia	76742	133083	-0.268514	0.0130412	-20.5897
1_Hilo_Oahu_Australia	Hilo	Oahu	Australia	53655	54368	-0.00660045	0.00866503	-0.761734
1_Hilo_Oahu_Australia	Hilo	Oahu	Australia	55681	56912	-0.0109332	0.0089309	-1.2242
1_Hilo_Oahu_Australia	Hilo	Oahu	Australia	75307	133727	-0.279476	0.0128758	-21.7056
1_Hilo_Oahu_Australia	Hilo	Oahu	Australia	56340	56365	-0.000221818	0.00887327	-0.0249985
1_Hilo_Oahu_Australia	Hilo	Oahu	Australia	53549	54852	-0.0120202	0.00869562	-1.38233
1_Hilo_Oahu_Australia	Hilo	Oahu	Australia	55047	54941	0.000963742	0.00839478	0.114803
1_Hilo_Oahu_Australia	Hilo	Oahu	Australia	54580	55016	-0.00397825	0.00871326	-0.456574
1_Hilo_Oahu_Australia	Hilo	Oahu	Australia	50598	49500	0.0109692	0.00766759	1.4306
1_Hilo_Oahu_Australia	Hilo	Oahu	Australia	51070	48918	0.0215226	0.00774787	2.77787
1_Hilo_Oahu_Australia	Hilo	Oahu	Australia	71159	125175	-0.275123	0.0130058	-21.1539
1_Hilo_Oahu_Australia	Hilo	Oahu	Australia	50041	48553	0.0150922	0.00796386	1.89509
1_Hilo_Oahu_Australia	Hilo	Oahu	Australia	50657	49666	0.00987809	0.00803685	1.2291
1_Hilo_Oahu_Australia	Hilo	Oahu	Australia	71862	128012	-0.280927	0.0129148	-21.7524
1_Hilo_Oahu_Australia	Hilo	Oahu	Australia	50716	48525	0.0220776	0.00805912	2.73945
1_Hilo_Oahu_Australia	Hilo	Oahu	Australia	51534	50633	0.0088189	0.00802103	1.09947
1_Hilo_Oahu_Australia	Hilo	Oahu	Australia	53175	50822	0.0226257	0.0083972	2.69443
1_Hilo_Oahu_Australia	Hilo	Oahu	Australia	49128	47302	0.018936	0.00812248	2.33131
1_Hilo_Oahu_Australia	Hilo	Oahu	Australia	107527	49753	0.367332	0.0127384	28.8366
1_Hilo_Oahu_Australia	Hilo	Oahu	Australia	109030	50267	0.36889	0.0126388	29.187
1_Hilo_Oahu_Australia	Hilo	Oahu	Australia	30416	27772	0.0454389	0.00899504	5.05156
1_Hilo_Oahu_Australia	Hilo	Oahu	Australia	108244	49920	0.368756	0.0127519	28.9179
1_Hilo_Oahu_Australia	Hilo	Oahu	Australia	109564	51940	0.356796	0.0129209	27.6139
1_Hilo_Oahu_Australia	Hilo	Oahu	Australia	30996	30503	0.00801639	0.00942001	0.850996
1_Hilo_Oahu_Australia	Hilo	Oahu	Australia	108990	50192	0.369376	0.0127288	29.0189
1_Hilo_Oahu_Australia	Hilo	Oahu	Australia	108045	50441	0.363464	0.0129346	28.1001
1_Hilo_Oahu_Australia	Hilo	Oahu	Australia	109348	50186	0.370843	0.0126537	29.3072
1_Hilo_Oahu_Australia	Hilo	Oahu	Australia	110263	51516	0.363131	0.0128161	28.3341
1_Hilo_Oahu_Australia	Hilo	Oahu	Australia	46064	44934	0.0124179	0.00851474	1.4584
1_Hilo_Oahu_Australia	Hilo	Oahu	Australia	46903	44721	0.0238147	0.00875916	2.71884
1_Hilo_Oahu_Australia	Hilo	Oahu	Australia	67623	121812	-0.286056	0.0132883	-21.527
1_Hilo_Oahu_Australia	Hilo	Oahu	Australia	46440	44890	0.0169714	0.0082985	2.04512
1_Hilo_Oahu_Australia	Hilo	Oahu	Australia	47919	46922	0.0105123	0.00898202	1.17037
1_Hilo_Oahu_Australia	Hilo	Oahu	Australia	66119	122280	-0.298096	0.0130145	-22.9048
1_Hilo_Oahu_Australia	Hilo	Oahu	Australia	47906	45701	0.0235559	0.00909434	2.59017
1_Hilo_Oahu_Australia	Hilo	Oahu	Australia	46825	45843	0.010597	0.00834548	1.26979
1_Hilo_Oahu_Australia	Hilo	Oahu	Australia	47554	45275	0.0245505	0.00810898	3.02757
1_Hilo_Oahu_Australia	Hilo	Oahu	Australia	47246	45369	0.0202667	0.00880126	2.3027
1_Hilo_Oahu_Australia	Hilo	Oahu	Australia	156588	83561	0.30409	0.012981	23.4258
1_Hilo_Oahu_Australia	Hilo	Oahu	Australia	156471	82457	0.309775	0.0130639	23.7123
1_Hilo_Oahu_Australia	Hilo	Oahu	Australia	104702	86803	0.0934649	0.011858	7.88203
1_Hilo_Oahu_Australia	Hilo	Oahu	Australia	156197	82744	0.307411	0.0129878	23.6693
1_Hilo_Oahu_Australia	Hilo	Oahu	Australia	157300	84554	0.300785	0.0130551	23.0396
1_Hilo_Oahu_Australia	Hilo	Oahu	Australia	102991	87213	0.082953	0.0119573	6.93742
1_Hilo_Oahu_Australia	Hilo	Oahu	Australia	156304	82488	0.309123	0.0130254	23.7322
1_Hilo_Oahu_Australia	Hilo	Oahu	Australia	156327	83498	0.303676	0.0129411	23.466
1_Hilo_Oahu_Australia	Hilo	Oahu	Australia	156655	82405	0.310592	0.0129657	23.9549
1_Hilo_Oahu_Australia	Hilo	Oahu	Australia	157168	83350	0.306913	0.0130079	23.5943
1_Hilo_Oahu_Australia	Hilo	Oahu	Australia	144636	72147	0.334385	0.0127128	26.3031
1_Hilo_Oahu_Australia	Hilo	Oahu	Australia	145472	71891	0.338517	0.0127341	26.5835
1_Hilo_Oahu_Australia	Hilo	Oahu	Australia	93770	76389	0.102146	0.011325	9.01946
1_Hilo_Oahu_Australia	Hilo	Oahu	Australia	144423	71467	0.337931	0.0126266	26.7634
1_Hilo_Oahu_Australia	Hilo	Oahu	Australia	144976	72650	0.332341	0.0128831	25.7967
1_Hilo_Oahu_Australia	Hilo	Oahu	Australia	91944	76689	0.0904627	0.0113539	7.96756
1_Hilo_Oahu_Australia	Hilo	Oahu	Australia	146342	72871	0.335158	0.0128091	26.1656
1_Hilo_Oahu_Australia	Hilo	Oahu	Australia	143468	71105	0.337242	0.0126754	26.6061
1_Hilo_Oahu_Australia	Hilo	Oahu	Australia	145408	71535	0.340518	0.0126719	26.8719
1_Hilo_Oahu_Australia	Hilo	Oahu	Australia	146855	73530	0.332713	0.012693	26.2124
1_Hilo_Oahu_Australia	Hilo	Oahu	Australia	38104	38815	-0.00924349	0.00802789	-1.15142
1_Hilo_Oahu_Australia	Hilo	Oahu	Australia	36832	36475	0.00486993	0.00807919	0.602775
1_Hilo_Oahu_Australia	Hilo	Oahu	Australia	59697	115675	-0.319196	0.012962	-24.6255
1_Hilo_Oahu_Australia	Hilo	Oahu	Australia	34752	34992	-0.00344116	0.00733146	-0.469368
1_Hilo_Oahu_Australia	Hilo	Oahu	Australia	39058	39811	-0.00954748	0.00841965	-1.13395
1_Hilo_Oahu_Australia	Hilo	Oahu	Australia	58099	116193	-0.333314	0.012674	-26.2991
1_Hilo_Oahu_Australia	Hilo	Oahu	Australia	38707	38260	0.00580768	0.00859823	0.675451
1_Hilo_Oahu_Australia	Hilo	Oahu	Australia	36394	37248	-0.0115966	0.00805744	-1.43925
1_Hilo_Oahu_Australia	Hilo	Oahu	Australia	37549	37004	0.00731024	0.00842554	0.867628
1_Hilo_Oahu_Australia	Hilo	Oahu	Australia	37244	37266	-0.000295262	0.0082299	-0.0358768
2_Oahu_Kauai_Australia	Oahu	Kauai	Australia	74503	126282	-0.257883	0.0135379	-19.049
2_Oahu_Kauai_Australia	Oahu	Kauai	Australia	69356	120357	-0.268832	0.013647	-19.699
2_Oahu_Kauai_Australia	Oahu	Kauai	Australia	70415	123568	-0.274008	0.0132977	-20.6057
2_Oahu_Kauai_Australia	Oahu	Kauai	Australia	70171	76733	-0.0446686	0.00995875	-4.48536
2_Oahu_Kauai_Australia	Oahu	Kauai	Australia	80647	133481	-0.24674	0.0130285	-18.9384
2_Oahu_Kauai_Australia	Oahu	Kauai	Australia	89087	143997	-0.23558	0.0129971	-18.1256
2_Oahu_Kauai_Australia	Oahu	Kauai	Australia	79450	131825	-0.2479	0.0129654	-19.1202
2_Oahu_Kauai_Australia	Oahu	Kauai	Australia	88158	143080	-0.237513	0.0129698	-18.3127
2_Oahu_Kauai_Australia	Oahu	Kauai	Australia	90583	145594	-0.232923	0.0129736	-17.9536
2_Oahu_Kauai_Australia	Oahu	Kauai	Australia	73910	74072	-0.00109473	0.00746345	-0.146678
0_Hilo_Kauai_Australia	Hilo	Kauai	Australia	43106	38515	0.0562478	0.00775524	7.25287
0_Hilo_Kauai_Australia	Hilo	Kauai	Australia	44887	39629	0.0622131	0.00822828	7.56089
0_Hilo_Kauai_Australia	Hilo	Kauai	Australia	65946	116090	-0.275462	0.0134931	-20.415
0_Hilo_Kauai_Australia	Hilo	Kauai	Australia	43259	38540	0.0576902	0.00797224	7.23638
0_Hilo_Kauai_Australia	Hilo	Kauai	Australia	44084	40060	0.0478228	0.00748298	6.39087
0_Hilo_Kauai_Australia	Hilo	Kauai	Australia	64743	116164	-0.28424	0.0135269	-21.0129
0_Hilo_Kauai_Australia	Hilo	Kauai	Australia	44482	39833	0.0551385	0.00855277	6.44686
0_Hilo_Kauai_Australia	Hilo	Kauai	Australia	43540	38913	0.0561168	0.00846176	6.63181
0_Hilo_Kauai_Australia	Hilo	Kauai	Australia	44091	38867	0.0629716	0.00822374	7.65729
0_Hilo_Kauai_Australia	Hilo	Kauai	Australia	43462	38952	0.0547237	0.00812726	6.73336
2_Oahu_Kauai_Australia	Oahu	Kauai	Australia	68211	124740	-0.292971	0.0132838	-22.0547
2_Oahu_Kauai_Australia	Oahu	Kauai	Australia	73021	128804	-0.276393	0.013219	-20.9088
2_Oahu_Kauai_Australia	Oahu	Kauai	Australia	61771	119854	-0.319796	0.0129434	-24.7073
2_Oahu_Kauai_Australia	Oahu	Kauai	Australia	54549	65855	-0.0939005	0.00967742	-9.70306
2_Oahu_Kauai_Australia	Oahu	Kauai	Australia	67772	125368	-0.298209	0.0129087	-23.1014
2_Oahu_Kauai_Australia	Oahu	Kauai	Australia	67246	127110	-0.308012	0.0127865	-24.0888
2_Oahu_Kauai_Australia	Oahu	Kauai	Australia	66069	123121	-0.301559	0.012833	-23.4987
2_Oahu_Kauai_Australia	Oahu	Kauai	Australia	66720	126640	-0.309888	0.0128476	-24.1203
2_Oahu_Kauai_Australia	Oahu	Kauai	Australia	68783	128649	-0.303223	0.0129222	-23.4653
2_Oahu_Kauai_Australia	Oahu	Kauai	Australia	59170	63930	-0.0386678	0.00770242	-5.02021
0_Hilo_Kauai_Australia	Hilo	Kauai	Australia	34253	34222	0.00045272	0.00865327	0.0523178
0_Hilo_Kauai_Australia	Hilo	Kauai	Australia	36667	36050	0.00848495	0.00935865	0.906642
0_Hilo_Kauai_Australia	Hilo	Kauai	Australia	55464	110475	-0.331513	0.0130613	-25.3814
0_Hilo_Kauai_Australia	Hilo	Kauai	Australia	34327	34166	0.0023506	0.00915625	0.256721
0_Hilo_Kauai_Australia	Hilo	Kauai	Australia	33997	34580	-0.00850139	0.00870489	-0.976623
0_Hilo_Kauai_Australia	Hilo	Kauai	Australia	54997	111312	-0.338617	0.0130561	-25.9354
0_Hilo_Kauai_Australia	Hilo	Kauai	Australia	33129	32970	0.00240548	0.00960923	0.25033
0_Hilo_Kauai_Australia	Hilo	Kauai	Australia	34791	34757	0.000488871	0.0094617	0.0516684
0_Hilo_Kauai_Australia	Hilo	Kauai	Australia	34972	34292	0.00981751	0.00880321	1.11522
0_Hilo_Kauai_Australia	Hilo	Kauai	Australia	34273	34291	-0.000262528	0.00929511	-0.0282437
2_Oahu_Kauai_Australia	Oahu	Kauai	Australia	59114	116303	-0.326017	0.0132497	-24.6057
2_Oahu_Kauai_Australia	Oahu	Kauai	Australia	62132	118554	-0.312265	0.0133582	-23.3762
2_Oahu_Kauai_Australia	Oahu	Kauai	Australia	51567	110185	-0.362394	0.0127428	-28.4391
2_Oahu_Kauai_Australia	Oahu	Kauai	Australia	57601	69468	-0.0933902	0.00981414	-9.51589
2_Oahu_Kauai_Australia	Oahu	Kauai	Australia	60769	118985	-0.323865	0.0129045	-25.097
2_Oahu_Kauai_Australia	Oahu	Kauai	Australia	75802	136261	-0.285099	0.0129476	-22.0195
2_Oahu_Kauai_Australia	Oahu	Kauai	Australia	62142	119857	-0.317117	0.0128506	-24.6773
2_Oahu_Kauai_Australia	Oahu	Kauai	Australia	75228	135702	-0.286702	0.0129892	-22.0724
2_Oahu_Kauai_Australia	Oahu	Kauai	Australia	77563	138104	-0.280715	0.0130164	-21.5663
2_Oahu_Kauai_Australia	Oahu	Kauai	Australia	56526	62017	-0.0463207	0.00815475	-5.68022
0_Hilo_Kauai_Australia	Hilo	Kauai	Australia	24127	24675	-0.0112291	0.00935808	-1.19993
0_Hilo_Kauai_Australia	Hilo	Kauai	Australia	25644	25577	0.00130806	0.00990853	0.132013
0_Hilo_Kauai_Australia	Hilo	Kauai	Australia	45512	101127	-0.379265	0.0130269	-29.1139
0_Hilo_Kauai_Australia	Hilo	Kauai	Australia	23517	23930	-0.00870445	0.00990678	-0.878635
0_Hilo_Kauai_Australia	Hilo	Kauai	Australia	24678	25814	-0.0224986	0.009857	-2.2825
0_Hilo_Kauai_Australia	Hilo	Kauai	Australia	45016	101811	-0.386816	0.0127594	-30.3161
0_Hilo_Kauai_Australia	Hilo	Kauai	Australia	22881	23354	-0.0102303	0.00980792	-1.04307
0_Hilo_Kauai_Australia	Hilo	Kauai	Australia	24972	25418	-0.00885096	0.0101054	-0.875867
0_Hilo_Kauai_Australia	Hilo	Kauai	Australia	25329	25221	0.0021365	0.00992918	0.215174
0_Hilo_Kauai_Australia	Hilo	Kauai	Australia	23686	24319	-0.0131861	0.0100958	-1.30611
2_Oahu_Kauai_Australia	Oahu	Kauai	Australia	65638	65040	0.00457613	0.00914094	0.500619
2_Oahu_Kauai_Australia	Oahu	Kauai	Australia	68301	67314	0.00727796	0.00892682	0.815291
2_Oahu_Kauai_Australia	Oahu	Kauai	Australia	49361	50480	-0.0112078	0.0087115	-1.28655
2_Oahu_Kauai_Australia	Oahu	Kauai	Australia	140304	94467	0.195241	0.0139599	13.9859
2_Oahu_Kauai_Australia	Oahu	Kauai	Australia	65614	66024	-0.0031146	0.00778594	-0.400029
2_Oahu_Kauai_Australia	Oahu	Kauai	Australia	77613	80436	-0.0178616	0.00966175	-1.84869
2_Oahu_Kauai_Australia	Oahu	Kauai	Australia	60034	59873	0.00134271	0.00722861	0.185749
2_Oahu_Kauai_Australia	Oahu	Kauai	Australia	76727	79669	-0.0188112	0.00981212	-1.91714
2_Oahu_Kauai_Australia	Oahu	Kauai	Australia	79037	81845	-0.0174538	0.0097164	-1.79632
2_Oahu_Kauai_Australia	Oahu	Kauai	Australia	141767	89231	0.227431	0.0127271	17.8698
0_Hilo_Kauai_Australia	Hilo	Kauai	Australia	119253	62075	0.315329	0.0125518	25.1222
0_Hilo_Kauai_Australia	Hilo	Kauai	Australia	120550	62915	0.314147	0.0125438	25.044
0_Hilo_Kauai_Australia	Hilo	Kauai	Australia	42595	40390	0.0265711	0.00771334	3.44482
0_Hilo_Kauai_Australia	Hilo	Kauai	Australia	120625	63305	0.31164	0.0125655	24.8013
0_Hilo_Kauai_Australia	Hilo	Kauai	Australia	119930	63368	0.30858	0.0125022	24.6821
0_Hilo_Kauai_Australia	Hilo	Kauai	Australia	42510	41627	0.0104948	0.00804964	1.30376
0_Hilo_Kauai_Australia	Hilo	Kauai	Australia	118907	61796	0.316049	0.012728	24.8311
0_Hilo_Kauai_Australia	Hilo	Kauai	Australia	122080	64864	0.30606	0.0126747	24.1472
0_Hilo_Kauai_Australia	Hilo	Kauai	Australia	120774	62885	0.315198	0.012594	25.0277
0_Hilo_Kauai_Australia	Hilo	Kauai	Australia	120297	63013	0.312498	0.0126193	24.7635
2_Oahu_Kauai_Australia	Oahu	Kauai	Australia	66441	123292	-0.299637	0.013267	-22.5852
2_Oahu_Kauai_Australia	Oahu	Kauai	Australia	69300	125394	-0.288114	0.0133197	-21.6306
2_Oahu_Kauai_Australia	Oahu	Kauai	Australia	59979	118321	-0.327213	0.01297	-25.2284
2_Oahu_Kauai_Australia	Oahu	Kauai	Australia	64457	75974	-0.0820118	0.00937263	-8.75014
2_Oahu_Kauai_Australia	Oahu	Kauai	Australia	68156	126013	-0.297972	0.0128392	-23.208
2_Oahu_Kauai_Australia	Oahu	Kauai	Australia	82306	142396	-0.267421	0.0127917	-20.9058
2_Oahu_Kauai_Australia	Oahu	Kauai	Australia	69120	126609	-0.293717	0.012719	-23.0929
2_Oahu_Kauai_Australia	Oahu	Kauai	Australia	81695	141876	-0.269181	0.0128092	-21.0147
2_Oahu_Kauai_Australia	Oahu	Kauai	Australia	83982	144159	-0.263771	0.0128465	-20.5325
2_Oahu_Kauai_Australia	Oahu	Kauai	Australia	63967	68960	-0.037562	0.00830413	-4.52329
0_Hilo_Kauai_Australia	Hilo	Kauai	Australia	29568	29638	-0.00118231	0.00925357	-0.127768
0_Hilo_Kauai_Australia	Hilo	Kauai	Australia	30980	30531	0.00729951	0.00896396	0.814317
0_Hilo_Kauai_Australia	Hilo	Kauai	Australia	50106	105318	-0.355235	0.013097	-27.1234
0_Hilo_Kauai_Australia	Hilo	Kauai	Australia	32357	32342	0.000231843	0.00954388	0.0242923
0_Hilo_Kauai_Australia	Hilo	Kauai	Australia	29804	30480	-0.0112136	0.00898566	-1.24794
0_Hilo_Kauai_Australia	Hilo	Kauai	Australia	50732	107212	-0.357595	0.0131811	-27.1294
0_Hilo_Kauai_Australia	Hilo	Kauai	Australia	30050	30083	-0.000548784	0.00917543	-0.0598101
0_Hilo_Kauai_Australia	Hilo	Kauai	Australia	31488	31542	-0.000856735	0.0095664	-0.0895566
0_Hilo_Kauai_Australia	Hilo	Kauai	Australia	30523	29926	0.00987609	0.00805141	1.22663
0_Hilo_Kauai_Australia	Hilo	Kauai	Australia	30672	30869	-0.00320112	0.00987199	-0.324263
2_Oahu_Kauai_Australia	Oahu	Kauai	Australia	47327	48313	-0.0103095	0.0096349	-1.07002
2_Oahu_Kauai_Australia	Oahu	Kauai	Australia	50933	51443	-0.00498164	0.00935871	-0.532299
2_Oahu_Kauai_Australia	Oahu	Kauai	Australia	32423	35086	-0.0394466	0.00965229	-4.08676
2_Oahu_Kauai_Australia	Oahu	Kauai	Australia	134444	90523	0.195233	0.0143035	13.6494
2_Oahu_Kauai_Australia	Oahu	Kauai	Australia	47131	49233	-0.0218131	0.00813503	-2.68138
2_Oahu_Kauai_Australia	Oahu	Kauai	Australia	63122	67505	-0.0335536	0.0101507	-3.30554
2_Oahu_Kauai_Australia	Oahu	Kauai	Australia	41205	42746	-0.0183559	0.0076434	-2.40154
2_Oahu_Kauai_Australia	Oahu	Kauai	Australia	62396	66899	-0.0348273	0.0102686	-3.39162
2_Oahu_Kauai_Australia	Oahu	Kauai	Australia	64862	69232	-0.0325891	0.0101807	-3.20107
2_Oahu_Kauai_Australia	Oahu	Kauai	Australia	134656	83917	0.232137	0.0129901	17.8703
0_Hilo_Kauai_Australia	Hilo	Kauai	Australia	99161	43663	0.388576	0.0125737	30.9039
0_Hilo_Kauai_Australia	Hilo	Kauai	Australia	101764	45788	0.379365	0.0126113	30.0814
0_Hilo_Kauai_Australia	Hilo	Kauai	Australia	24761	24147	0.0125542	0.00758206	1.65577
0_Hilo_Kauai_Australia	Hilo	Kauai	Australia	100810	45093	0.381877	0.0127135	30.0371
0_Hilo_Kauai_Australia	Hilo	Kauai	Australia	98958	44147	0.383012	0.0126149	30.3619
0_Hilo_Kauai_Australia	Hilo	Kauai	Australia	24348	24994	-0.0130923	0.00935308	-1.39979
0_Hilo_Kauai_Australia	Hilo	Kauai	Australia	99668	44260	0.38497	0.0128208	30.027
0_Hilo_Kauai_Australia	Hilo	Kauai	Australia	101875	46401	0.374127	0.0128831	29.0402
0_Hilo_Kauai_Australia	Hilo	Kauai	Australia	100682	44528	0.386709	0.0125515	30.8098
0_Hilo_Kauai_Australia	Hilo	Kauai	Australia	100022	44536	0.383832	0.0127834	30.0258
2_Oahu_Kauai_Australia	Oahu	Kauai	Australia	51710	53197	-0.0141745	0.0097433	-1.45479
2_Oahu_Kauai_Australia	Oahu	Kauai	Australia	52977	53960	-0.00919233	0.00961968	-0.955576
2_Oahu_Kauai_Australia	Oahu	Kauai	Australia	38143	41205	-0.0385895	0.0093225	-4.13939
2_Oahu_Kauai_Australia	Oahu	Kauai	Australia	140894	97246	0.183287	0.0141625	12.9418
2_Oahu_Kauai_Australia	Oahu	Kauai	Australia	53217	55800	-0.0236936	0.00804063	-2.94673
2_Oahu_Kauai_Australia	Oahu	Kauai	Australia	62850	67637	-0.0366857	0.0100635	-3.64542
2_Oahu_Kauai_Australia	Oahu	Kauai	Australia	48667	50636	-0.0198282	0.007805	-2.54045
2_Oahu_Kauai_Australia	Oahu	Kauai	Australia	61927	66790	-0.0377806	0.0102052	-3.70208
2_Oahu_Kauai_Australia	Oahu	Kauai	Australia	62313	67075	-0.036804	0.0101505	-3.62585
2_Oahu_Kauai_Australia	Oahu	Kauai	Australia	137397	87050	0.224316	0.0129211	17.3605
0_Hilo_Kauai_Australia	Hilo	Kauai	Australia	108812	53627	0.339728	0.0130924	25.9485
0_Hilo_Kauai_Australia	Hilo	Kauai	Australia	108016	52402	0.346682	0.0130177	26.6315
0_Hilo_Kauai_Australia	Hilo	Kauai	Australia	32456	32368	0.00135752	0.00868236	0.156354
0_Hilo_Kauai_Australia	Hilo	Kauai	Australia	106106	50846	0.352082	0.0128678	27.3616
0_Hilo_Kauai_Australia	Hilo	Kauai	Australia	108266	53878	0.33543	0.0131077	25.5904
0_Hilo_Kauai_Australia	Hilo	Kauai	Australia	32597	33767	-0.01763	0.00879555	-2.00443
0_Hilo_Kauai_Australia	Hilo	Kauai	Australia	107962	52978	0.341643	0.0133343	25.6214
0_Hilo_Kauai_Australia	Hilo	Kauai	Australia	105958	50884	0.351143	0.0129122	27.1948
0_Hilo_Kauai_Australia	Hilo	Kauai	Australia	107812	52036	0.348932	0.0130678	26.7016
0_Hilo_Kauai_Australia	Hilo	Kauai	Australia	105895	50812	0.351503	0.0129062	27.2351
2_Oahu_Kauai_Australia	Oahu	Kauai	Australia	62973	118811	-0.307167	0.0131101	-23.4298
2_Oahu_Kauai_Australia	Oahu	Kauai	Australia	67145	122217	-0.290829	0.0131228	-22.1622
2_Oahu_Kauai_Australia	Oahu	Kauai	Australia	57075	114370	-0.334189	0.0127316	-26.2488
2_Oahu_Kauai_Australia	Oahu	Kauai	Australia	63961	74396	-0.0754208	0.00960812	-7.8497
2_Oahu_Kauai_Australia	Oahu	Kauai	Australia	67870	124681	-0.295044	0.0126204	-23.3783
2_Oahu_Kauai_Australia	Oahu	Kauai	Australia	81718	140890	-0.265813	0.012584	-21.123
2_Oahu_Kauai_Australia	Oahu	Kauai	Australia	68307	124730	-0.292291	0.0124575	-23.463
2_Oahu_Kauai_Australia	Oahu	Kauai	Australia	80999	140214	-0.267683	0.0126568	-21.1494
2_Oahu_Kauai_Australia	Oahu	Kauai	Australia	83373	142560	-0.261967	0.0126559	-20.6992
2_Oahu_Kauai_Australia	Oahu	Kauai	Australia	60826	64802	-0.031649	0.00713001	-4.43884
0_Hilo_Kauai_Australia	Hilo	Kauai	Australia	28775	27920	0.0150807	0.00750159	2.01033
0_Hilo_Kauai_Australia	Hilo	Kauai	Australia	29531	28120	0.0244749	0.0079828	3.06595
0_Hilo_Kauai_Australia	Hilo	Kauai	Australia	50627	104909	-0.349	0.0127981	-27.2695
0_Hilo_Kauai_Australia	Hilo	Kauai	Australia	27112	26148	0.0180999	0.00793811	2.28013
0_Hilo_Kauai_Australia	Hilo	Kauai	Australia	28703	28414	0.00505979	0.00736367	0.687129
0_Hilo_Kauai_Australia	Hilo	Kauai	Australia	51066	106545	-0.352	0.0127864	-27.5292
0_Hilo_Kauai_Australia	Hilo	Kauai	Australia	30090	29187	0.0152336	0.00877214	1.73658
0_Hilo_Kauai_Australia	Hilo	Kauai	Australia	29965	29063	0.0152809	0.00807392	1.89262
0_Hilo_Kauai_Australia	Hilo	Kauai	Australia	29328	27834	0.0261362	0.00870479	3.00251
0_Hilo_Kauai_Australia	Hilo	Kauai	Australia	28297	27541	0.0135392	0.00772911	1.75171
2_Oahu_Kauai_Australia	Oahu	Kauai	Australia	52658	54029	-0.0128507	0.00927761	-1.38513
2_Oahu_Kauai_Australia	Oahu	Kauai	Australia	57991	58807	-0.00698642	0.00890439	-0.784604
2_Oahu_Kauai_Australia	Oahu	Kauai	Australia	40863	43801	-0.0347019	0.00933906	-3.71578
2_Oahu_Kauai_Australia	Oahu	Kauai	Australia	128528	84848	0.204709	0.0146214	14.0006
2_Oahu_Kauai_Australia	Oahu	Kauai	Australia	52376	54875	-0.0233005	0.00820446	-2.83998
2_Oahu_Kauai_Australia	Oahu	Kauai	Australia	53327	58083	-0.0426892	0.0106114	-4.02295
2_Oahu_Kauai_Australia	Oahu	Kauai	Australia	43883	45695	-0.0202282	0.0081378	-2.4857
2_Oahu_Kauai_Australia	Oahu	Kauai	Australia	52898	57645	-0.0429426	0.0107741	-3.98572
2_Oahu_Kauai_Australia	Oahu	Kauai	Australia	55402	60029	-0.0400845	0.0106212	-3.774
2_Oahu_Kauai_Australia	Oahu	Kauai	Australia	133009	82456	0.234623	0.0129555	18.1099
0_Hilo_Kauai_Australia	Hilo	Kauai	Australia	108276	53089	0.342001	0.0128866	26.5392
0_Hilo_Kauai_Australia	Hilo	Kauai	Australia	109124	53519	0.341884	0.0128444	26.6173
0_Hilo_Kauai_Australia	Hilo	Kauai	Australia	34097	33849	0.00364996	0.00804951	0.453439
0_Hilo_Kauai_Australia	Hilo	Kauai	Australia	108948	53692	0.339744	0.0128637	26.4111
0_Hilo_Kauai_Australia	Hilo	Kauai	Australia	108781	54351	0.333656	0.0129092	25.8464
0_Hilo_Kauai_Australia	Hilo	Kauai	Australia	32866	33902	-0.0155164	0.00893746	-1.73611
0_Hilo_Kauai_Australia	Hilo	Kauai	Australia	107481	52414	0.344395	0.0130213	26.4486
0_Hilo_Kauai_Australia	Hilo	Kauai	Australia	109308	54139	0.337535	0.0129008	26.1638
0_Hilo_Kauai_Australia	Hilo	Kauai	Australia	109755	53974	0.340691	0.0128981	26.4141
0_Hilo_Kauai_Australia	Hilo	Kauai	Australia	107685	52616	0.343535	0.0129363	26.5559
2_Oahu_Kauai_Australia	Oahu	Kauai	Australia	81308	126515	-0.217527	0.0150656	-14.4386
2_Oahu_Kauai_Australia	Oahu	Kauai	Australia	86492	131098	-0.205	0.0148404	-13.8137
2_Oahu_Kauai_Australia	Oahu	Kauai	Australia	78938	125671	-0.228402	0.0149686	-15.2587
2_Oahu_Kauai_Australia	Oahu	Kauai	Australia	59156	59209	-0.000447768	0.00809644	-0.0553043
2_Oahu_Kauai_Australia	Oahu	Kauai	Australia	84303	130623	-0.215516	0.0145808	-14.7808
2_Oahu_Kauai_Australia	Oahu	Kauai	Australia	83599	132126	-0.224948	0.0147226	-15.2791
2_Oahu_Kauai_Australia	Oahu	Kauai	Australia	81489	127248	-0.219218	0.0146991	-14.9137
2_Oahu_Kauai_Australia	Oahu	Kauai	Australia	82843	131437	-0.226778	0.0147773	-15.3464
2_Oahu_Kauai_Australia	Oahu	Kauai	Australia	85241	133874	-0.221952	0.0147239	-15.0743
2_Oahu_Kauai_Australia	Oahu	Kauai	Australia	79181	72500	0.0440464	0.0101818	4.32598
0_Hilo_Kauai_Australia	Hilo	Kauai	Australia	50310	38934	0.127471	0.0110411	11.5451
0_Hilo_Kauai_Australia	Hilo	Kauai	Australia	52812	40879	0.127365	0.0114616	11.1124
0_Hilo_Kauai_Australia	Hilo	Kauai	Australia	72994	116599	-0.229993	0.0152678	-15.0639
0_Hilo_Kauai_Australia	Hilo	Kauai	Australia	52540	41071	0.122518	0.0110817	11.0558
0_Hilo_Kauai_Australia	Hilo	Kauai	Australia	51718	40969	0.115971	0.0109952	10.5474
0_Hilo_Kauai_Australia	Hilo	Kauai	Australia	72826	117765	-0.235788	0.0153101	-15.4008
0_Hilo_Kauai_Australia	Hilo	Kauai	Australia	50162	38694	0.129063	0.011573	11.152
0_Hilo_Kauai_Australia	Hilo	Kauai	Australia	52264	40807	0.1231	0.0109814	11.2098
0_Hilo_Kauai_Australia	Hilo	Kauai	Australia	51764	39785	0.130848	0.0109589	11.9398
0_Hilo_Kauai_Australia	Hilo	Kauai	Australia	51571	40280	0.122927	0.0112491	10.9277
1_Hilo_Oahu_Australia	Hilo	Oahu	Australia	50599	49888	0.00707554	0.00767727	0.921622
1_Hilo_Oahu_Australia	Hilo	Oahu	Australia	51080	49732	0.0133714	0.00806309	1.65835
1_Hilo_Oahu_Australia	Hilo	Oahu	Australia	70826	125145	-0.277179	0.0128223	-21.6169
1_Hilo_Oahu_Australia	Hilo	Oahu	Australia	50040	49125	0.00922705	0.00818928	1.12672
1_Hilo_Oahu_Australia	Hilo	Oahu	Australia	50366	50241	0.00124246	0.00790231	0.157227
1_Hilo_Oahu_Australia	Hilo	Oahu	Australia	71674	127253	-0.279394	0.012754	-21.9064
1_Hilo_Oahu_Australia	Hilo	Oahu	Australia	50009	49205	0.00810369	0.00839979	0.96475
1_Hilo_Oahu_Australia	Hilo	Oahu	Australia	51131	50343	0.00776554	0.00800183	0.97047
1_Hilo_Oahu_Australia	Hilo	Oahu	Australia	52550	51155	0.0134516	0.00858806	1.56631
1_Hilo_Oahu_Australia	Hilo	Oahu	Australia	48429	47784	0.00670388	0.00820502	0.817045
1_Hilo_Oahu_Australia	Hilo	Oahu	Australia	129657	70419	0.296077	0.0124358	23.8086
1_Hilo_Oahu_Australia	Hilo	Oahu	Australia	130601	70810	0.296861	0.0124372	23.8687
1_Hilo_Oahu_Australia	Hilo	Oahu	Australia	58022	53763	0.0380999	0.00804526	4.7357
1_Hilo_Oahu_Australia	Hilo	Oahu	Australia	131308	71942	0.292084	0.0124248	23.5081
1_Hilo_Oahu_Australia	Hilo	Oahu	Australia	130532	72018	0.288887	0.012401	23.2955
1_Hilo_Oahu_Australia	Hilo	Oahu	Australia	56632	53637	0.0271609	0.0083917	3.23663
1_Hilo_Oahu_Australia	Hilo	Oahu	Australia	130127	70939	0.294371	0.0125942	23.3735
1_Hilo_Oahu_Australia	Hilo	Oahu	Australia	130561	71259	0.293836	0.0124589	23.5844
1_Hilo_Oahu_Australia	Hilo	Oahu	Australia	131685	71861	0.293909	0.012387	23.7272
1_Hilo_Oahu_Australia	Hilo	Oahu	Australia	130743	71561	0.29254	0.0123548	23.6783
1_Hilo_Oahu_Australia	Hilo	Oahu	Australia	34973	34928	0.000643768	0.00908425	0.0708663
1_Hilo_Oahu_Australia	Hilo	Oahu	Australia	32641	32078	0.00869915	0.00883965	0.984105
1_Hilo_Oahu_Australia	Hilo	Oahu	Australia	56261	111360	-0.328712	0.0129732	-25.3377
1_Hilo_Oahu_Australia	Hilo	Oahu	Australia	31380	31293	0.00138816	0.00927438	0.149677
1_Hilo_Oahu_Australia	Hilo	Oahu	Australia	35523	36122	-0.00836067	0.00892161	-0.937125
1_Hilo_Oahu_Australia	Hilo	Oahu	Australia	55013	111399	-0.338834	0.0130246	-26.015
1_Hilo_Oahu_Australia	Hilo	Oahu	Australia	34749	34735	0.000201485	0.00909348	0.0221571
1_Hilo_Oahu_Australia	Hilo	Oahu	Australia	33551	33548	4.47101e-05	0.00948	0.00471625
1_Hilo_Oahu_Australia	Hilo	Oahu	Australia	33899	33212	0.0102368	0.00931869	1.09852
1_Hilo_Oahu_Australia	Hilo	Oahu	Australia	33476	33587	-0.00165516	0.00917303	-0.180438
1_Hilo_Oahu_Australia	Hilo	Oahu	Australia	56145	53092	0.0279484	0.00822828	3.39663
1_Hilo_Oahu_Australia	Hilo	Oahu	Australia	56206	52554	0.0335785	0.00863973	3.88652
1_Hilo_Oahu_Australia	Hilo	Oahu	Australia	79153	131098	-0.247062	0.0132473	-18.65
1_Hilo_Oahu_Australia	Hilo	Oahu	Australia	55715	52544	0.0292909	0.00863316	3.39283
1_Hilo_Oahu_Australia	Hilo	Oahu	Australia	57886	55342	0.0224679	0.0083582	2.68813
1_Hilo_Oahu_Australia	Hilo	Oahu	Australia	77846	130995	-0.254495	0.0132711	-19.1767
1_Hilo_Oahu_Australia	Hilo	Oahu	Australia	57941	54769	0.028143	0.00876214	3.21189
1_Hilo_Oahu_Australia	Hilo	Oahu	Australia	55868	52732	0.0288766	0.0085582	3.37414
1_Hilo_Oahu_Australia	Hilo	Oahu	Australia	57131	53433	0.0334467	0.00841306	3.97557
1_Hilo_Oahu_Australia	Hilo	Oahu	Australia	56533	53575	0.0268645	0.00854004	3.14572
1_Hilo_Oahu_Australia	Hilo	Oahu	Australia	50140	49837	0.0030307	0.00776947	0.390078
1_Hilo_Oahu_Australia	Hilo	Oahu	Australia	50654	49635	0.0101606	0.00819568	1.23975
1_Hilo_Oahu_Australia	Hilo	Oahu	Australia	70636	125204	-0.278636	0.012829	-21.7193
1_Hilo_Oahu_Australia	Hilo	Oahu	Australia	49505	48975	0.0053818	0.00825084	0.652273
1_Hilo_Oahu_Australia	Hilo	Oahu	Australia	49987	50167	-0.00179723	0.00800353	-0.224555
1_Hilo_Oahu_Australia	Hilo	Oahu	Australia	71338	127174	-0.281273	0.012772	-22.0226
1_Hilo_Oahu_Australia	Hilo	Oahu	Australia	49584	49107	0.00483327	0.00849114	0.569213
1_Hilo_Oahu_Australia	Hilo	Oahu	Australia	50797	50330	0.00461796	0.00809953	0.570151
1_Hilo_Oahu_Australia	Hilo	Oahu	Australia	52140	51064	0.0104259	0.00865203	1.20503
1_Hilo_Oahu_Australia	Hilo	Oahu	Australia	48051	47742	0.00322571	0.00828468	0.389358
1_Hilo_Oahu_Australia	Hilo	Oahu	Australia	106382	49768	0.362562	0.0126086	28.7552
1_Hilo_Oahu_Australia	Hilo	Oahu	Australia	107382	50267	0.362292	0.0124805	29.0285
1_Hilo_Oahu_Australia	Hilo	Oahu	Australia	29721	28169	0.0268095	0.00738047	3.63249
1_Hilo_Oahu_Australia	Hilo	Oahu	Australia	107046	50270	0.360904	0.0127117	28.3915
1_Hilo_Oahu_Australia	Hilo	Oahu	Australia	107674	51767	0.350644	0.0126569	27.7037
1_Hilo_Oahu_Australia	Hilo	Oahu	Australia	30535	30310	0.00369792	0.00785935	0.470512
1_Hilo_Oahu_Australia	Hilo	Oahu	Australia	107132	50571	0.358655	0.0125463	28.5864
1_Hilo_Oahu_Australia	Hilo	Oahu	Australia	107099	50529	0.358883	0.0127348	28.1813
1_Hilo_Oahu_Australia	Hilo	Oahu	Australia	108076	50722	0.361176	0.0125506	28.7775
1_Hilo_Oahu_Australia	Hilo	Oahu	Australia	108982	52325	0.351237	0.0127384	27.5732
1_Hilo_Oahu_Australia	Hilo	Oahu	Australia	46449	44969	0.0161894	0.00753492	2.14858
1_Hilo_Oahu_Australia	Hilo	Oahu	Australia	46526	44555	0.0216401	0.0077395	2.79606
1_Hilo_Oahu_Australia	Hilo	Oahu	Australia	67537	121281	-0.284634	0.0129925	-21.9075
1_Hilo_Oahu_Australia	Hilo	Oahu	Australia	46708	45127	0.0172157	0.00777091	2.2154
1_Hilo_Oahu_Australia	Hilo	Oahu	Australia	47741	46925	0.00861978	0.00782526	1.10153
1_Hilo_Oahu_Australia	Hilo	Oahu	Australia	66404	121376	-0.292747	0.0128577	-22.7683
1_Hilo_Oahu_Australia	Hilo	Oahu	Australia	47524	45990	0.016404	0.00796433	2.05968
1_Hilo_Oahu_Australia	Hilo	Oahu	Australia	47161	45697	0.015766	0.00782271	2.01541
1_Hilo_Oahu_Australia	Hilo	Oahu	Australia	47372	45355	0.021752	0.007517	2.89371
1_Hilo_Oahu_Australia	Hilo	Oahu	Australia	47249	45914	0.0143297	0.00785067	1.82529
1_Hilo_Oahu_Australia	Hilo	Oahu	Australia	153619	84383	0.290905	0.0126487	22.9989
1_Hilo_Oahu_Australia	Hilo	Oahu	Australia	153147	83259	0.295627	0.0126812	23.3122
1_Hilo_Oahu_Australia	Hilo	Oahu	Australia	102263	87696	0.076685	0.0109203	7.02225
1_Hilo_Oahu_Australia	Hilo	Oahu	Australia	152917	83493	0.293659	0.0125766	23.3498
1_Hilo_Oahu_Australia	Hilo	Oahu	Australia	153927	85276	0.286999	0.0126559	22.6771
1_Hilo_Oahu_Australia	Hilo	Oahu	Australia	100946	87757	0.0698929	0.0109989	6.35453
1_Hilo_Oahu_Australia	Hilo	Oahu	Australia	152909	83777	0.292083	0.0128209	22.7819
1_Hilo_Oahu_Australia	Hilo	Oahu	Australia	153853	84422	0.29139	0.0126033	23.1201
1_Hilo_Oahu_Australia	Hilo	Oahu	Australia	153600	83654	0.294815	0.0126945	23.2238
1_Hilo_Oahu_Australia	Hilo	Oahu	Australia	153242	84010	0.291808	0.0126388	23.0882
1_Hilo_Oahu_Australia	Hilo	Oahu	Australia	142893	72934	0.324144	0.0126301	25.6645
1_Hilo_Oahu_Australia	Hilo	Oahu	Australia	143314	72806	0.326245	0.01266	25.7697
1_Hilo_Oahu_Australia	Hilo	Oahu	Australia	93020	78001	0.0878196	0.0110985	7.91273
1_Hilo_Oahu_Australia	Hilo	Oahu	Australia	142501	72411	0.326134	0.0126031	25.8772
1_Hilo_Oahu_Australia	Hilo	Oahu	Australia	142790	73440	0.320723	0.012706	25.242
1_Hilo_Oahu_Australia	Hilo	Oahu	Australia	91325	77558	0.081518	0.0111975	7.28002
1_Hilo_Oahu_Australia	Hilo	Oahu	Australia	144021	74070	0.320742	0.012861	24.9391
1_Hilo_Oahu_Australia	Hilo	Oahu	Australia	141292	71243	0.329588	0.0126643	26.0249
1_Hilo_Oahu_Australia	Hilo	Oahu	Australia	143277	72540	0.327764	0.0127824	25.6418
1_Hilo_Oahu_Australia	Hilo	Oahu	Australia	144266	74383	0.319613	0.0126402	25.2855
1_Hilo_Oahu_Australia	Hilo	Oahu	Australia	37959	38350	-0.0051239	0.00823235	-0.622411
1_Hilo_Oahu_Australia	Hilo	Oahu	Australia	36257	36009	0.00343177	0.00860427	0.398844
1_Hilo_Oahu_Australia	Hilo	Oahu	Australia	59486	114973	-0.318052	0.0128842	-24.6853
1_Hilo_Oahu_Australia	Hilo	Oahu	Australia	34573	34812	-0.00344455	0.00834138	-0.412947
1_Hilo_Oahu_Australia	Hilo	Oahu	Australia	38399	39302	-0.0116215	0.00825021	-1.40863
1_Hilo_Oahu_Australia	Hilo	Oahu	Australia	58309	115099	-0.327493	0.0128778	-25.4309
1_Hilo_Oahu_Australia	Hilo	Oahu	Australia	38079	38267	-0.00246247	0.00906548	-0.271632
1_Hilo_Oahu_Australia	Hilo	Oahu	Australia	36355	36641	-0.00391802	0.00872609	-0.449001
1_Hilo_Oahu_Australia	Hilo	Oahu	Australia	37130	36790	0.00459957	0.00910673	0.505073
1_Hilo_Oahu_Australia	Hilo	Oahu	Australia	36591	37052	-0.00625993	0.00851552	-0.73512
2_Oahu_Kauai_Australia	Oahu	Kauai	Australia	74962	127873	-0.260857	0.0133674	-19.5145
2_Oahu_Kauai_Australia	Oahu	Kauai	Australia	69500	121486	-0.272198	0.0134645	-20.216
2_Oahu_Kauai_Australia	Oahu	Kauai	Australia	71925	124293	-0.266887	0.0137841	-19.362
2_Oahu_Kauai_Australia	Oahu	Kauai	Australia	69836	77696	-0.0532766	0.0104319	-5.10708
2_Oahu_Kauai_Australia	Oahu	Kauai	Australia	82805	133599	-0.234718	0.0132611	-17.6997
2_Oahu_Kauai_Australia	Oahu	Kauai	Australia	89779	147607	-0.243603	0.0129974	-18.7425
2_Oahu_Kauai_Australia	Oahu	Kauai	Australia	81776	132537	-0.236854	0.0132704	-17.8483
2_Oahu_Kauai_Australia	Oahu	Kauai	Australia	88840	147216	-0.247297	0.012954	-19.0905
2_Oahu_Kauai_Australia	Oahu	Kauai	Australia	91215	149539	-0.242256	0.0129189	-18.7521
2_Oahu_Kauai_Australia	Oahu	Kauai	Australia	73574	76819	-0.0215768	0.00736174	-2.93094
0_Hilo_Kauai_Australia	Hilo	Kauai	Australia	44100	38447	0.0684822	0.00881224	7.77126
0_Hilo_Kauai_Australia	Hilo	Kauai	Australia	45722	39586	0.0719276	0.00901264	7.98075
0_Hilo_Kauai_Australia	Hilo	Kauai	Australia	67362	116568	-0.267526	0.013937	-19.1954
0_Hilo_Kauai_Australia	Hilo	Kauai	Australia	44057	38553	0.0666263	0.00840617	7.92588
0_Hilo_Kauai_Australia	Hilo	Kauai	Australia	45142	40371	0.0557927	0.00821094	6.79492
0_Hilo_Kauai_Australia	Hilo	Kauai	Australia	66410	115945	-0.271641	0.014083	-19.2885
0_Hilo_Kauai_Australia	Hilo	Kauai	Australia	45061	40444	0.0539968	0.00898057	6.01263
0_Hilo_Kauai_Australia	Hilo	Kauai	Australia	44382	38909	0.0657094	0.00860566	7.6356
0_Hilo_Kauai_Australia	Hilo	Kauai	Australia	44620	38522	0.0733444	0.00846707	8.66231
0_Hilo_Kauai_Australia	Hilo	Kauai	Australia	44232	38934	0.0637039	0.00858363	7.42155
2_Oahu_Kauai_Australia	Oahu	Kauai	Australia	69669	125721	-0.286872	0.0133444	-21.4976
2_Oahu_Kauai_Australia	Oahu	Kauai	Australia	74469	129575	-0.270069	0.0131265	-20.5744
2_Oahu_Kauai_Australia	Oahu	Kauai	Australia	64138	119648	-0.302036	0.0137038	-22.0403
2_Oahu_Kauai_Australia	Oahu	Kauai	Australia	55413	66223	-0.0888717	0.0105629	-8.41357
2_Oahu_Kauai_Australia	Oahu	Kauai	Australia	69789	123926	-0.279467	0.0131652	-21.2277
2_Oahu_Kauai_Australia	Oahu	Kauai	Australia	67845	128880	-0.310255	0.0127811	-24.2745
2_Oahu_Kauai_Australia	Oahu	Kauai	Australia	68409	122206	-0.282229	0.0132162	-21.3548
2_Oahu_Kauai_Australia	Oahu	Kauai	Australia	67117	128699	-0.314489	0.0128153	-24.5402
2_Oahu_Kauai_Australia	Oahu	Kauai	Australia	69282	130636	-0.306896	0.0127954	-23.9849
2_Oahu_Kauai_Australia	Oahu	Kauai	Australia	59719	65641	-0.04724	0.00881769	-5.35741
0_Hilo_Kauai_Australia	Hilo	Kauai	Australia	36508	33573	0.0418801	0.0096461	4.34166
0_Hilo_Kauai_Australia	Hilo	Kauai	Australia	38856	35547	0.044474	0.00989954	4.49253
0_Hilo_Kauai_Australia	Hilo	Kauai	Australia	57947	110381	-0.311499	0.0137448	-22.6631
0_Hilo_Kauai_Australia	Hilo	Kauai	Australia	36251	33532	0.0389636	0.00951287	4.09589
0_Hilo_Kauai_Australia	Hilo	Kauai	Australia	36463	34474	0.028039	0.00981395	2.85705
0_Hilo_Kauai_Australia	Hilo	Kauai	Australia	58024	110777	-0.312516	0.01393	-22.4348
0_Hilo_Kauai_Australia	Hilo	Kauai	Australia	34606	32814	0.0265796	0.00982874	2.70428
0_Hilo_Kauai_Australia	Hilo	Kauai	Australia	36774	34080	0.0380219	0.0095963	3.96213
0_Hilo_Kauai_Australia	Hilo	Kauai	Australia	36753	33365	0.0483186	0.0088201	5.47823
0_Hilo_Kauai_Australia	Hilo	Kauai	Australia	36162	33709	0.0351076	0.00947537	3.70514
2_Oahu_Kauai_Australia	Oahu	Kauai	Australia	59365	117872	-0.330106	0.013107	-25.1855
2_Oahu_Kauai_Australia	Oahu	Kauai	Australia	62707	120235	-0.31446	0.0130385	-24.1178
2_Oahu_Kauai_Australia	Oahu	Kauai	Australia	52743	110676	-0.354506	0.0132025	-26.8515
2_Oahu_Kauai_Australia	Oahu	Kauai	Australia	57155	70409	-0.103901	0.0102504	-10.1363
2_Oahu_Kauai_Australia	Oahu	Kauai	Australia	61795	118313	-0.313801	0.0130499	-24.0463
2_Oahu_Kauai_Australia	Oahu	Kauai	Australia	75728	139231	-0.295419	0.0127029	-23.256
2_Oahu_Kauai_Australia	Oahu	Kauai	Australia	63816	120263	-0.306646	0.0131328	-23.3496
2_Oahu_Kauai_Australia	Oahu	Kauai	Australia	75062	139133	-0.299125	0.0127189	-23.5181
2_Oahu_Kauai_Australia	Oahu	Kauai	Australia	77488	141344	-0.291804	0.0127341	-22.9151
2_Oahu_Kauai_Australia	Oahu	Kauai	Australia	56286	65068	-0.0723668	0.00813571	-8.89496
0_Hilo_Kauai_Australia	Hilo	Kauai	Australia	25098	24654	0.00892426	0.0109127	0.817787
0_Hilo_Kauai_Australia	Hilo	Kauai	Australia	26456	25702	0.0144561	0.0103661	1.39455
0_Hilo_Kauai_Australia	Hilo	Kauai	Australia	47031	101918	-0.368495	0.0135365	-27.2224
0_Hilo_Kauai_Australia	Hilo	Kauai	Australia	23911	23677	0.00491721	0.010112	0.486274
0_Hilo_Kauai_Australia	Hilo	Kauai	Australia	26014	26466	-0.0086128	0.0115526	-0.745532
0_Hilo_Kauai_Australia	Hilo	Kauai	Australia	46822	102012	-0.370816	0.0133703	-27.7342
0_Hilo_Kauai_Australia	Hilo	Kauai	Australia	23057	23611	-0.0118711	0.009605	-1.23593
0_Hilo_Kauai_Australia	Hilo	Kauai	Australia	25945	25797	0.00286035	0.010187	0.280784
0_Hilo_Kauai_Australia	Hilo	Kauai	Australia	26008	25162	0.0165331	0.00956332	1.72881
0_Hilo_Kauai_Australia	Hilo	Kauai	Australia	24557	24580	-0.000468079	0.00993534	-0.0471125
2_Oahu_Kauai_Australia	Oahu	Kauai	Australia	66429	65505	0.0070035	0.0094067	0.744523
2_Oahu_Kauai_Australia	Oahu	Kauai	Australia	69003	67357	0.012071	0.00902964	1.33682
2_Oahu_Kauai_Australia	Oahu	Kauai	Australia	51225	49922	0.0128822	0.00927166	1.38942
2_Oahu_Kauai_Australia	Oahu	Kauai	Australia	141847	95919	0.193165	0.0141459	13.6551
2_Oahu_Kauai_Australia	Oahu	Kauai	Australia	68403	65486	0.0217867	0.008027	2.71418
2_Oahu_Kauai_Australia	Oahu	Kauai	Australia	78334	82363	-0.025072	0.00973577	-2.57525
2_Oahu_Kauai_Australia	Oahu	Kauai	Australia	62057	58991	0.0253288	0.00709625	3.56932
2_Oahu_Kauai_Australia	Oahu	Kauai	Australia	77406	82026	-0.0289779	0.00987724	-2.9338
2_Oahu_Kauai_Australia	Oahu	Kauai	Australia	79740	84059	-0.0263677	0.00979556	-2.6918
2_Oahu_Kauai_Australia	Oahu	Kauai	Australia	142264	91589	0.216696	0.0128807	16.8233
0_Hilo_Kauai_Australia	Hilo	Kauai	Australia	121463	61790	0.325632	0.012367	26.3307
0_Hilo_Kauai_Australia	Hilo	Kauai	Australia	122556	62522	0.324371	0.0123402	26.2858
0_Hilo_Kauai_Australia	Hilo	Kauai	Australia	44401	39753	0.0552321	0.00779055	7.08962
0_Hilo_Kauai_Australia	Hilo	Kauai	Australia	122576	62996	0.321061	0.0124936	25.6981
0_Hilo_Kauai_Australia	Hilo	Kauai	Australia	122468	63850	0.314613	0.0125582	25.0524
0_Hilo_Kauai_Australia	Hilo	Kauai	Australia	44659	40435	0.0496392	0.00844764	5.8761
0_Hilo_Kauai_Australia	Hilo	Kauai	Australia	120785	62277	0.319608	0.012525	25.5175
0_Hilo_Kauai_Australia	Hilo	Kauai	Australia	123856	64356	0.316133	0.0124919	25.307
0_Hilo_Kauai_Australia	Hilo	Kauai	Australia	122749	62467	0.325469	0.0124197	26.2059
0_Hilo_Kauai_Australia	Hilo	Kauai	Australia	122349	62922	0.320757	0.012475	25.712
2_Oahu_Kauai_Australia	Oahu	Kauai	Australia	65639	124242	-0.30863	0.0129973	-23.7457
2_Oahu_Kauai_Australia	Oahu	Kauai	Australia	68742	126349	-0.295283	0.0128595	-22.9623
2_Oahu_Kauai_Australia	Oahu	Kauai	Australia	60450	118421	-0.324094	0.0133091	-24.3512
2_Oahu_Kauai_Australia	Oahu	Kauai	Australia	63079	76232	-0.0944147	0.00947781	-9.96165
2_Oahu_Kauai_Australia	Oahu	Kauai	Australia	69033	125602	-0.290641	0.0128575	-22.6049
2_Oahu_Kauai_Australia	Oahu	Kauai	Australia	82371	145863	-0.278188	0.0126247	-22.0352
2_Oahu_Kauai_Australia	Oahu	Kauai	Australia	70034	126531	-0.287421	0.0128131	-22.4318
2_Oahu_Kauai_Australia	Oahu	Kauai	Australia	81585	145626	-0.281857	0.0126385	-22.3014
2_Oahu_Kauai_Australia	Oahu	Kauai	Australia	83929	147782	-0.275572	0.0126163	-21.8425
2_Oahu_Kauai_Australia	Oahu	Kauai	Australia	63002	71630	-0.0640858	0.00784114	-8.17303
0_Hilo_Kauai_Australia	Hilo	Kauai	Australia	29482	28981	0.00856952	0.00951398	0.90073
0_Hilo_Kauai_Australia	Hilo	Kauai	Australia	30719	29925	0.0130928	0.00960757	1.36276
0_Hilo_Kauai_Australia	Hilo	Kauai	Australia	50434	105355	-0.352534	0.0134296	-26.2505
0_Hilo_Kauai_Australia	Hilo	Kauai	Australia	32071	31803	0.00419576	0.00898158	0.467152
0_Hilo_Kauai_Australia	Hilo	Kauai	Australia	29865	30337	-0.00784027	0.00990086	-0.791877
0_Hilo_Kauai_Australia	Hilo	Kauai	Australia	51242	106527	-0.350417	0.0135602	-25.8417
0_Hilo_Kauai_Australia	Hilo	Kauai	Australia	29398	30042	-0.0108345	0.00973525	-1.11291
0_Hilo_Kauai_Australia	Hilo	Kauai	Australia	31264	30982	0.00453041	0.00888262	0.510031
0_Hilo_Kauai_Australia	Hilo	Kauai	Australia	30144	29240	0.015223	0.00785063	1.93907
0_Hilo_Kauai_Australia	Hilo	Kauai	Australia	30366	30363	4.93998e-05	0.00909272	0.0054329
2_Oahu_Kauai_Australia	Oahu	Kauai	Australia	47205	49680	-0.0255457	0.0104779	-2.43807
2_Oahu_Kauai_Australia	Oahu	Kauai	Australia	50781	52597	-0.0175666	0.00970317	-1.8104
2_Oahu_Kauai_Australia	Oahu	Kauai	Australia	33001	35146	-0.0314761	0.0107412	-2.93041
2_Oahu_Kauai_Australia	Oahu	Kauai	Australia	134420	91915	0.187797	0.0146905	12.7836
2_Oahu_Kauai_Australia	Oahu	Kauai	Australia	48884	49442	-0.005675	0.00864775	-0.65624
2_Oahu_Kauai_Australia	Oahu	Kauai	Australia	63040	70427	-0.055347	0.0102815	-5.38317
2_Oahu_Kauai_Australia	Oahu	Kauai	Australia	42253	42548	-0.00347873	0.00775769	-0.448424
2_Oahu_Kauai_Australia	Oahu	Kauai	Australia	61922	70016	-0.061347	0.0104141	-5.89076
2_Oahu_Kauai_Australia	Oahu	Kauai	Australia	64395	72205	-0.0571742	0.0103221	-5.539
2_Oahu_Kauai_Australia	Oahu	Kauai	Australia	134535	87375	0.212519	0.0133349	15.937
0_Hilo_Kauai_Australia	Hilo	Kauai	Australia	100459	44275	0.388188	0.0127244	30.5073
0_Hilo_Kauai_Australia	Hilo	Kauai	Australia	103298	46776	0.376628	0.0128945	29.2083
0_Hilo_Kauai_Australia	Hilo	Kauai	Australia	25280	24092	0.0240622	0.00926047	2.59838
0_Hilo_Kauai_Australia	Hilo	Kauai	Australia	102016	45883	0.379536	0.0128984	29.4251
0_Hilo_Kauai_Australia	Hilo	Kauai	Australia	100480	45327	0.37826	0.0128157	29.5154
0_Hilo_Kauai_Australia	Hilo	Kauai	Australia	25310	24514	0.0159762	0.0103161	1.54867
0_Hilo_Kauai_Australia	Hilo	Kauai	Australia	100562	45545	0.376553	0.013162	28.6092
0_Hilo_Kauai_Australia	Hilo	Kauai	Australia	103068	47104	0.372666	0.0128916	28.9077
0_Hilo_Kauai_Australia	Hilo	Kauai	Australia	101838	45142	0.38574	0.0128236	30.0805
0_Hilo_Kauai_Australia	Hilo	Kauai	Australia	101292	45493	0.380141	0.0129988	29.2442
2_Oahu_Kauai_Australia	Oahu	Kauai	Australia	51471	53674	-0.020952	0.0105376	-1.98832
2_Oahu_Kauai_Australia	Oahu	Kauai	Australia	53170	54672	-0.0139278	0.010092	-1.38009
2_Oahu_Kauai_Australia	Oahu	Kauai	Australia	38904	40741	-0.0230649	0.0105239	-2.19166
2_Oahu_Kauai_Australia	Oahu	Kauai	Australia	140642	97845	0.179452	0.0143855	12.4745
2_Oahu_Kauai_Australia	Oahu	Kauai	Australia	54795	55106	-0.00282982	0.0089026	-0.317864
2_Oahu_Kauai_Australia	Oahu	Kauai	Australia	62915	70029	-0.0535113	0.0102769	-5.20692
2_Oahu_Kauai_Australia	Oahu	Kauai	Australia	49777	49883	-0.00106362	0.00815356	-0.130448
2_Oahu_Kauai_Australia	Oahu	Kauai	Australia	61818	69584	-0.0591011	0.010425	-5.66916
2_Oahu_Kauai_Australia	Oahu	Kauai	Australia	62116	69609	-0.0568837	0.010494	-5.42061
2_Oahu_Kauai_Australia	Oahu	Kauai	Australia	137481	89930	0.209097	0.0132029	15.8373
0_Hilo_Kauai_Australia	Hilo	Kauai	Australia	110070	53477	0.346035	0.0132398	26.136
0_Hilo_Kauai_Australia	Hilo	Kauai	Australia	109237	52338	0.352152	0.0128509	27.4028
0_Hilo_Kauai_Australia	Hilo	Kauai	Australia	33156	31771	0.0213317	0.00937474	2.27544
0_Hilo_Kauai_Australia	Hilo	Kauai	Australia	106908	50462	0.358683	0.0128753	27.8582
0_Hilo_Kauai_Australia	Hilo	Kauai	Australia	109689	54163	0.338879	0.0131045	25.8597
0_Hilo_Kauai_Australia	Hilo	Kauai	Australia	33332	32329	0.0152754	0.00985997	1.54924
0_Hilo_Kauai_Australia	Hilo	Kauai	Australia	108858	53460	0.341293	0.0133486	25.5678
0_Hilo_Kauai_Australia	Hilo	Kauai	Australia	106850	50567	0.357541	0.0128506	27.8229
0_Hilo_Kauai_Australia	Hilo	Kauai	Australia	108648	51588	0.3561	0.0128572	27.6964
0_Hilo_Kauai_Australia	Hilo	Kauai	Australia	106862	50642	0.356943	0.0129426	27.5789
2_Oahu_Kauai_Australia	Oahu	Kauai	Australia	63827	120260	-0.306556	0.0131282	-23.3509
2_Oahu_Kauai_Australia	Oahu	Kauai	Australia	67858	123338	-0.290173	0.0130613	-22.2162
2_Oahu_Kauai_Australia	Oahu	Kauai	Australia	58777	114627	-0.32208	0.0135238	-23.8157
2_Oahu_Kauai_Australia	Oahu	Kauai	Australia	63848	74990	-0.0802518	0.0102055	-7.86362
2_Oahu_Kauai_Australia	Oahu	Kauai	Australia	69883	124256	-0.280073	0.0131167	-21.3523
2_Oahu_Kauai_Australia	Oahu	Kauai	Australia	82902	144265	-0.270123	0.0127282	-21.2224
2_Oahu_Kauai_Australia	Oahu	Kauai	Australia	70184	124464	-0.278862	0.0130012	-21.4489
2_Oahu_Kauai_Australia	Oahu	Kauai	Australia	82027	143946	-0.274011	0.0127533	-21.4854
2_Oahu_Kauai_Australia	Oahu	Kauai	Australia	84394	146186	-0.267985	0.0127802	-20.9688
2_Oahu_Kauai_Australia	Oahu	Kauai	Australia	60759	67282	-0.0509446	0.00729682	-6.98175
0_Hilo_Kauai_Australia	Hilo	Kauai	Australia	30018	27512	0.0435599	0.00929471	4.68652
0_Hilo_Kauai_Australia	Hilo	Kauai	Australia	30644	27751	0.0495419	0.00921875	5.37404
0_Hilo_Kauai_Australia	Hilo	Kauai	Australia	52407	105152	-0.334763	0.0136451	-24.5335
0_Hilo_Kauai_Australia	Hilo	Kauai	Australia	28054	25702	0.0437533	0.00914067	4.78666
0_Hilo_Kauai_Australia	Hilo	Kauai	Australia	30066	28429	0.0279853	0.00887078	3.15477
0_Hilo_Kauai_Australia	Hilo	Kauai	Australia	53046	106079	-0.333279	0.0138175	-24.12
0_Hilo_Kauai_Australia	Hilo	Kauai	Australia	30704	29289	0.0235861	0.00983328	2.3986
0_Hilo_Kauai_Australia	Hilo	Kauai	Australia	30754	28457	0.0387935	0.00910267	4.26177
0_Hilo_Kauai_Australia	Hilo	Kauai	Australia	30177	27248	0.0510057	0.00938162	5.43676
0_Hilo_Kauai_Australia	Hilo	Kauai	Australia	29273	27170	0.0372588	0.00941961	3.95545
2_Oahu_Kauai_Australia	Oahu	Kauai	Australia	52396	55170	-0.0257888	0.00987296	-2.61206
2_Oahu_Kauai_Australia	Oahu	Kauai	Australia	57874	60022	-0.0182195	0.00888429	-2.05075
2_Oahu_Kauai_Australia	Oahu	Kauai	Australia	41542	44006	-0.0288025	0.00978436	-2.94373
2_Oahu_Kauai_Australia	Oahu	Kauai	Australia	128146	86030	0.196642	0.0149168	13.1826
2_Oahu_Kauai_Australia	Oahu	Kauai	Australia	53836	54706	-0.00801533	0.0085626	-0.936086
2_Oahu_Kauai_Australia	Oahu	Kauai	Australia	52661	60412	-0.0685486	0.0103511	-6.62235
2_Oahu_Kauai_Australia	Oahu	Kauai	Australia	44518	45076	-0.0062281	0.00746409	-0.834408
2_Oahu_Kauai_Australia	Oahu	Kauai	Australia	52023	60328	-0.0739201	0.0105013	-7.03918
2_Oahu_Kauai_Australia	Oahu	Kauai	Australia	54536	62547	-0.0684215	0.0103908	-6.58481
2_Oahu_Kauai_Australia	Oahu	Kauai	Australia	132600	85449	0.21624	0.0134599	16.0656
0_Hilo_Kauai_Australia	Hilo	Kauai	Australia	109528	53621	0.342674	0.0129153	26.5325
0_Hilo_Kauai_Australia	Hilo	Kauai	Australia	110301	54113	0.341747	0.0128715	26.5506
0_Hilo_Kauai_Australia	Hilo	Kauai	Australia	34511	33703	0.0118451	0.00851224	1.39153
0_Hilo_Kauai_Australia	Hilo	Kauai	Australia	109833	54118	0.339827	0.0128179	26.5119
0_Hilo_Kauai_Australia	Hilo	Kauai	Australia	110349	55431	0.33127	0.0130202	25.4429
0_Hilo_Kauai_Australia	Hilo	Kauai	Australia	33696	33277	0.00625625	0.00903858	0.692172
0_Hilo_Kauai_Australia	Hilo	Kauai	Australia	108317	53598	0.337949	0.0130674	25.862
0_Hilo_Kauai_Australia	Hilo	Kauai	Australia	110110	54488	0.337926	0.0127952	26.4104
0_Hilo_Kauai_Australia	Hilo	Kauai	Australia	110677	54209	0.342467	0.0129334	26.4793
0_Hilo_Kauai_Australia	Hilo	Kauai	Australia	108513	53002	0.343689	0.0128944	26.6542
2_Oahu_Kauai_Australia	Oahu	Kauai	Australia	81037	128446	-0.226314	0.014726	-15.3684
2_Oahu_Kauai_Australia	Oahu	Kauai	Australia	86200	132722	-0.212505	0.0144312	-14.7253
2_Oahu_Kauai_Australia	Oahu	Kauai	Australia	79594	126516	-0.227655	0.0150913	-15.0852
2_Oahu_Kauai_Australia	Oahu	Kauai	Australia	57730	59905	-0.0184894	0.00881965	-2.09639
2_Oahu_Kauai_Australia	Oahu	Kauai	Australia	85154	130622	-0.210719	0.0145886	-14.444
2_Oahu_Kauai_Australia	Oahu	Kauai	Australia	83999	136349	-0.237579	0.0145268	-16.3545
2_Oahu_Kauai_Australia	Oahu	Kauai	Australia	82088	127331	-0.216041	0.0145619	-14.836
2_Oahu_Kauai_Australia	Oahu	Kauai	Australia	82926	135928	-0.24218	0.0145604	-16.6327
2_Oahu_Kauai_Australia	Oahu	Kauai	Australia	85348	138194	-0.236403	0.0144815	-16.3245
2_Oahu_Kauai_Australia	Oahu	Kauai	Australia	78372	75684	0.0174482	0.0104316	1.67263
0_Hilo_Kauai_Australia	Hilo	Kauai	Australia	50638	39142	0.128046	0.0111585	11.4752
0_Hilo_Kauai_Australia	Hilo	Kauai	Australia	52931	41087	0.125976	0.0112954	11.1529
0_Hilo_Kauai_Australia	Hilo	Kauai	Australia	73625	117475	-0.229461	0.0152838	-15.0133
0_Hilo_Kauai_Australia	Hilo	Kauai	Australia	52632	41420	0.119211	0.0110507	10.7876
0_Hilo_Kauai_Australia	Hilo	Kauai	Australia	52034	41523	0.112349	0.0112304	10.0039
0_Hilo_Kauai_Australia	Hilo	Kauai	Australia	73820	117952	-0.230127	0.0154275	-14.9167
0_Hilo_Kauai_Australia	Hilo	Kauai	Australia	49802	39320	0.117614	0.0113086	10.4004
0_Hilo_Kauai_Australia	Hilo	Kauai	Australia	52318	41079	0.120336	0.0108989	11.0411
0_Hilo_Kauai_Australia	Hilo	Kauai	Australia	51898	40052	0.128831	0.0105877	12.168
0_Hilo_Kauai_Australia	Hilo	Kauai	Australia	51538	40607	0.118628	0.0112067	10.5854
1_Hilo_Oahu_Australia	Hilo	Oahu	Australia	54272	48622	0.0549109	0.00837552	6.55611
1_Hilo_Oahu_Australia	Hilo	Oahu	Australia	54515	48409	0.0593253	0.00832478	7.12635
1_Hilo_Oahu_Australia	Hilo	Oahu	Australia	74820	124343	-0.248656	0.013553	-18.3469
1_Hilo_Oahu_Australia	Hilo	Oahu	Australia	53610	48059	0.0545988	0.00859647	6.3513
1_Hilo_Oahu_Australia	Hilo	Oahu	Australia	54369	49578	0.0460908	0.00873691	5.27541
1_Hilo_Oahu_Australia	Hilo	Oahu	Australia	76210	126076	-0.246512	0.0136674	-18.0365
1_Hilo_Oahu_Australia	Hilo	Oahu	Australia	53277	48692	0.0449647	0.00844786	5.32261
1_Hilo_Oahu_Australia	Hilo	Oahu	Australia	55031	49593	0.0519766	0.00848651	6.12461
1_Hilo_Oahu_Australia	Hilo	Oahu	Australia	56466	50287	0.0578813	0.00891896	6.48969
1_Hilo_Oahu_Australia	Hilo	Oahu	Australia	52199	46910	0.0533655	0.00852731	6.25819
1_Hilo_Oahu_Australia	Hilo	Oahu	Australia	131538	71441	0.296075	0.0124281	23.823
1_Hilo_Oahu_Australia	Hilo	Oahu	Australia	132474	72004	0.295729	0.0124904	23.6765
1_Hilo_Oahu_Australia	Hilo	Oahu	Australia	59414	54398	0.0440727	0.00828136	5.32192
1_Hilo_Oahu_Australia	Hilo	Oahu	Australia	133102	73084	0.291087	0.0125604	23.175
1_Hilo_Oahu_Australia	Hilo	Oahu	Australia	132630	73613	0.286153	0.0125519	22.7975
1_Hilo_Oahu_Australia	Hilo	Oahu	Australia	58556	53906	0.0413473	0.00879863	4.69929
1_Hilo_Oahu_Australia	Hilo	Oahu	Australia	131343	72315	0.289839	0.0126226	22.962
1_Hilo_Oahu_Australia	Hilo	Oahu	Australia	132410	72468	0.292574	0.0124701	23.4621
1_Hilo_Oahu_Australia	Hilo	Oahu	Australia	133335	72795	0.293698	0.0124578	23.5754
1_Hilo_Oahu_Australia	Hilo	Oahu	Australia	132391	72605	0.291645	0.0125285	23.2785
1_Hilo_Oahu_Australia	Hilo	Oahu	Australia	37728	33641	0.0572658	0.00926992	6.17759
1_Hilo_Oahu_Australia	Hilo	Oahu	Australia	35376	30989	0.0661041	0.00904449	7.30877
1_Hilo_Oahu_Australia	Hilo	Oahu	Australia	59403	110734	-0.301704	0.0139028	-21.701
1_Hilo_Oahu_Australia	Hilo	Oahu	Australia	34065	30223	0.0597623	0.00871235	6.8595
1_Hilo_Oahu_Australia	Hilo	Oahu	Australia	38763	35656	0.0417501	0.00974474	4.28437
1_Hilo_Oahu_Australia	Hilo	Oahu	Australia	58433	110051	-0.306367	0.0139987	-21.8855
1_Hilo_Oahu_Australia	Hilo	Oahu	Australia	37056	34101	0.0415279	0.0094453	4.39667
1_Hilo_Oahu_Australia	Hilo	Oahu	Australia	35992	32150	0.0563823	0.00911133	6.18815
1_Hilo_Oahu_Australia	Hilo	Oahu	Australia	36471	31955	0.0659983	0.00938393	7.03312
1_Hilo_Oahu_Australia	Hilo	Oahu	Australia	36027	32415	0.0527746	0.00914993	5.76776
1_Hilo_Oahu_Australia	Hilo	Oahu	Australia	56411	53514	0.0263543	0.00950777	2.77187
1_Hilo_Oahu_Australia	Hilo	Oahu	Australia	56646	53336	0.0300958	0.00932061	3.22896
1_Hilo_Oahu_Australia	Hilo	Oahu	Australia	79743	132049	-0.246969	0.0137002	-18.0266
1_Hilo_Oahu_Australia	Hilo	Oahu	Australia	56331	53623	0.0246285	0.00927803	2.65449
1_Hilo_Oahu_Australia	Hilo	Oahu	Australia	58156	56060	0.0183512	0.00966921	1.8979
1_Hilo_Oahu_Australia	Hilo	Oahu	Australia	78996	131550	-0.249608	0.0137591	-18.1412
1_Hilo_Oahu_Australia	Hilo	Oahu	Australia	57880	56021	0.0163212	0.00974026	1.67564
1_Hilo_Oahu_Australia	Hilo	Oahu	Australia	56340	53661	0.0243543	0.00919196	2.64953
1_Hilo_Oahu_Australia	Hilo	Oahu	Australia	57535	54214	0.0297184	0.0091254	3.25667
1_Hilo_Oahu_Australia	Hilo	Oahu	Australia	56830	54385	0.0219844	0.00920864	2.38737
1_Hilo_Oahu_Australia	Hilo	Oahu	Australia	54017	48494	0.0538771	0.00834799	6.4539
1_Hilo_Oahu_Australia	Hilo	Oahu	Australia	54188	48315	0.0572959	0.00837015	6.84526
1_Hilo_Oahu_Australia	Hilo	Oahu	Australia	74609	124266	-0.24969	0.0135482	-18.4297
1_Hilo_Oahu_Australia	Hilo	Oahu	Australia	53320	47969	0.052829	0.00864766	6.10906
1_Hilo_Oahu_Australia	Hilo	Oahu	Australia	54073	49467	0.0444852	0.00875942	5.07856
1_Hilo_Oahu_Australia	Hilo	Oahu	Australia	75947	126031	-0.247968	0.0136191	-18.2074
1_Hilo_Oahu_Australia	Hilo	Oahu	Australia	53022	48591	0.0436066	0.00849089	5.13569
1_Hilo_Oahu_Australia	Hilo	Oahu	Australia	54858	49618	0.0501551	0.00844117	5.94172
1_Hilo_Oahu_Australia	Hilo	Oahu	Australia	56159	50237	0.05566	0.00887196	6.2737
1_Hilo_Oahu_Australia	Hilo	Oahu	Australia	51803	46762	0.0511439	0.00854982	5.98187
1_Hilo_Oahu_Australia	Hilo	Oahu	Australia	107120	49949	0.363986	0.0126847	28.6949
1_Hilo_Oahu_Australia	Hilo	Oahu	Australia	108131	50613	0.362332	0.0126279	28.6929
1_Hilo_Oahu_Australia	Hilo	Oahu	Australia	30034	28053	0.034104	0.0086445	3.94517
1_Hilo_Oahu_Australia	Hilo	Oahu	Australia	107594	50476	0.361346	0.0126801	28.4972
1_Hilo_Oahu_Australia	Hilo	Oahu	Australia	108828	52677	0.347673	0.0128456	27.0656
1_Hilo_Oahu_Australia	Hilo	Oahu	Australia	31088	29513	0.0259897	0.00873193	2.9764
1_Hilo_Oahu_Australia	Hilo	Oahu	Australia	107398	51332	0.353216	0.0128041	27.5861
1_Hilo_Oahu_Australia	Hilo	Oahu	Australia	107803	50831	0.359141	0.0127303	28.2114
1_Hilo_Oahu_Australia	Hilo	Oahu	Australia	108636	50903	0.361874	0.0127476	28.3877
1_Hilo_Oahu_Australia	Hilo	Oahu	Australia	109479	52518	0.351618	0.0128345	27.3962
1_Hilo_Oahu_Australia	Hilo	Oahu	Australia	47061	43602	0.0381523	0.00831829	4.58655
1_Hilo_Oahu_Australia	Hilo	Oahu	Australia	47230	43385	0.0424323	0.00806204	5.26322
1_Hilo_Oahu_Australia	Hilo	Oahu	Australia	68800	120729	-0.27399	0.0136256	-20.1085
1_Hilo_Oahu_Australia	Hilo	Oahu	Australia	47538	44281	0.035472	0.0079921	4.43838
1_Hilo_Oahu_Australia	Hilo	Oahu	Australia	48614	46063	0.0269442	0.00900401	2.99247
1_Hilo_Oahu_Australia	Hilo	Oahu	Australia	67893	120156	-0.277922	0.0136214	-20.4034
1_Hilo_Oahu_Australia	Hilo	Oahu	Australia	47707	45308	0.0257915	0.00869296	2.96695
1_Hilo_Oahu_Australia	Hilo	Oahu	Australia	47706	44559	0.0341083	0.00816655	4.17658
1_Hilo_Oahu_Australia	Hilo	Oahu	Australia	48051	44296	0.0406618	0.00782051	5.19939
1_Hilo_Oahu_Australia	Hilo	Oahu	Australia	47882	44833	0.0328857	0.00834522	3.94067
1_Hilo_Oahu_Australia	Hilo	Oahu	Australia	158231	84633	0.303042	0.0119635	25.3306
1_Hilo_Oahu_Australia	Hilo	Oahu	Australia	157321	83545	0.306295	0.0119285	25.6775
1_Hilo_Oahu_Australia	Hilo	Oahu	Australia	106641	88373	0.0936753	0.010966	8.54233
1_Hilo_Oahu_Australia	Hilo	Oahu	Australia	157320	83881	0.304472	0.0120348	25.2993
1_Hilo_Oahu_Australia	Hilo	Oahu	Australia	158284	85705	0.297468	0.0120569	24.6721
1_Hilo_Oahu_Australia	Hilo	Oahu	Australia	105932	87973	0.0926175	0.0111904	8.27652
1_Hilo_Oahu_Australia	Hilo	Oahu	Australia	156852	84517	0.299686	0.0121714	24.6221
1_Hilo_Oahu_Australia	Hilo	Oahu	Australia	157676	84458	0.302386	0.0119638	25.275
1_Hilo_Oahu_Australia	Hilo	Oahu	Australia	158003	83946	0.306085	0.0120038	25.4991
1_Hilo_Oahu_Australia	Hilo	Oahu	Australia	157675	84443	0.302464	0.0120544	25.0917
1_Hilo_Oahu_Australia	Hilo	Oahu	Australia	142417	75518	0.306968	0.0127464	24.0827
1_Hilo_Oahu_Australia	Hilo	Oahu	Australia	142475	75388	0.307932	0.0126425	24.357
1_Hilo_Oahu_Australia	Hilo	Oahu	Australia	92284	80900	0.0657336	0.0117281	5.6048
1_Hilo_Oahu_Australia	Hilo	Oahu	Australia	141791	75058	0.307739	0.012832	23.9821
1_Hilo_Oahu_Australia	Hilo	Oahu	Australia	142018	76085	0.302302	0.0129763	23.2965
1_Hilo_Oahu_Australia	Hilo	Oahu	Australia	91186	80030	0.0651575	0.0119318	5.46081
1_Hilo_Oahu_Australia	Hilo	Oahu	Australia	142851	77124	0.298793	0.0129858	23.0092
1_Hilo_Oahu_Australia	Hilo	Oahu	Australia	140689	74179	0.309539	0.012764	24.2509
1_Hilo_Oahu_Australia	Hilo	Oahu	Australia	142859	75448	0.30879	0.0128171	24.0921
1_Hilo_Oahu_Australia	Hilo	Oahu	Australia	143721	77356	0.300189	0.0127791	23.4907
1_Hilo_Oahu_Australia	Hilo	Oahu	Australia	40034	37607	0.0312593	0.00867641	3.60279
1_Hilo_Oahu_Australia	Hilo	Oahu	Australia	38127	35289	0.0386564	0.00854788	4.52234
1_Hilo_Oahu_Australia	Hilo	Oahu	Australia	61842	114774	-0.299701	0.0135102	-22.1833
1_Hilo_Oahu_Australia	Hilo	Oahu	Australia	36455	34208	0.0317988	0.00823088	3.86336
1_Hilo_Oahu_Australia	Hilo	Oahu	Australia	40988	39454	0.0190696	0.00941907	2.02458
1_Hilo_Oahu_Australia	Hilo	Oahu	Australia	60975	114190	-0.303799	0.0136084	-22.3244
1_Hilo_Oahu_Australia	Hilo	Oahu	Australia	39451	38012	0.0185766	0.00893431	2.07924
1_Hilo_Oahu_Australia	Hilo	Oahu	Australia	38020	35750	0.0307713	0.00854651	3.60045
1_Hilo_Oahu_Australia	Hilo	Oahu	Australia	38905	36035	0.0382973	0.00881675	4.3437
1_Hilo_Oahu_Australia	Hilo	Oahu	Australia	38541	36532	0.0267606	0.00858818	3.11598
2_Oahu_Kauai_Australia	Oahu	Kauai	Australia	73304	128684	-0.274175	0.0131618	-20.831
2_Oahu_Kauai_Australia	Oahu	Kauai	Australia	68690	123488	-0.285142	0.0133221	-21.4037
2_Oahu_Kauai_Australia	Oahu	Kauai	Australia	70541	125234	-0.279367	0.0132961	-21.0112
2_Oahu_Kauai_Australia	Oahu	Kauai	Australia	71275	76278	-0.0339065	0.0105421	-3.21629
2_Oahu_Kauai_Australia	Oahu	Kauai	Australia	81892	133837	-0.240788	0.0131269	-18.3432
2_Oahu_Kauai_Australia	Oahu	Kauai	Australia	88909	148403	-0.2507	0.0127047	-19.7329
2_Oahu_Kauai_Australia	Oahu	Kauai	Australia	79849	134583	-0.255251	0.0129026	-19.7829
2_Oahu_Kauai_Australia	Oahu	Kauai	Australia	87865	147403	-0.253065	0.0127103	-19.9102
2_Oahu_Kauai_Australia	Oahu	Kauai	Australia	90269	149972	-0.248513	0.0126702	-19.6139
2_Oahu_Kauai_Australia	Oahu	Kauai	Australia	73134	76685	-0.0237019	0.00744719	-3.18267
0_Hilo_Kauai_Australia	Hilo	Kauai	Australia	43070	39639	0.0414828	0.00863616	4.80338
0_Hilo_Kauai_Australia	Hilo	Kauai	Australia	44537	40932	0.042179	0.00848766	4.96945
0_Hilo_Kauai_Australia	Hilo	Kauai	Australia	66446	118109	-0.279933	0.0135037	-20.7301
0_Hilo_Kauai_Australia	Hilo	Kauai	Australia	42940	39822	0.0376743	0.0080029	4.70758
0_Hilo_Kauai_Australia	Hilo	Kauai	Australia	44088	41927	0.0251235	0.00826064	3.04135
0_Hilo_Kauai_Australia	Hilo	Kauai	Australia	65612	117174	-0.282089	0.0136921	-20.6023
0_Hilo_Kauai_Australia	Hilo	Kauai	Australia	44449	41184	0.0381278	0.00857249	4.4477
0_Hilo_Kauai_Australia	Hilo	Kauai	Australia	43947	39942	0.0477417	0.00811334	5.88434
0_Hilo_Kauai_Australia	Hilo	Kauai	Australia	43586	40460	0.0371939	0.00828437	4.48965
0_Hilo_Kauai_Australia	Hilo	Kauai	Australia	43355	40504	0.0339975	0.00809745	4.19855
2_Oahu_Kauai_Australia	Oahu	Kauai	Australia	67680	126106	-0.301497	0.0131509	-22.9261
2_Oahu_Kauai_Australia	Oahu	Kauai	Australia	72977	130774	-0.283665	0.013012	-21.8002
2_Oahu_Kauai_Australia	Oahu	Kauai	Australia	62433	120232	-0.316421	0.0133233	-23.7494
2_Oahu_Kauai_Australia	Oahu	Kauai	Australia	56823	64737	-0.0651036	0.0105473	-6.17255
2_Oahu_Kauai_Australia	Oahu	Kauai	Australia	68975	124046	-0.285311	0.0132612	-21.5147
2_Oahu_Kauai_Australia	Oahu	Kauai	Australia	66846	129568	-0.319336	0.0124664	-25.6158
2_Oahu_Kauai_Australia	Oahu	Kauai	Australia	66159	123938	-0.303945	0.0128499	-23.6534
2_Oahu_Kauai_Australia	Oahu	Kauai	Australia	66142	128921	-0.32184	0.01254	-25.6651
2_Oahu_Kauai_Australia	Oahu	Kauai	Australia	68174	130986	-0.315385	0.0125449	-25.1405
2_Oahu_Kauai_Australia	Oahu	Kauai	Australia	58907	65294	-0.0514247	0.0082416	-6.23965
0_Hilo_Kauai_Australia	Hilo	Kauai	Australia	35169	34523	0.00926936	0.00909682	1.01897
0_Hilo_Kauai_Australia	Hilo	Kauai	Australia	37140	36421	0.0097742	0.00971102	1.00651
0_Hilo_Kauai_Australia	Hilo	Kauai	Australia	56293	111017	-0.327082	0.0133843	-24.4378
0_Hilo_Kauai_Australia	Hilo	Kauai	Australia	35055	34722	0.00477235	0.00945123	0.504944
0_Hilo_Kauai_Australia	Hilo	Kauai	Australia	34494	35207	-0.0102294	0.00918553	-1.11364
0_Hilo_Kauai_Australia	Hilo	Kauai	Australia	56489	111050	-0.325661	0.0135984	-23.9485
0_Hilo_Kauai_Australia	Hilo	Kauai	Australia	33529	33115	0.00621211	0.00916856	0.677545
0_Hilo_Kauai_Australia	Hilo	Kauai	Australia	35720	34588	0.0161006	0.00949892	1.69499
0_Hilo_Kauai_Australia	Hilo	Kauai	Australia	35264	35000	0.00375726	0.00920366	0.408235
0_Hilo_Kauai_Australia	Hilo	Kauai	Australia	34985	34899	0.00123061	0.00979982	0.125575
2_Oahu_Kauai_Australia	Oahu	Kauai	Australia	58648	117838	-0.335381	0.0131173	-25.5678
2_Oahu_Kauai_Australia	Oahu	Kauai	Australia	62049	120643	-0.320726	0.0130967	-24.489
2_Oahu_Kauai_Australia	Oahu	Kauai	Australia	52105	110670	-0.359791	0.0131867	-27.2844
2_Oahu_Kauai_Australia	Oahu	Kauai	Australia	59501	68102	-0.0674044	0.0104031	-6.47927
2_Oahu_Kauai_Australia	Oahu	Kauai	Australia	61667	117487	-0.311576	0.0133032	-23.4212
2_Oahu_Kauai_Australia	Oahu	Kauai	Australia	75068	138441	-0.296816	0.0126539	-23.4564
2_Oahu_Kauai_Australia	Oahu	Kauai	Australia	62638	121198	-0.318545	0.0129263	-24.6431
2_Oahu_Kauai_Australia	Oahu	Kauai	Australia	74403	137788	-0.298717	0.01273	-23.4656
2_Oahu_Kauai_Australia	Oahu	Kauai	Australia	76757	140305	-0.292764	0.012716	-23.0233
2_Oahu_Kauai_Australia	Oahu	Kauai	Australia	56680	63865	-0.0596043	0.00820728	-7.26237
0_Hilo_Kauai_Australia	Hilo	Kauai	Australia	24803	24832	-0.000584265	0.0102749	-0.0568632
0_Hilo_Kauai_Australia	Hilo	Kauai	Australia	25794	25773	0.000407237	0.00986025	0.0413009
0_Hilo_Kauai_Australia	Hilo	Kauai	Australia	46101	101603	-0.375765	0.0134637	-27.9095
0_Hilo_Kauai_Australia	Hilo	Kauai	Australia	23793	24176	-0.00798432	0.00971619	-0.821755
0_Hilo_Kauai_Australia	Hilo	Kauai	Australia	24948	26320	-0.0267613	0.0106384	-2.51555
0_Hilo_Kauai_Australia	Hilo	Kauai	Australia	45929	101265	-0.375939	0.0135391	-27.7669
0_Hilo_Kauai_Australia	Hilo	Kauai	Australia	23190	23403	-0.0045715	0.0099926	-0.457489
0_Hilo_Kauai_Australia	Hilo	Kauai	Australia	25878	25496	0.00743567	0.00932931	0.797022
0_Hilo_Kauai_Australia	Hilo	Kauai	Australia	25463	25909	-0.00868177	0.00950992	-0.912917
0_Hilo_Kauai_Australia	Hilo	Kauai	Australia	24013	24680	-0.0136981	0.00961663	-1.42441
2_Oahu_Kauai_Australia	Oahu	Kauai	Australia	66344	64968	0.0104789	0.00881601	1.18862
2_Oahu_Kauai_Australia	Oahu	Kauai	Australia	68957	67505	0.0106403	0.00876562	1.21387
2_Oahu_Kauai_Australia	Oahu	Kauai	Australia	51545	49596	0.0192701	0.00836122	2.3047
2_Oahu_Kauai_Australia	Oahu	Kauai	Australia	144098	92425	0.218469	0.013925	15.689
2_Oahu_Kauai_Australia	Oahu	Kauai	Australia	68867	64231	0.0348315	0.00736616	4.72858
2_Oahu_Kauai_Australia	Oahu	Kauai	Australia	78760	81551	-0.0174099	0.00920754	-1.89083
2_Oahu_Kauai_Australia	Oahu	Kauai	Australia	61475	59366	0.0174527	0.00719832	2.42455
2_Oahu_Kauai_Australia	Oahu	Kauai	Australia	77824	80644	-0.0177954	0.00931449	-1.9105
2_Oahu_Kauai_Australia	Oahu	Kauai	Australia	80095	82933	-0.0174081	0.00928714	-1.87443
2_Oahu_Kauai_Australia	Oahu	Kauai	Australia	143250	89759	0.229566	0.0127169	18.052
0_Hilo_Kauai_Australia	Hilo	Kauai	Australia	121468	61055	0.330988	0.0122966	26.9171
0_Hilo_Kauai_Australia	Hilo	Kauai	Australia	122508	62023	0.327777	0.0122968	26.6553
0_Hilo_Kauai_Australia	Hilo	Kauai	Australia	44637	39503	0.0610173	0.00686167	8.89249
0_Hilo_Kauai_Australia	Hilo	Kauai	Australia	122544	62547	0.324149	0.0123786	26.1861
0_Hilo_Kauai_Australia	Hilo	Kauai	Australia	121943	62918	0.319294	0.0123366	25.8818
0_Hilo_Kauai_Australia	Hilo	Kauai	Australia	44785	39638	0.0609668	0.00716318	8.51114
0_Hilo_Kauai_Australia	Hilo	Kauai	Australia	120947	60890	0.330279	0.0123667	26.7072
0_Hilo_Kauai_Australia	Hilo	Kauai	Australia	124104	63222	0.325006	0.0121899	26.662
0_Hilo_Kauai_Australia	Hilo	Kauai	Australia	122506	62377	0.325227	0.0124618	26.098
0_Hilo_Kauai_Australia	Hilo	Kauai	Australia	122507	62503	0.324328	0.012342	26.2785
2_Oahu_Kauai_Australia	Oahu	Kauai	Australia	66540	123877	-0.301113	0.0134397	-22.4047
2_Oahu_Kauai_Australia	Oahu	Kauai	Australia	69468	126260	-0.290158	0.0134217	-21.6186
2_Oahu_Kauai_Australia	Oahu	Kauai	Australia	61148	117941	-0.317122	0.0136269	-23.2717
2_Oahu_Kauai_Australia	Oahu	Kauai	Australia	66907	73699	-0.0483052	0.0101269	-4.77001
2_Oahu_Kauai_Australia	Oahu	Kauai	Australia	69849	123801	-0.278606	0.013509	-20.6237
2_Oahu_Kauai_Australia	Oahu	Kauai	Australia	82648	144157	-0.271198	0.0128932	-21.0342
2_Oahu_Kauai_Australia	Oahu	Kauai	Australia	69965	126783	-0.288786	0.0131309	-21.9928
2_Oahu_Kauai_Australia	Oahu	Kauai	Australia	81866	143407	-0.273184	0.0129878	-21.0339
2_Oahu_Kauai_Australia	Oahu	Kauai	Australia	84157	145824	-0.268139	0.0129479	-20.7091
2_Oahu_Kauai_Australia	Oahu	Kauai	Australia	64289	69583	-0.0395452	0.00835883	-4.73095
0_Hilo_Kauai_Australia	Hilo	Kauai	Australia	30612	28755	0.03128	0.00981618	3.18657
0_Hilo_Kauai_Australia	Hilo	Kauai	Australia	31913	29993	0.0310148	0.00951134	3.26082
0_Hilo_Kauai_Australia	Hilo	Kauai	Australia	51037	104643	-0.344334	0.0139472	-24.6884
0_Hilo_Kauai_Australia	Hilo	Kauai	Australia	33513	32014	0.0228761	0.00926341	2.46951
0_Hilo_Kauai_Australia	Hilo	Kauai	Australia	30696	30173	0.00859222	0.00994179	0.864253
0_Hilo_Kauai_Australia	Hilo	Kauai	Australia	52134	105655	-0.339193	0.0141421	-23.9846
0_Hilo_Kauai_Australia	Hilo	Kauai	Australia	30838	29233	0.0267184	0.00966613	2.76412
0_Hilo_Kauai_Australia	Hilo	Kauai	Australia	32662	30392	0.0360009	0.00926415	3.88604
0_Hilo_Kauai_Australia	Hilo	Kauai	Australia	31231	29768	0.023984	0.00849716	2.82259
0_Hilo_Kauai_Australia	Hilo	Kauai	Australia	31477	30238	0.0200762	0.00948751	2.11606
2_Oahu_Kauai_Australia	Oahu	Kauai	Australia	46741	49313	-0.0267766	0.00953052	-2.80957
2_Oahu_Kauai_Australia	Oahu	Kauai	Australia	50414	52664	-0.0218281	0.00918016	-2.37775
2_Oahu_Kauai_Australia	Oahu	Kauai	Australia	33120	35024	-0.0279408	0.00991774	-2.81726
2_Oahu_Kauai_Australia	Oahu	Kauai	Australia	136756	88975	0.211672	0.0144166	14.6826
2_Oahu_Kauai_Australia	Oahu	Kauai	Australia	48770	48046	0.0074781	0.00819165	0.912893
2_Oahu_Kauai_Australia	Oahu	Kauai	Australia	62730	69285	-0.0496535	0.00971325	-5.11193
2_Oahu_Kauai_Australia	Oahu	Kauai	Australia	41466	43215	-0.020654	0.00768084	-2.68903
2_Oahu_Kauai_Australia	Oahu	Kauai	Australia	61610	68272	-0.0512927	0.00985889	-5.20269
2_Oahu_Kauai_Australia	Oahu	Kauai	Australia	64072	70722	-0.0493345	0.0098146	-5.02665
2_Oahu_Kauai_Australia	Oahu	Kauai	Australia	134929	85444	0.224551	0.0133296	16.8461
0_Hilo_Kauai_Australia	Hilo	Kauai	Australia	99996	43552	0.393207	0.0127229	30.9055
0_Hilo_Kauai_Australia	Hilo	Kauai	Australia	102653	46116	0.380032	0.0128842	29.496
0_Hilo_Kauai_Australia	Hilo	Kauai	Australia	25303	24032	0.0257626	0.0078632	3.27636
0_Hilo_Kauai_Australia	Hilo	Kauai	Australia	101639	45468	0.381838	0.0129438	29.4996
0_Hilo_Kauai_Australia	Hilo	Kauai	Australia	99700	44566	0.382169	0.012915	29.5912
0_Hilo_Kauai_Australia	Hilo	Kauai	Australia	25364	23943	0.0288194	0.00857844	3.35952
0_Hilo_Kauai_Australia	Hilo	Kauai	Australia	100305	44175	0.388497	0.0127742	30.4125
0_Hilo_Kauai_Australia	Hilo	Kauai	Australia	102942	46047	0.381874	0.0127769	29.8877
0_Hilo_Kauai_Australia	Hilo	Kauai	Australia	101269	45200	0.382805	0.0131171	29.1836
0_Hilo_Kauai_Australia	Hilo	Kauai	Australia	100812	44886	0.383849	0.0130368	29.4435
2_Oahu_Kauai_Australia	Oahu	Kauai	Australia	50912	54000	-0.0294342	0.00960677	-3.0639
2_Oahu_Kauai_Australia	Oahu	Kauai	Australia	52730	55496	-0.0255576	0.00941244	-2.7153
2_Oahu_Kauai_Australia	Oahu	Kauai	Australia	39080	41379	-0.0285736	0.00921926	-3.09933
2_Oahu_Kauai_Australia	Oahu	Kauai	Australia	143194	95844	0.198086	0.0141793	13.97
2_Oahu_Kauai_Australia	Oahu	Kauai	Australia	54843	54674	0.00154314	0.00833837	0.185065
2_Oahu_Kauai_Australia	Oahu	Kauai	Australia	62178	69325	-0.0543486	0.0097638	-5.56633
2_Oahu_Kauai_Australia	Oahu	Kauai	Australia	48815	51146	-0.0233191	0.00799563	-2.91648
2_Oahu_Kauai_Australia	Oahu	Kauai	Australia	61159	68312	-0.0552479	0.00996164	-5.54606
2_Oahu_Kauai_Australia	Oahu	Kauai	Australia	61667	68836	-0.0549336	0.00997507	-5.50709
2_Oahu_Kauai_Australia	Oahu	Kauai	Australia	138089	88958	0.216391	0.0131414	16.4664
0_Hilo_Kauai_Australia	Hilo	Kauai	Australia	109825	53672	0.34345	0.0132281	25.9637
0_Hilo_Kauai_Australia	Hilo	Kauai	Australia	108926	52803	0.347019	0.0129645	26.7669
0_Hilo_Kauai_Australia	Hilo	Kauai	Australia	33071	32412	0.0100637	0.00833448	1.20748
0_Hilo_Kauai_Australia	Hilo	Kauai	Australia	106974	51226	0.352389	0.0130686	26.9645
0_Hilo_Kauai_Australia	Hilo	Kauai	Australia	109107	54358	0.334928	0.0133801	25.0317
0_Hilo_Kauai_Australia	Hilo	Kauai	Australia	33533	32663	0.0131428	0.00827849	1.58758
0_Hilo_Kauai_Australia	Hilo	Kauai	Australia	108622	52896	0.345014	0.0133264	25.8896
0_Hilo_Kauai_Australia	Hilo	Kauai	Australia	106992	50424	0.359354	0.0128251	28.0195
0_Hilo_Kauai_Australia	Hilo	Kauai	Australia	108367	52582	0.3466	0.0132085	26.2406
0_Hilo_Kauai_Australia	Hilo	Kauai	Australia	106570	51041	0.352317	0.0130691	26.958
2_Oahu_Kauai_Australia	Oahu	Kauai	Australia	62992	121308	-0.316419	0.0129264	-24.4785
2_Oahu_Kauai_Australia	Oahu	Kauai	Australia	67064	124775	-0.30083	0.0129108	-23.3008
2_Oahu_Kauai_Australia	Oahu	Kauai	Australia	58169	115827	-0.331375	0.0130203	-25.4506
2_Oahu_Kauai_Australia	Oahu	Kauai	Australia	66295	73906	-0.0542863	0.0104082	-5.21575
2_Oahu_Kauai_Australia	Oahu	Kauai	Australia	69181	124127	-0.284241	0.0131048	-21.6899
2_Oahu_Kauai_Australia	Oahu	Kauai	Australia	81680	144171	-0.276691	0.0123819	-22.3465
2_Oahu_Kauai_Australia	Oahu	Kauai	Australia	68840	126607	-0.295563	0.0126055	-23.4473
2_Oahu_Kauai_Australia	Oahu	Kauai	Australia	80901	143381	-0.278578	0.0124497	-22.3763
2_Oahu_Kauai_Australia	Oahu	Kauai	Australia	83069	145734	-0.273882	0.0124921	-21.9244
2_Oahu_Kauai_Australia	Oahu	Kauai	Australia	60860	67056	-0.048438	0.00741631	-6.53128
0_Hilo_Kauai_Australia	Hilo	Kauai	Australia	29433	28575	0.0147911	0.009097	1.62593
0_Hilo_Kauai_Australia	Hilo	Kauai	Australia	30034	29016	0.0172396	0.00851138	2.02548
0_Hilo_Kauai_Australia	Hilo	Kauai	Australia	51666	106288	-0.345809	0.0132377	-26.123
0_Hilo_Kauai_Australia	Hilo	Kauai	Australia	27235	26660	0.0106689	0.00865154	1.23318
0_Hilo_Kauai_Australia	Hilo	Kauai	Australia	29332	29781	-0.00759562	0.00876013	-0.867067
0_Hilo_Kauai_Australia	Hilo	Kauai	Australia	52306	106837	-0.342654	0.0134234	-25.5266
0_Hilo_Kauai_Australia	Hilo	Kauai	Australia	30676	30016	0.0108746	0.0093303	1.16551
0_Hilo_Kauai_Australia	Hilo	Kauai	Australia	30471	29200	0.0213001	0.00807105	2.63908
0_Hilo_Kauai_Australia	Hilo	Kauai	Australia	29477	28960	0.00884714	0.00901356	0.981536
0_Hilo_Kauai_Australia	Hilo	Kauai	Australia	28782	28470	0.00544959	0.0085371	0.638342
2_Oahu_Kauai_Australia	Oahu	Kauai	Australia	51867	55254	-0.0316184	0.00938637	-3.36855
2_Oahu_Kauai_Australia	Oahu	Kauai	Australia	57515	60706	-0.0269918	0.00879151	-3.07021
2_Oahu_Kauai_Australia	Oahu	Kauai	Australia	41048	43916	-0.0337555	0.0095694	-3.52744
2_Oahu_Kauai_Australia	Oahu	Kauai	Australia	130348	83426	0.219494	0.0146957	14.9359
2_Oahu_Kauai_Australia	Oahu	Kauai	Australia	54035	54234	-0.00183801	0.00829662	-0.221538
2_Oahu_Kauai_Australia	Oahu	Kauai	Australia	52512	60134	-0.0676633	0.0100182	-6.75405
2_Oahu_Kauai_Australia	Oahu	Kauai	Australia	43718	46370	-0.0294379	0.00794348	-3.70592
2_Oahu_Kauai_Australia	Oahu	Kauai	Australia	51968	59494	-0.0675208	0.0101863	-6.62857
2_Oahu_Kauai_Australia	Oahu	Kauai	Australia	54310	61875	-0.0651117	0.0100765	-6.46175
2_Oahu_Kauai_Australia	Oahu	Kauai	Australia	132881	84099	0.224823	0.013242	16.978
0_Hilo_Kauai_Australia	Hilo	Kauai	Australia	109123	53557	0.341566	0.0131232	26.0277
0_Hilo_Kauai_Australia	Hilo	Kauai	Australia	109682	54144	0.339006	0.013149	25.7818
0_Hilo_Kauai_Australia	Hilo	Kauai	Australia	34152	33817	0.00492872	0.00820554	0.600657
0_Hilo_Kauai_Australia	Hilo	Kauai	Australia	109695	54485	0.336277	0.0132122	25.452
0_Hilo_Kauai_Australia	Hilo	Kauai	Australia	109331	55094	0.329859	0.0132275	24.9373
0_Hilo_Kauai_Australia	Hilo	Kauai	Australia	33550	33116	0.00651006	0.00831608	0.782829
0_Hilo_Kauai_Australia	Hilo	Kauai	Australia	107973	52743	0.34365	0.0131124	26.208
0_Hilo_Kauai_Australia	Hilo	Kauai	Australia	110215	54161	0.341011	0.0130144	26.2026
0_Hilo_Kauai_Australia	Hilo	Kauai	Australia	110188	54970	0.334334	0.0134112	24.9294
0_Hilo_Kauai_Australia	Hilo	Kauai	Australia	108161	53163	0.340916	0.0132421	25.7449
2_Oahu_Kauai_Australia	Oahu	Kauai	Australia	81053	129342	-0.229516	0.0147101	-15.6026
2_Oahu_Kauai_Australia	Oahu	Kauai	Australia	86332	134139	-0.21684	0.0144143	-15.0434
2_Oahu_Kauai_Australia	Oahu	Kauai	Australia	79281	126889	-0.230916	0.014893	-15.505
2_Oahu_Kauai_Australia	Oahu	Kauai	Australia	60320	58269	0.017295	0.0084447	2.04803
2_Oahu_Kauai_Australia	Oahu	Kauai	Australia	85808	130680	-0.207272	0.0145407	-14.2547
2_Oahu_Kauai_Australia	Oahu	Kauai	Australia	83366	135928	-0.239687	0.0143613	-16.6898
2_Oahu_Kauai_Australia	Oahu	Kauai	Australia	81655	129258	-0.2257	0.0144271	-15.6442
2_Oahu_Kauai_Australia	Oahu	Kauai	Australia	82524	135148	-0.241758	0.0144976	-16.6757
2_Oahu_Kauai_Australia	Oahu	Kauai	Australia	84765	137471	-0.237162	0.0144008	-16.4687
2_Oahu_Kauai_Australia	Oahu	Kauai	Australia	79249	75278	0.0256978	0.0101069	2.54261
0_Hilo_Kauai_Australia	Hilo	Kauai	Australia	50697	39964	0.118386	0.0105825	11.187
0_Hilo_Kauai_Australia	Hilo	Kauai	Australia	52791	41910	0.114899	0.0110695	10.3798
0_Hilo_Kauai_Australia	Hilo	Kauai	Australia	73604	118199	-0.232504	0.0151739	-15.3226
0_Hilo_Kauai_Australia	Hilo	Kauai	Australia	52902	42416	0.110011	0.0108839	10.1077
0_Hilo_Kauai_Australia	Hilo	Kauai	Australia	51897	42433	0.100329	0.010726	9.3538
0_Hilo_Kauai_Australia	Hilo	Kauai	Australia	73906	118352	-0.231179	0.0152596	-15.1498
0_Hilo_Kauai_Australia	Hilo	Kauai	Australia	50393	39752	0.118043	0.010612	11.1235
0_Hilo_Kauai_Australia	Hilo	Kauai	Australia	52711	41429	0.119843	0.0107285	11.1706
0_Hilo_Kauai_Australia	Hilo	Kauai	Australia	51818	41387	0.111915	0.0106829	10.4761
0_Hilo_Kauai_Australia	Hilo	Kauai	Australia	52113	41985	0.107633	0.0110735	9.7198
1_Hilo_Oahu_Australia	Hilo	Oahu	Australia	51451	48629	0.0281974	0.0077373	3.64435
1_Hilo_Oahu_Australia	Hilo	Oahu	Australia	51638	48766	0.0286044	0.0082034	3.4869
1_Hilo_Oahu_Australia	Hilo	Oahu	Australia	71873	124354	-0.26745	0.0132778	-20.1427
1_Hilo_Oahu_Australia	Hilo	Oahu	Australia	50620	48002	0.0265458	0.00821733	3.23047
1_Hilo_Oahu_Australia	Hilo	Oahu	Australia	50912	49342	0.0156602	0.00828136	1.89102
1_Hilo_Oahu_Australia	Hilo	Oahu	Australia	73231	125684	-0.263696	0.0132615	-19.8843
1_Hilo_Oahu_Australia	Hilo	Oahu	Australia	50628	48015	0.0264895	0.00797963	3.31963
1_Hilo_Oahu_Australia	Hilo	Oahu	Australia	52549	49299	0.0319103	0.00811113	3.93414
1_Hilo_Oahu_Australia	Hilo	Oahu	Australia	53435	50952	0.0237865	0.00886184	2.68415
1_Hilo_Oahu_Australia	Hilo	Oahu	Australia	49047	46715	0.024352	0.00832042	2.92678
1_Hilo_Oahu_Australia	Hilo	Oahu	Australia	131498	72352	0.290145	0.0129625	22.3834
1_Hilo_Oahu_Australia	Hilo	Oahu	Australia	132354	73083	0.288512	0.0129628	22.2569
1_Hilo_Oahu_Australia	Hilo	Oahu	Australia	59646	55688	0.0343177	0.00868837	3.94985
1_Hilo_Oahu_Australia	Hilo	Oahu	Australia	133298	74471	0.283137	0.0130583	21.6825
1_Hilo_Oahu_Australia	Hilo	Oahu	Australia	132474	74597	0.279503	0.0129696	21.5506
1_Hilo_Oahu_Australia	Hilo	Oahu	Australia	58886	54838	0.035595	0.0087849	4.05183
1_Hilo_Oahu_Australia	Hilo	Oahu	Australia	131830	72990	0.287277	0.0130426	22.0261
1_Hilo_Oahu_Australia	Hilo	Oahu	Australia	133092	73391	0.289133	0.0129022	22.4095
1_Hilo_Oahu_Australia	Hilo	Oahu	Australia	133190	74344	0.283549	0.0130689	21.6964
1_Hilo_Oahu_Australia	Hilo	Oahu	Australia	132688	74089	0.283392	0.0130107	21.7815
1_Hilo_Oahu_Australia	Hilo	Oahu	Australia	35677	34459	0.0173663	0.00925564	1.87629
1_Hilo_Oahu_Australia	Hilo	Oahu	Australia	33302	31919	0.0212048	0.00860199	2.46511
1_Hilo_Oahu_Australia	Hilo	Oahu	Australia	57304	111534	-0.321196	0.0134524	-23.8764
1_Hilo_Oahu_Australia	Hilo	Oahu	Australia	31866	30962	0.0143885	0.00863945	1.66544
1_Hilo_Oahu_Australia	Hilo	Oahu	Australia	36151	36261	-0.00151909	0.00917065	-0.165646
1_Hilo_Oahu_Australia	Hilo	Oahu	Australia	56443	110529	-0.323923	0.0136576	-23.7173
1_Hilo_Oahu_Australia	Hilo	Oahu	Australia	35503	34490	0.0144729	0.00927979	1.55961
1_Hilo_Oahu_Australia	Hilo	Oahu	Australia	34089	32472	0.0242935	0.00857154	2.8342
1_Hilo_Oahu_Australia	Hilo	Oahu	Australia	34152	33334	0.012121	0.00912369	1.32852
1_Hilo_Oahu_Australia	Hilo	Oahu	Australia	33910	33301	0.00906102	0.00834685	1.08556
1_Hilo_Oahu_Australia	Hilo	Oahu	Australia	54278	54155	0.00113434	0.00857843	0.132232
1_Hilo_Oahu_Australia	Hilo	Oahu	Australia	54192	54003	0.00174685	0.00856287	0.204003
1_Hilo_Oahu_Australia	Hilo	Oahu	Australia	77415	132584	-0.262711	0.0132296	-19.8578
1_Hilo_Oahu_Australia	Hilo	Oahu	Australia	53709	53897	-0.00174711	0.00842845	-0.207288
1_Hilo_Oahu_Australia	Hilo	Oahu	Australia	55756	56857	-0.00977685	0.0087255	-1.12049
1_Hilo_Oahu_Australia	Hilo	Oahu	Australia	76677	131698	-0.264048	0.0132854	-19.8751
1_Hilo_Oahu_Australia	Hilo	Oahu	Australia	56186	56179	6.2297e-05	0.00862915	0.00721936
1_Hilo_Oahu_Australia	Hilo	Oahu	Australia	54294	53592	0.00650687	0.00826996	0.786807
1_Hilo_Oahu_Australia	Hilo	Oahu	Australia	54941	55110	-0.00153565	0.00837159	-0.183436
1_Hilo_Oahu_Australia	Hilo	Oahu	Australia	54506	54981	-0.00433841	0.00817803	-0.530496
1_Hilo_Oahu_Australia	Hilo	Oahu	Australia	50564	48795	0.0178041	0.00783655	2.27193
1_Hilo_Oahu_Australia	Hilo	Oahu	Australia	50718	48798	0.0192934	0.00839039	2.29946
1_Hilo_Oahu_Australia	Hilo	Oahu	Australia	70969	124402	-0.273495	0.0132689	-20.6118
1_Hilo_Oahu_Australia	Hilo	Oahu	Australia	49633	48101	0.0156752	0.00828393	1.89224
1_Hilo_Oahu_Australia	Hilo	Oahu	Australia	50011	49471	0.00542812	0.00836651	0.648791
1_Hilo_Oahu_Australia	Hilo	Oahu	Australia	72343	125714	-0.269473	0.013271	-20.3054
1_Hilo_Oahu_Australia	Hilo	Oahu	Australia	49618	47986	0.0167206	0.00807531	2.07058
1_Hilo_Oahu_Australia	Hilo	Oahu	Australia	51609	49411	0.0217581	0.00819804	2.65406
1_Hilo_Oahu_Australia	Hilo	Oahu	Australia	52458	51034	0.0137595	0.00900744	1.52757
1_Hilo_Oahu_Australia	Hilo	Oahu	Australia	48160	46835	0.0139481	0.00845947	1.64882
1_Hilo_Oahu_Australia	Hilo	Oahu	Australia	105993	50310	0.35625	0.013007	27.389
1_Hilo_Oahu_Australia	Hilo	Oahu	Australia	107045	51290	0.352133	0.0131835	26.7102
1_Hilo_Oahu_Australia	Hilo	Oahu	Australia	29167	28874	0.00504816	0.00750879	0.6723
1_Hilo_Oahu_Australia	Hilo	Oahu	Australia	106556	51232	0.350622	0.0132337	26.4947
1_Hilo_Oahu_Australia	Hilo	Oahu	Australia	107543	53189	0.338165	0.0131375	25.7405
1_Hilo_Oahu_Australia	Hilo	Oahu	Australia	30611	30236	0.006163	0.00785989	0.784107
1_Hilo_Oahu_Australia	Hilo	Oahu	Australia	106861	51541	0.349238	0.0131208	26.6171
1_Hilo_Oahu_Australia	Hilo	Oahu	Australia	107156	51022	0.354879	0.0131017	27.0864
1_Hilo_Oahu_Australia	Hilo	Oahu	Australia	107260	51833	0.348394	0.0133393	26.1178
1_Hilo_Oahu_Australia	Hilo	Oahu	Australia	108579	53371	0.340895	0.0132412	25.745
1_Hilo_Oahu_Australia	Hilo	Oahu	Australia	47910	44569	0.0361271	0.00854985	4.22547
1_Hilo_Oahu_Australia	Hilo	Oahu	Australia	48065	44595	0.0374487	0.00826421	4.53144
1_Hilo_Oahu_Australia	Hilo	Oahu	Australia	69102	121354	-0.274352	0.0135884	-20.1902
1_Hilo_Oahu_Australia	Hilo	Oahu	Australia	48179	45152	0.032433	0.00808142	4.01327
1_Hilo_Oahu_Australia	Hilo	Oahu	Australia	48908	46916	0.0207881	0.0089094	2.33328
1_Hilo_Oahu_Australia	Hilo	Oahu	Australia	68624	120661	-0.274913	0.0137071	-20.0562
1_Hilo_Oahu_Australia	Hilo	Oahu	Australia	48726	45550	0.0336883	0.00845946	3.98232
1_Hilo_Oahu_Australia	Hilo	Oahu	Australia	49079	45305	0.0399856	0.00798671	5.00652
1_Hilo_Oahu_Australia	Hilo	Oahu	Australia	48708	45749	0.0313264	0.00806966	3.882
1_Hilo_Oahu_Australia	Hilo	Oahu	Australia	48322	45582	0.0291787	0.00790065	3.69321
1_Hilo_Oahu_Australia	Hilo	Oahu	Australia	159021	81922	0.319989	0.012328	25.9562
1_Hilo_Oahu_Australia	Hilo	Oahu	Australia	158135	81055	0.322254	0.0123543	26.0844
1_Hilo_Oahu_Australia	Hilo	Oahu	Australia	106997	85318	0.112726	0.0114382	9.85528
1_Hilo_Oahu_Australia	Hilo	Oahu	Australia	158200	81421	0.320418	0.0124218	25.7948
1_Hilo_Oahu_Australia	Hilo	Oahu	Australia	158857	83113	0.31303	0.0124551	25.1328
1_Hilo_Oahu_Australia	Hilo	Oahu	Australia	106346	84489	0.114533	0.0115327	9.93117
1_Hilo_Oahu_Australia	Hilo	Oahu	Australia	157716	81082	0.320916	0.0124261	25.8259
1_Hilo_Oahu_Australia	Hilo	Oahu	Australia	158940	81472	0.32223	0.012211	26.3885
1_Hilo_Oahu_Australia	Hilo	Oahu	Australia	158584	81725	0.319834	0.0124708	25.6467
1_Hilo_Oahu_Australia	Hilo	Oahu	Australia	158359	81716	0.319246	0.0123703	25.8075
1_Hilo_Oahu_Australia	Hilo	Oahu	Australia	144486	72407	0.332325	0.0127617	26.0409
1_Hilo_Oahu_Australia	Hilo	Oahu	Australia	144590	72563	0.331688	0.0127393	26.0365
1_Hilo_Oahu_Australia	Hilo	Oahu	Australia	94212	77863	0.0950109	0.0114184	8.32087
1_Hilo_Oahu_Australia	Hilo	Oahu	Australia	143854	72179	0.331778	0.0128491	25.8212
1_Hilo_Oahu_Australia	Hilo	Oahu	Australia	143860	73061	0.326381	0.0129149	25.2717
1_Hilo_Oahu_Australia	Hilo	Oahu	Australia	93394	76795	0.0975327	0.0115505	8.44406
1_Hilo_Oahu_Australia	Hilo	Oahu	Australia	145304	73615	0.327468	0.0127457	25.6925
1_Hilo_Oahu_Australia	Hilo	Oahu	Australia	143402	70975	0.337849	0.0126643	26.6772
1_Hilo_Oahu_Australia	Hilo	Oahu	Australia	144580	72783	0.330309	0.0129343	25.5374
1_Hilo_Oahu_Australia	Hilo	Oahu	Australia	146016	74608	0.323664	0.0127547	25.376
1_Hilo_Oahu_Australia	Hilo	Oahu	Australia	38535	38329	0.00268006	0.00889335	0.301355
1_Hilo_Oahu_Australia	Hilo	Oahu	Australia	36601	36182	0.00575684	0.00847501	0.679272
1_Hilo_Oahu_Australia	Hilo	Oahu	Australia	60292	115547	-0.314236	0.0132904	-23.6438
1_Hilo_Oahu_Australia	Hilo	Oahu	Australia	34919	34944	-0.000357843	0.0082077	-0.0435985
1_Hilo_Oahu_Australia	Hilo	Oahu	Australia	39074	40146	-0.0135319	0.00889462	-1.52136
1_Hilo_Oahu_Australia	Hilo	Oahu	Australia	59597	114696	-0.316129	0.0133898	-23.6096
1_Hilo_Oahu_Australia	Hilo	Oahu	Australia	38495	38392	0.00133963	0.00901011	0.148681
1_Hilo_Oahu_Australia	Hilo	Oahu	Australia	36871	36144	0.00995686	0.00816034	1.22015
1_Hilo_Oahu_Australia	Hilo	Oahu	Australia	37194	37293	-0.00132909	0.00890965	-0.149174
1_Hilo_Oahu_Australia	Hilo	Oahu	Australia	37004	37354	-0.00470696	0.00826937	-0.569204
2_Oahu_Kauai_Australia	Oahu	Kauai	Australia	73555	128685	-0.272597	0.0134053	-20.335
2_Oahu_Kauai_Australia	Oahu	Kauai	Australia	68424	122835	-0.284489	0.0133703	-21.2777
2_Oahu_Kauai_Australia	Oahu	Kauai	Australia	71142	124768	-0.273728	0.013474	-20.3153
2_Oahu_Kauai_Australia	Oahu	Kauai	Australia	70647	77348	-0.0452786	0.0103304	-4.38304
2_Oahu_Kauai_Australia	Oahu	Kauai	Australia	80621	135040	-0.252336	0.0132965	-18.9777
2_Oahu_Kauai_Australia	Oahu	Kauai	Australia	88689	147238	-0.248166	0.0131685	-18.8453
2_Oahu_Kauai_Australia	Oahu	Kauai	Australia	80415	133168	-0.246991	0.0134246	-18.3984
2_Oahu_Kauai_Australia	Oahu	Kauai	Australia	87848	146365	-0.249845	0.0132159	-18.9049
2_Oahu_Kauai_Australia	Oahu	Kauai	Australia	90427	149000	-0.244638	0.0131011	-18.6731
2_Oahu_Kauai_Australia	Oahu	Kauai	Australia	77048	73441	0.0239685	0.00758591	3.15961
0_Hilo_Kauai_Australia	Hilo	Kauai	Australia	43960	38472	0.0665761	0.00843675	7.8912
0_Hilo_Kauai_Australia	Hilo	Kauai	Australia	45966	39950	0.0700219	0.00850795	8.23017
0_Hilo_Kauai_Australia	Hilo	Kauai	Australia	66719	116951	-0.273491	0.0139262	-19.6386
0_Hilo_Kauai_Australia	Hilo	Kauai	Australia	44374	38480	0.0711372	0.00782237	9.09407
0_Hilo_Kauai_Australia	Hilo	Kauai	Australia	45745	40045	0.0664413	0.00855234	7.76879
0_Hilo_Kauai_Australia	Hilo	Kauai	Australia	65347	116742	-0.282252	0.0138979	-20.3089
0_Hilo_Kauai_Australia	Hilo	Kauai	Australia	45411	40232	0.060472	0.00864433	6.99556
0_Hilo_Kauai_Australia	Hilo	Kauai	Australia	44407	39262	0.0614923	0.00822519	7.4761
0_Hilo_Kauai_Australia	Hilo	Kauai	Australia	45199	38937	0.0744271	0.00852284	8.73266
0_Hilo_Kauai_Australia	Hilo	Kauai	Australia	44663	39062	0.0668976	0.00792039	8.44625
2_Oahu_Kauai_Australia	Oahu	Kauai	Australia	66202	127125	-0.315129	0.0129819	-24.2745
2_Oahu_Kauai_Australia	Oahu	Kauai	Australia	71395	131638	-0.296715	0.0127789	-23.2192
2_Oahu_Kauai_Australia	Oahu	Kauai	Australia	61815	121176	-0.324393	0.0130037	-24.9461
2_Oahu_Kauai_Australia	Oahu	Kauai	Australia	54279	66711	-0.102752	0.0102027	-10.0711
2_Oahu_Kauai_Australia	Oahu	Kauai	Australia	66962	127193	-0.310221	0.012769	-24.2948
2_Oahu_Kauai_Australia	Oahu	Kauai	Australia	65840	130252	-0.328479	0.0126176	-26.0333
2_Oahu_Kauai_Australia	Oahu	Kauai	Australia	65532	124087	-0.308803	0.0127769	-24.1689
2_Oahu_Kauai_Australia	Oahu	Kauai	Australia	65244	129632	-0.330405	0.0126613	-26.0957
2_Oahu_Kauai_Australia	Oahu	Kauai	Australia	67527	131899	-0.322786	0.0126205	-25.5764
2_Oahu_Kauai_Australia	Oahu	Kauai	Australia	61034	62994	-0.0158029	0.00790333	-1.99952
0_Hilo_Kauai_Australia	Hilo	Kauai	Australia	34592	34608	-0.000231214	0.00914303	-0.0252885
0_Hilo_Kauai_Australia	Hilo	Kauai	Australia	36885	36409	0.00649439	0.00968207	0.670765
0_Hilo_Kauai_Australia	Hilo	Kauai	Australia	55293	111273	-0.336083	0.0132419	-25.3802
0_Hilo_Kauai_Australia	Hilo	Kauai	Australia	34609	34213	0.00575397	0.00902143	0.637812
0_Hilo_Kauai_Australia	Hilo	Kauai	Australia	34683	34556	0.00183423	0.00922047	0.19893
0_Hilo_Kauai_Australia	Hilo	Kauai	Australia	54843	112011	-0.342623	0.0131136	-26.1272
0_Hilo_Kauai_Australia	Hilo	Kauai	Australia	33084	33444	-0.00541126	0.00956783	-0.565568
0_Hilo_Kauai_Australia	Hilo	Kauai	Australia	34641	35020	-0.00544063	0.00908087	-0.599132
0_Hilo_Kauai_Australia	Hilo	Kauai	Australia	34890	34102	0.0114216	0.00877761	1.30122
0_Hilo_Kauai_Australia	Hilo	Kauai	Australia	34388	34287	0.00147069	0.0091493	0.160744
2_Oahu_Kauai_Australia	Oahu	Kauai	Australia	57501	118998	-0.348427	0.0128884	-27.0342
2_Oahu_Kauai_Australia	Oahu	Kauai	Australia	60640	121427	-0.333872	0.0128283	-26.0262
2_Oahu_Kauai_Australia	Oahu	Kauai	Australia	51434	111386	-0.36821	0.0126851	-29.0269
2_Oahu_Kauai_Australia	Oahu	Kauai	Australia	57585	70606	-0.101575	0.0102489	-9.91081
2_Oahu_Kauai_Australia	Oahu	Kauai	Australia	59802	120631	-0.337128	0.0128069	-26.3239
2_Oahu_Kauai_Australia	Oahu	Kauai	Australia	74825	139809	-0.302767	0.01281	-23.6352
2_Oahu_Kauai_Australia	Oahu	Kauai	Australia	62004	121127	-0.322845	0.0130233	-24.7898
2_Oahu_Kauai_Australia	Oahu	Kauai	Australia	74107	139117	-0.304891	0.0128378	-23.7495
2_Oahu_Kauai_Australia	Oahu	Kauai	Australia	76737	141762	-0.297599	0.0127802	-23.286
2_Oahu_Kauai_Australia	Oahu	Kauai	Australia	58885	61573	-0.0223148	0.00796291	-2.80235
0_Hilo_Kauai_Australia	Hilo	Kauai	Australia	24205	24852	-0.0131887	0.0103907	-1.26928
0_Hilo_Kauai_Australia	Hilo	Kauai	Australia	26096	26265	-0.00322759	0.010508	-0.307156
0_Hilo_Kauai_Australia	Hilo	Kauai	Australia	45678	102298	-0.38263	0.0132179	-28.9478
0_Hilo_Kauai_Australia	Hilo	Kauai	Australia	23749	23989	-0.00502744	0.0101035	-0.497592
0_Hilo_Kauai_Australia	Hilo	Kauai	Australia	25581	26019	-0.00848837	0.0106401	-0.797769
0_Hilo_Kauai_Australia	Hilo	Kauai	Australia	45013	102705	-0.390555	0.0128471	-30.4002
0_Hilo_Kauai_Australia	Hilo	Kauai	Australia	23160	24050	-0.0188519	0.010094	-1.86764
0_Hilo_Kauai_Australia	Hilo	Kauai	Australia	25131	26095	-0.0188186	0.0100992	-1.86336
0_Hilo_Kauai_Australia	Hilo	Kauai	Australia	25613	25518	0.00185797	0.00977656	0.190044
0_Hilo_Kauai_Australia	Hilo	Kauai	Australia	24434	24982	-0.0110895	0.0100363	-1.10495
2_Oahu_Kauai_Australia	Oahu	Kauai	Australia	66298	67395	-0.00820537	0.00924874	-0.887188
2_Oahu_Kauai_Australia	Oahu	Kauai	Australia	68959	69579	-0.00447531	0.00879329	-0.508946
2_Oahu_Kauai_Australia	Oahu	Kauai	Australia	51630	51067	0.00548215	0.00835906	0.655833
2_Oahu_Kauai_Australia	Oahu	Kauai	Australia	142775	95290	0.199462	0.0142024	14.0442
2_Oahu_Kauai_Australia	Oahu	Kauai	Australia	66667	66742	-0.000562181	0.00802624	-0.0700429
2_Oahu_Kauai_Australia	Oahu	Kauai	Australia	79008	83267	-0.0262456	0.00994254	-2.63973
2_Oahu_Kauai_Australia	Oahu	Kauai	Australia	61869	60175	0.0138802	0.0079213	1.75227
2_Oahu_Kauai_Australia	Oahu	Kauai	Australia	78221	82532	-0.0268175	0.0100147	-2.67781
2_Oahu_Kauai_Australia	Oahu	Kauai	Australia	80875	85051	-0.0251678	0.00986881	-2.55024
2_Oahu_Kauai_Australia	Oahu	Kauai	Australia	146473	88199	0.248321	0.0122713	20.236
0_Hilo_Kauai_Australia	Hilo	Kauai	Australia	121945	61918	0.326477	0.0123128	26.5153
0_Hilo_Kauai_Australia	Hilo	Kauai	Australia	122955	62543	0.325675	0.012346	26.379
0_Hilo_Kauai_Australia	Hilo	Kauai	Australia	44665	40522	0.0486342	0.00788929	6.16459
0_Hilo_Kauai_Australia	Hilo	Kauai	Australia	123050	62580	0.325755	0.0122007	26.6997
0_Hilo_Kauai_Australia	Hilo	Kauai	Australia	123189	62956	0.323581	0.0122746	26.3619
0_Hilo_Kauai_Australia	Hilo	Kauai	Australia	44528	41515	0.0350174	0.00769608	4.55003
0_Hilo_Kauai_Australia	Hilo	Kauai	Australia	121302	61730	0.325473	0.0124408	26.1618
0_Hilo_Kauai_Australia	Hilo	Kauai	Australia	123990	64297	0.317032	0.0123132	25.7474
0_Hilo_Kauai_Australia	Hilo	Kauai	Australia	123246	62282	0.328597	0.0123044	26.7056
0_Hilo_Kauai_Australia	Hilo	Kauai	Australia	122909	62674	0.324572	0.0122215	26.5575
2_Oahu_Kauai_Australia	Oahu	Kauai	Australia	65306	124812	-0.312995	0.01319	-23.7298
2_Oahu_Kauai_Australia	Oahu	Kauai	Australia	68463	127259	-0.300406	0.0130847	-22.9586
2_Oahu_Kauai_Australia	Oahu	Kauai	Australia	60985	118885	-0.321899	0.0133892	-24.0418
2_Oahu_Kauai_Australia	Oahu	Kauai	Australia	65426	76454	-0.0777277	0.0100781	-7.71252
2_Oahu_Kauai_Australia	Oahu	Kauai	Australia	68035	126772	-0.301514	0.0130216	-23.1548
2_Oahu_Kauai_Australia	Oahu	Kauai	Australia	82641	145678	-0.276092	0.0130035	-21.232
2_Oahu_Kauai_Australia	Oahu	Kauai	Australia	69953	127183	-0.290307	0.0131906	-22.0086
2_Oahu_Kauai_Australia	Oahu	Kauai	Australia	82003	144995	-0.2775	0.0130495	-21.2653
2_Oahu_Kauai_Australia	Oahu	Kauai	Australia	84467	147515	-0.27178	0.0129626	-20.9664
2_Oahu_Kauai_Australia	Oahu	Kauai	Australia	67396	67976	-0.00428449	0.00823858	-0.520052
0_Hilo_Kauai_Australia	Hilo	Kauai	Australia	30415	28959	0.0245225	0.00988328	2.48121
0_Hilo_Kauai_Australia	Hilo	Kauai	Australia	32005	30097	0.0307237	0.00961522	3.19531
0_Hilo_Kauai_Australia	Hilo	Kauai	Australia	50927	105451	-0.348668	0.01366	-25.5248
0_Hilo_Kauai_Australia	Hilo	Kauai	Australia	33631	31749	0.0287856	0.00945861	3.04332
0_Hilo_Kauai_Australia	Hilo	Kauai	Australia	31245	29602	0.0270021	0.0101573	2.65839
0_Hilo_Kauai_Australia	Hilo	Kauai	Australia	51279	106988	-0.351994	0.0135926	-25.896
0_Hilo_Kauai_Australia	Hilo	Kauai	Australia	30921	29771	0.0189481	0.0096784	1.95777
0_Hilo_Kauai_Australia	Hilo	Kauai	Australia	32417	31272	0.017978	0.009588	1.87505
0_Hilo_Kauai_Australia	Hilo	Kauai	Australia	31591	29342	0.0369094	0.00828509	4.45492
0_Hilo_Kauai_Australia	Hilo	Kauai	Australia	31872	30373	0.0240823	0.00954254	2.52367
2_Oahu_Kauai_Australia	Oahu	Kauai	Australia	45259	51634	-0.0657942	0.00976113	-6.74043
2_Oahu_Kauai_Australia	Oahu	Kauai	Australia	48769	54615	-0.0565465	0.00868264	-6.51259
2_Oahu_Kauai_Australia	Oahu	Kauai	Australia	31828	36554	-0.0691117	0.00966294	-7.15225
2_Oahu_Kauai_Australia	Oahu	Kauai	Australia	133798	91805	0.186137	0.014811	12.5675
2_Oahu_Kauai_Australia	Oahu	Kauai	Australia	45494	50941	-0.0564836	0.00852738	-6.6238
2_Oahu_Kauai_Australia	Oahu	Kauai	Australia	61000	70570	-0.0727369	0.0103491	-7.02836
2_Oahu_Kauai_Australia	Oahu	Kauai	Australia	40321	43868	-0.0421314	0.00854128	-4.93268
2_Oahu_Kauai_Australia	Oahu	Kauai	Australia	59974	69711	-0.0750819	0.0104285	-7.19971
2_Oahu_Kauai_Australia	Oahu	Kauai	Australia	62682	72240	-0.0708409	0.0102338	-6.92226
2_Oahu_Kauai_Australia	Oahu	Kauai	Australia	136541	83860	0.239023	0.0130401	18.3298
0_Hilo_Kauai_Australia	Hilo	Kauai	Australia	98986	44354	0.381136	0.0132177	28.8353
0_Hilo_Kauai_Australia	Hilo	Kauai	Australia	101799	46877	0.369407	0.0132807	27.8154
0_Hilo_Kauai_Australia	Hilo	Kauai	Australia	24049	25187	-0.0231132	0.00830745	-2.78222
0_Hilo_Kauai_Australia	Hilo	Kauai	Australia	100560	45529	0.376695	0.0131624	28.6191
0_Hilo_Kauai_Australia	Hilo	Kauai	Australia	99582	44949	0.378002	0.0132349	28.5609
0_Hilo_Kauai_Australia	Hilo	Kauai	Australia	23618	25906	-0.0461998	0.00935136	-4.94044
0_Hilo_Kauai_Australia	Hilo	Kauai	Australia	99838	45672	0.372249	0.0132469	28.1009
0_Hilo_Kauai_Australia	Hilo	Kauai	Australia	101500	47258	0.364633	0.0133547	27.3036
0_Hilo_Kauai_Australia	Hilo	Kauai	Australia	100552	45159	0.380157	0.0131329	28.9469
0_Hilo_Kauai_Australia	Hilo	Kauai	Australia	99928	45223	0.376883	0.0132932	28.3516
2_Oahu_Kauai_Australia	Oahu	Kauai	Australia	50893	55174	-0.0403613	0.00977528	-4.12891
2_Oahu_Kauai_Australia	Oahu	Kauai	Australia	51868	55588	-0.0346188	0.00938292	-3.68956
2_Oahu_Kauai_Australia	Oahu	Kauai	Australia	38964	41591	-0.0326113	0.00836858	-3.89687
2_Oahu_Kauai_Australia	Oahu	Kauai	Australia	142089	97768	0.184781	0.0143975	12.8342
2_Oahu_Kauai_Australia	Oahu	Kauai	Australia	52921	56341	-0.0313009	0.00826695	-3.78627
2_Oahu_Kauai_Australia	Oahu	Kauai	Australia	61871	69390	-0.0572828	0.0102151	-5.60766
2_Oahu_Kauai_Australia	Oahu	Kauai	Australia	49157	50619	-0.0146528	0.00846835	-1.7303
2_Oahu_Kauai_Australia	Oahu	Kauai	Australia	60972	68565	-0.0586165	0.0103292	-5.67482
2_Oahu_Kauai_Australia	Oahu	Kauai	Australia	61123	68580	-0.0574929	0.0103311	-5.56505
2_Oahu_Kauai_Australia	Oahu	Kauai	Australia	140953	85928	0.242528	0.0126178	19.2212
0_Hilo_Kauai_Australia	Hilo	Kauai	Australia	110377	53522	0.34689	0.0130406	26.6008
0_Hilo_Kauai_Australia	Hilo	Kauai	Australia	109738	52556	0.352336	0.0129209	27.2688
0_Hilo_Kauai_Australia	Hilo	Kauai	Australia	33538	32637	0.0136154	0.00894804	1.52161
0_Hilo_Kauai_Australia	Hilo	Kauai	Australia	107471	50266	0.362661	0.0126899	28.5788
0_Hilo_Kauai_Australia	Hilo	Kauai	Australia	110499	53633	0.346465	0.0130251	26.5998
0_Hilo_Kauai_Australia	Hilo	Kauai	Australia	33280	33579	-0.0044721	0.00846053	-0.528583
0_Hilo_Kauai_Australia	Hilo	Kauai	Australia	109498	53078	0.347038	0.0130671	26.5582
0_Hilo_Kauai_Australia	Hilo	Kauai	Australia	107235	50814	0.356984	0.0128436	27.7948
0_Hilo_Kauai_Australia	Hilo	Kauai	Australia	109224	51602	0.358288	0.0128426	27.8984
0_Hilo_Kauai_Australia	Hilo	Kauai	Australia	107662	50705	0.359652	0.0127535	28.2003
2_Oahu_Kauai_Australia	Oahu	Kauai	Australia	61758	121493	-0.325974	0.0130146	-25.0468
2_Oahu_Kauai_Australia	Oahu	Kauai	Australia	65736	124774	-0.309895	0.0129379	-23.9524
2_Oahu_Kauai_Australia	Oahu	Kauai	Australia	57440	115605	-0.336126	0.0128599	-26.1375
2_Oahu_Kauai_Australia	Oahu	Kauai	Australia	64356	75555	-0.0800437	0.0101698	-7.87071
2_Oahu_Kauai_Australia	Oahu	Kauai	Australia	66985	126065	-0.306035	0.0127885	-23.9305
2_Oahu_Kauai_Australia	Oahu	Kauai	Australia	80883	144178	-0.281235	0.0127261	-22.099
2_Oahu_Kauai_Australia	Oahu	Kauai	Australia	68451	125900	-0.295594	0.0128833	-22.944
2_Oahu_Kauai_Australia	Oahu	Kauai	Australia	80132	143448	-0.283192	0.0127965	-22.1303
2_Oahu_Kauai_Australia	Oahu	Kauai	Australia	82674	145975	-0.276848	0.0127307	-21.7464
2_Oahu_Kauai_Australia	Oahu	Kauai	Australia	63687	64568	-0.00686913	0.00722512	-0.950728
0_Hilo_Kauai_Australia	Hilo	Kauai	Australia	29558	28337	0.0210899	0.00829743	2.54174
0_Hilo_Kauai_Australia	Hilo	Kauai	Australia	30515	28810	0.02874	0.00855082	3.36108
0_Hilo_Kauai_Australia	Hilo	Kauai	Australia	50963	105861	-0.350061	0.0132411	-26.4375
0_Hilo_Kauai_Australia	Hilo	Kauai	Australia	27674	26090	0.0294621	0.00790267	3.72812
0_Hilo_Kauai_Australia	Hilo	Kauai	Australia	29971	28632	0.0228487	0.00875832	2.60879
0_Hilo_Kauai_Australia	Hilo	Kauai	Australia	51426	107472	-0.352717	0.0131639	-26.7942
0_Hilo_Kauai_Australia	Hilo	Kauai	Australia	30403	29436	0.01616	0.00899789	1.79598
0_Hilo_Kauai_Australia	Hilo	Kauai	Australia	30345	29475	0.0145436	0.00786522	1.84911
0_Hilo_Kauai_Australia	Hilo	Kauai	Australia	30049	28077	0.0339263	0.00886678	3.82622
0_Hilo_Kauai_Australia	Hilo	Kauai	Australia	28745	27509	0.0219718	0.00779636	2.81821
2_Oahu_Kauai_Australia	Oahu	Kauai	Australia	51540	57090	-0.0510909	0.00962808	-5.30644
2_Oahu_Kauai_Australia	Oahu	Kauai	Australia	56879	62004	-0.0431096	0.0089133	-4.83655
2_Oahu_Kauai_Australia	Oahu	Kauai	Australia	41356	45287	-0.0453701	0.00928349	-4.88718
2_Oahu_Kauai_Australia	Oahu	Kauai	Australia	128408	85464	0.200793	0.0150067	13.3802
2_Oahu_Kauai_Australia	Oahu	Kauai	Australia	52041	56714	-0.0429681	0.00859961	-4.99652
2_Oahu_Kauai_Australia	Oahu	Kauai	Australia	51190	59986	-0.0791178	0.0104536	-7.56848
2_Oahu_Kauai_Australia	Oahu	Kauai	Australia	43610	46400	-0.0309966	0.00814252	-3.80675
2_Oahu_Kauai_Australia	Oahu	Kauai	Australia	50626	59396	-0.0797113	0.010515	-7.58073
2_Oahu_Kauai_Australia	Oahu	Kauai	Australia	53342	62060	-0.0755446	0.0103089	-7.32807
2_Oahu_Kauai_Australia	Oahu	Kauai	Australia	135686	81992	0.246667	0.012919	19.0933
0_Hilo_Kauai_Australia	Hilo	Kauai	Australia	109165	53612	0.341283	0.0132511	25.7551
0_Hilo_Kauai_Australia	Hilo	Kauai	Australia	110288	54423	0.33917	0.0132399	25.6173
0_Hilo_Kauai_Australia	Hilo	Kauai	Australia	34325	34669	-0.00498594	0.00847	-0.588659
0_Hilo_Kauai_Australia	Hilo	Kauai	Australia	109853	53984	0.341004	0.0132085	25.8169
0_Hilo_Kauai_Australia	Hilo	Kauai	Australia	110458	54832	0.336536	0.013113	25.6643
0_Hilo_Kauai_Australia	Hilo	Kauai	Australia	33228	34714	-0.0218716	0.00916362	-2.38679
0_Hilo_Kauai_Australia	Hilo	Kauai	Australia	108786	53748	0.338624	0.0132567	25.5437
0_Hilo_Kauai_Australia	Hilo	Kauai	Australia	110117	55008	0.333741	0.0133202	25.0552
0_Hilo_Kauai_Australia	Hilo	Kauai	Australia	110847	54522	0.340602	0.0131631	25.8756
0_Hilo_Kauai_Australia	Hilo	Kauai	Australia	108639	53043	0.34386	0.0131991	26.0518
2_Oahu_Kauai_Australia	Oahu	Kauai	Australia	80530	128757	-0.230435	0.0152357	-15.1247
2_Oahu_Kauai_Australia	Oahu	Kauai	Australia	86057	133709	-0.216831	0.0148747	-14.5771
2_Oahu_Kauai_Australia	Oahu	Kauai	Australia	80354	127064	-0.225197	0.0153079	-14.7112
2_Oahu_Kauai_Australia	Oahu	Kauai	Australia	59620	59407	0.00178951	0.00845998	0.211526
2_Oahu_Kauai_Australia	Oahu	Kauai	Australia	84443	131972	-0.21962	0.0149382	-14.7019
2_Oahu_Kauai_Australia	Oahu	Kauai	Australia	83130	134990	-0.237759	0.0150082	-15.842
2_Oahu_Kauai_Australia	Oahu	Kauai	Australia	82084	128009	-0.218594	0.0150124	-14.5609
2_Oahu_Kauai_Australia	Oahu	Kauai	Australia	82171	134103	-0.240121	0.0150303	-15.9758
2_Oahu_Kauai_Australia	Oahu	Kauai	Australia	84888	136802	-0.234174	0.0149266	-15.6884
2_Oahu_Kauai_Australia	Oahu	Kauai	Australia	82674	71929	0.0695006	0.0102959	6.75029
0_Hilo_Kauai_Australia	Hilo	Kauai	Australia	51818	39230	0.138257	0.0113986	12.1292
0_Hilo_Kauai_Australia	Hilo	Kauai	Australia	54048	40928	0.13814	0.0116934	11.8135
0_Hilo_Kauai_Australia	Hilo	Kauai	Australia	74003	117313	-0.226379	0.0156474	-14.4675
0_Hilo_Kauai_Australia	Hilo	Kauai	Australia	53962	40953	0.13706	0.0115084	11.9096
0_Hilo_Kauai_Australia	Hilo	Kauai	Australia	53361	40646	0.135256	0.0114841	11.7777
0_Hilo_Kauai_Australia	Hilo	Kauai	Australia	73792	118334	-0.231837	0.0156742	-14.791
0_Hilo_Kauai_Australia	Hilo	Kauai	Australia	51314	38920	0.137354	0.0116463	11.7937
0_Hilo_Kauai_Australia	Hilo	Kauai	Australia	53382	41113	0.129838	0.011532	11.2589
0_Hilo_Kauai_Australia	Hilo	Kauai	Australia	53209	39853	0.143517	0.011194	12.8209
0_Hilo_Kauai_Australia	Hilo	Kauai	Australia	52685	39981	0.137095	0.0114809	11.9411
1_Hilo_Oahu_Australia	Hilo	Oahu	Australia	51433	49945	0.0146777	0.00787505	1.86383
1_Hilo_Oahu_Australia	Hilo	Oahu	Australia	51792	49828	0.0193269	0.00813506	2.37575
1_Hilo_Oahu_Australia	Hilo	Oahu	Australia	71565	126040	-0.275676	0.0131201	-21.0118
1_Hilo_Oahu_Australia	Hilo	Oahu	Australia	50919	49041	0.0187875	0.00811578	2.31494
1_Hilo_Oahu_Australia	Hilo	Oahu	Australia	51699	50070	0.0160068	0.00780224	2.05157
1_Hilo_Oahu_Australia	Hilo	Oahu	Australia	72691	128311	-0.276714	0.0131326	-21.0708
1_Hilo_Oahu_Australia	Hilo	Oahu	Australia	51371	50154	0.0119872	0.00866279	1.38376
1_Hilo_Oahu_Australia	Hilo	Oahu	Australia	52040	50847	0.0115952	0.00791524	1.46493
1_Hilo_Oahu_Australia	Hilo	Oahu	Australia	54003	51668	0.0220969	0.00860485	2.56796
1_Hilo_Oahu_Australia	Hilo	Oahu	Australia	49803	48152	0.0168547	0.00814736	2.06873
1_Hilo_Oahu_Australia	Hilo	Oahu	Australia	131698	72140	0.292183	0.0126981	23.0099
1_Hilo_Oahu_Australia	Hilo	Oahu	Australia	132218	72386	0.292428	0.0127301	22.9714
1_Hilo_Oahu_Australia	Hilo	Oahu	Australia	58900	55196	0.0324639	0.00881572	3.6825
1_Hilo_Oahu_Australia	Hilo	Oahu	Australia	133064	73193	0.290274	0.0126872	22.8793
1_Hilo_Oahu_Australia	Hilo	Oahu	Australia	132592	73088	0.289304	0.0126887	22.8001
1_Hilo_Oahu_Australia	Hilo	Oahu	Australia	58132	55531	0.0228834	0.00875458	2.61388
1_Hilo_Oahu_Australia	Hilo	Oahu	Australia	131587	72459	0.289778	0.0127555	22.7179
1_Hilo_Oahu_Australia	Hilo	Oahu	Australia	132030	72864	0.288764	0.0126987	22.7396
1_Hilo_Oahu_Australia	Hilo	Oahu	Australia	133423	73131	0.291895	0.0127921	22.8183
1_Hilo_Oahu_Australia	Hilo	Oahu	Australia	131932	72355	0.291634	0.012634	23.0833
1_Hilo_Oahu_Australia	Hilo	Oahu	Australia	35044	36014	-0.0136508	0.00955306	-1.42895
1_Hilo_Oahu_Australia	Hilo	Oahu	Australia	32709	33210	-0.00760024	0.00913819	-0.8317
1_Hilo_Oahu_Australia	Hilo	Oahu	Australia	55788	112826	-0.338276	0.0130621	-25.8974
1_Hilo_Oahu_Australia	Hilo	Oahu	Australia	31308	31921	-0.00969492	0.00879128	-1.10279
1_Hilo_Oahu_Australia	Hilo	Oahu	Australia	36108	36896	-0.0107939	0.00964564	-1.11905
1_Hilo_Oahu_Australia	Hilo	Oahu	Australia	54508	112703	-0.348033	0.0130795	-26.6091
1_Hilo_Oahu_Australia	Hilo	Oahu	Australia	34395	35697	-0.0185756	0.00896779	-2.07137
1_Hilo_Oahu_Australia	Hilo	Oahu	Australia	33003	34353	-0.0200428	0.00892435	-2.24585
1_Hilo_Oahu_Australia	Hilo	Oahu	Australia	33809	34023	-0.00315485	0.00915731	-0.344517
1_Hilo_Oahu_Australia	Hilo	Oahu	Australia	33352	34293	-0.0139109	0.00859752	-1.61801
1_Hilo_Oahu_Australia	Hilo	Oahu	Australia	55392	53495	0.0174217	0.00892771	1.95142
1_Hilo_Oahu_Australia	Hilo	Oahu	Australia	55883	53641	0.0204704	0.00926769	2.20879
1_Hilo_Oahu_Australia	Hilo	Oahu	Australia	78179	132092	-0.256398	0.0133856	-19.1547
1_Hilo_Oahu_Australia	Hilo	Oahu	Australia	55598	53334	0.0207836	0.009059	2.29425
1_Hilo_Oahu_Australia	Hilo	Oahu	Australia	57591	55615	0.0174549	0.0089801	1.94373
1_Hilo_Oahu_Australia	Hilo	Oahu	Australia	77112	132161	-0.263049	0.0134446	-19.5653
1_Hilo_Oahu_Australia	Hilo	Oahu	Australia	57663	56034	0.0143275	0.00918158	1.56047
1_Hilo_Oahu_Australia	Hilo	Oahu	Australia	55248	53726	0.0139666	0.00888726	1.57153
1_Hilo_Oahu_Australia	Hilo	Oahu	Australia	56823	54184	0.0237733	0.0087574	2.71465
1_Hilo_Oahu_Australia	Hilo	Oahu	Australia	56157	54218	0.0175674	0.008821	1.99154
1_Hilo_Oahu_Australia	Hilo	Oahu	Australia	51052	49978	0.0106305	0.0079346	1.33977
1_Hilo_Oahu_Australia	Hilo	Oahu	Australia	51379	49711	0.0165002	0.00826551	1.99627
1_Hilo_Oahu_Australia	Hilo	Oahu	Australia	71202	126007	-0.277903	0.0131667	-21.1065
1_Hilo_Oahu_Australia	Hilo	Oahu	Australia	50463	49021	0.0144948	0.00817425	1.77323
1_Hilo_Oahu_Australia	Hilo	Oahu	Australia	51401	50143	0.0123887	0.00788598	1.57098
1_Hilo_Oahu_Australia	Hilo	Oahu	Australia	72287	128206	-0.278907	0.0131581	-21.1966
1_Hilo_Oahu_Australia	Hilo	Oahu	Australia	50932	50076	0.00847458	0.00869911	0.974189
1_Hilo_Oahu_Australia	Hilo	Oahu	Australia	51610	50864	0.00727989	0.00797744	0.912561
1_Hilo_Oahu_Australia	Hilo	Oahu	Australia	53506	51602	0.0181147	0.00862941	2.09918
1_Hilo_Oahu_Australia	Hilo	Oahu	Australia	49296	48043	0.0128725	0.00823827	1.56253
1_Hilo_Oahu_Australia	Hilo	Oahu	Australia	106995	50001	0.363028	0.0127186	28.5432
1_Hilo_Oahu_Australia	Hilo	Oahu	Australia	108006	50717	0.360937	0.0127203	28.375
1_Hilo_Oahu_Australia	Hilo	Oahu	Australia	29717	28680	0.0177578	0.00816261	2.1755
1_Hilo_Oahu_Australia	Hilo	Oahu	Australia	107583	50281	0.362983	0.0128222	28.3089
1_Hilo_Oahu_Australia	Hilo	Oahu	Australia	108991	51916	0.354708	0.0127337	27.8558
1_Hilo_Oahu_Australia	Hilo	Oahu	Australia	30528	30621	-0.00152088	0.00752001	-0.202244
1_Hilo_Oahu_Australia	Hilo	Oahu	Australia	107521	50942	0.357049	0.0125737	28.3965
1_Hilo_Oahu_Australia	Hilo	Oahu	Australia	107436	50830	0.357664	0.0128722	27.7858
1_Hilo_Oahu_Australia	Hilo	Oahu	Australia	108439	50589	0.363772	0.0127335	28.5681
1_Hilo_Oahu_Australia	Hilo	Oahu	Australia	109331	52213	0.353575	0.0127992	27.6249
1_Hilo_Oahu_Australia	Hilo	Oahu	Australia	47174	45005	0.0235303	0.00816216	2.88285
1_Hilo_Oahu_Australia	Hilo	Oahu	Australia	47827	45154	0.0287478	0.00829907	3.46398
1_Hilo_Oahu_Australia	Hilo	Oahu	Australia	68458	122432	-0.282749	0.0133642	-21.1572
1_Hilo_Oahu_Australia	Hilo	Oahu	Australia	48012	45499	0.0268738	0.00822607	3.26691
1_Hilo_Oahu_Australia	Hilo	Oahu	Australia	49239	46896	0.024372	0.00834009	2.92227
1_Hilo_Oahu_Australia	Hilo	Oahu	Australia	67454	122448	-0.289592	0.0131963	-21.9448
1_Hilo_Oahu_Australia	Hilo	Oahu	Australia	48693	46759	0.0202615	0.00845239	2.39713
1_Hilo_Oahu_Australia	Hilo	Oahu	Australia	48297	46409	0.0199354	0.0082472	2.41723
1_Hilo_Oahu_Australia	Hilo	Oahu	Australia	48718	45769	0.0312106	0.00788851	3.95647
1_Hilo_Oahu_Australia	Hilo	Oahu	Australia	48527	46183	0.0247492	0.00810761	3.05259
1_Hilo_Oahu_Australia	Hilo	Oahu	Australia	156137	84423	0.298113	0.0124447	23.955
1_Hilo_Oahu_Australia	Hilo	Oahu	Australia	155807	83674	0.301206	0.0125446	24.0108
1_Hilo_Oahu_Australia	Hilo	Oahu	Australia	104239	88014	0.084394	0.0109957	7.67521
1_Hilo_Oahu_Australia	Hilo	Oahu	Australia	155928	83889	0.300391	0.0125121	24.0081
1_Hilo_Oahu_Australia	Hilo	Oahu	Australia	156823	85048	0.296749	0.0124595	23.8172
1_Hilo_Oahu_Australia	Hilo	Oahu	Australia	103086	87903	0.0794967	0.0110092	7.22092
1_Hilo_Oahu_Australia	Hilo	Oahu	Australia	155496	84277	0.297027	0.0127022	23.3839
1_Hilo_Oahu_Australia	Hilo	Oahu	Australia	156135	84708	0.296571	0.0125514	23.6284
1_Hilo_Oahu_Australia	Hilo	Oahu	Australia	156521	83964	0.301711	0.0126085	23.9291
1_Hilo_Oahu_Australia	Hilo	Oahu	Australia	156427	84611	0.297945	0.0124765	23.8805
1_Hilo_Oahu_Australia	Hilo	Oahu	Australia	144752	72709	0.331292	0.0129071	25.6673
1_Hilo_Oahu_Australia	Hilo	Oahu	Australia	144900	72384	0.333738	0.0129372	25.7968
1_Hilo_Oahu_Australia	Hilo	Oahu	Australia	93394	77159	0.0951904	0.011731	8.11444
1_Hilo_Oahu_Australia	Hilo	Oahu	Australia	144361	71946	0.334779	0.0130062	25.7399
1_Hilo_Oahu_Australia	Hilo	Oahu	Australia	144554	72376	0.332725	0.0128961	25.8004
1_Hilo_Oahu_Australia	Hilo	Oahu	Australia	92278	77018	0.090138	0.0117871	7.64721
1_Hilo_Oahu_Australia	Hilo	Oahu	Australia	145934	74321	0.325137	0.0130464	24.9216
1_Hilo_Oahu_Australia	Hilo	Oahu	Australia	143227	71420	0.334535	0.0130339	25.6666
1_Hilo_Oahu_Australia	Hilo	Oahu	Australia	145439	72467	0.334878	0.0130306	25.6994
1_Hilo_Oahu_Australia	Hilo	Oahu	Australia	146404	74275	0.32685	0.0129706	25.1993
1_Hilo_Oahu_Australia	Hilo	Oahu	Australia	38294	39144	-0.0109765	0.00881485	-1.24523
1_Hilo_Oahu_Australia	Hilo	Oahu	Australia	36619	36926	-0.00417431	0.00911718	-0.457852
1_Hilo_Oahu_Australia	Hilo	Oahu	Australia	59339	116222	-0.324007	0.0131487	-24.6418
1_Hilo_Oahu_Australia	Hilo	Oahu	Australia	34863	35286	-0.00603002	0.00823022	-0.732669
1_Hilo_Oahu_Australia	Hilo	Oahu	Australia	39267	39917	-0.00820873	0.00901911	-0.910148
1_Hilo_Oahu_Australia	Hilo	Oahu	Australia	58181	116173	-0.332611	0.0130872	-25.415
1_Hilo_Oahu_Australia	Hilo	Oahu	Australia	37916	38951	-0.0134648	0.0092004	-1.4635
1_Hilo_Oahu_Australia	Hilo	Oahu	Australia	36068	37216	-0.0156651	0.00823319	-1.90267
1_Hilo_Oahu_Australia	Hilo	Oahu	Australia	37274	37275	-1.3414e-05	0.0091185	-0.00147107
1_Hilo_Oahu_Australia	Hilo	Oahu	Australia	36900	37690	-0.0105912	0.00838823	-1.26263
2_Oahu_Kauai_Australia	Oahu	Kauai	Australia	73265	127736	-0.270999	0.0135883	-19.9435
2_Oahu_Kauai_Australia	Oahu	Kauai	Australia	68011	123391	-0.289339	0.0133692	-21.6421
2_Oahu_Kauai_Australia	Oahu	Kauai	Australia	70349	125712	-0.282376	0.013434	-21.0196
2_Oahu_Kauai_Australia	Oahu	Kauai	Australia	71452	77785	-0.0424359	0.0103459	-4.10169
2_Oahu_Kauai_Australia	Oahu	Kauai	Australia	81439	133975	-0.243884	0.0133723	-18.2381
2_Oahu_Kauai_Australia	Oahu	Kauai	Australia	89060	147705	-0.247693	0.0129124	-19.1826
2_Oahu_Kauai_Australia	Oahu	Kauai	Australia	80629	134549	-0.250583	0.0133314	-18.7965
2_Oahu_Kauai_Australia	Oahu	Kauai	Australia	88378	146944	-0.248876	0.0128871	-19.312
2_Oahu_Kauai_Australia	Oahu	Kauai	Australia	90751	149624	-0.244921	0.0127842	-19.1581
2_Oahu_Kauai_Australia	Oahu	Kauai	Australia	74619	73935	0.00460439	0.00739963	0.622246
0_Hilo_Kauai_Australia	Hilo	Kauai	Australia	43838	38059	0.0705642	0.00902883	7.81543
0_Hilo_Kauai_Australia	Hilo	Kauai	Australia	45188	38985	0.0736935	0.00868813	8.48208
0_Hilo_Kauai_Australia	Hilo	Kauai	Australia	66282	117940	-0.280412	0.0138881	-20.1908
0_Hilo_Kauai_Australia	Hilo	Kauai	Australia	44371	37364	0.0857283	0.00821905	10.4304
0_Hilo_Kauai_Australia	Hilo	Kauai	Australia	44896	39939	0.0584311	0.00802189	7.28396
0_Hilo_Kauai_Australia	Hilo	Kauai	Australia	65178	117055	-0.284674	0.0140168	-20.3094
0_Hilo_Kauai_Australia	Hilo	Kauai	Australia	45148	39111	0.0716481	0.00884444	8.10093
0_Hilo_Kauai_Australia	Hilo	Kauai	Australia	44098	38222	0.07138	0.00855784	8.34088
0_Hilo_Kauai_Australia	Hilo	Kauai	Australia	44686	38279	0.0772253	0.0084231	9.16828
0_Hilo_Kauai_Australia	Hilo	Kauai	Australia	44834	37402	0.090374	0.00824594	10.9598
2_Oahu_Kauai_Australia	Oahu	Kauai	Australia	66900	127556	-0.311927	0.0129952	-24.0033
2_Oahu_Kauai_Australia	Oahu	Kauai	Australia	71425	132969	-0.301105	0.0126243	-23.8513
2_Oahu_Kauai_Australia	Oahu	Kauai	Australia	61097	122611	-0.334847	0.0127963	-26.1675
2_Oahu_Kauai_Australia	Oahu	Kauai	Australia	54664	67058	-0.101822	0.00965982	-10.5408
2_Oahu_Kauai_Australia	Oahu	Kauai	Australia	67846	126561	-0.302021	0.0128517	-23.5004
2_Oahu_Kauai_Australia	Oahu	Kauai	Australia	65919	130744	-0.329625	0.0123975	-26.588
2_Oahu_Kauai_Australia	Oahu	Kauai	Australia	64859	124761	-0.315906	0.0126866	-24.9008
2_Oahu_Kauai_Australia	Oahu	Kauai	Australia	65563	130404	-0.330877	0.0124387	-26.6005
2_Oahu_Kauai_Australia	Oahu	Kauai	Australia	67524	132493	-0.324817	0.0123859	-26.2247
2_Oahu_Kauai_Australia	Oahu	Kauai	Australia	59249	64531	-0.0426725	0.00879042	-4.85443
0_Hilo_Kauai_Australia	Hilo	Kauai	Australia	34673	34826	-0.00220147	0.00926593	-0.237588
0_Hilo_Kauai_Australia	Hilo	Kauai	Australia	36713	36472	0.00329303	0.00957538	0.343905
0_Hilo_Kauai_Australia	Hilo	Kauai	Australia	55222	112961	-0.343311	0.013123	-26.1611
0_Hilo_Kauai_Australia	Hilo	Kauai	Australia	35121	33995	0.0162914	0.00947737	1.71898
0_Hilo_Kauai_Australia	Hilo	Kauai	Australia	34294	35216	-0.0132643	0.00949766	-1.39658
0_Hilo_Kauai_Australia	Hilo	Kauai	Australia	55010	112982	-0.345088	0.0132773	-25.9908
0_Hilo_Kauai_Australia	Hilo	Kauai	Australia	33242	33139	0.00155165	0.00885753	0.175178
0_Hilo_Kauai_Australia	Hilo	Kauai	Australia	34801	34828	-0.00038777	0.00932133	-0.0416002
0_Hilo_Kauai_Australia	Hilo	Kauai	Australia	34901	34328	0.00827688	0.00891644	0.928272
0_Hilo_Kauai_Australia	Hilo	Kauai	Australia	35106	33510	0.0232599	0.00936955	2.4825
2_Oahu_Kauai_Australia	Oahu	Kauai	Australia	56785	119447	-0.355565	0.0128401	-27.6919
2_Oahu_Kauai_Australia	Oahu	Kauai	Australia	59889	123431	-0.346618	0.0124844	-27.7641
2_Oahu_Kauai_Australia	Oahu	Kauai	Australia	49579	113178	-0.390761	0.0122969	-31.7771
2_Oahu_Kauai_Australia	Oahu	Kauai	Australia	56839	71237	-0.112418	0.00939857	-11.9611
2_Oahu_Kauai_Australia	Oahu	Kauai	Australia	59255	120001	-0.338879	0.0126744	-26.7372
2_Oahu_Kauai_Australia	Oahu	Kauai	Australia	73827	140702	-0.311729	0.0123528	-25.2355
2_Oahu_Kauai_Australia	Oahu	Kauai	Australia	60435	122565	-0.339508	0.0127394	-26.6503
2_Oahu_Kauai_Australia	Oahu	Kauai	Australia	73321	140242	-0.313355	0.0124163	-25.2373
2_Oahu_Kauai_Australia	Oahu	Kauai	Australia	75611	142714	-0.307354	0.0123784	-24.8298
2_Oahu_Kauai_Australia	Oahu	Kauai	Australia	55702	63049	-0.0618689	0.00825198	-7.49746
0_Hilo_Kauai_Australia	Hilo	Kauai	Australia	23195	25295	-0.0433079	0.0103794	-4.17248
0_Hilo_Kauai_Australia	Hilo	Kauai	Australia	24453	26144	-0.0334209	0.00972268	-3.43742
0_Hilo_Kauai_Australia	Hilo	Kauai	Australia	44218	104061	-0.403584	0.0128059	-31.5155
0_Hilo_Kauai_Australia	Hilo	Kauai	Australia	23019	23857	-0.0178769	0.00981678	-1.82106
0_Hilo_Kauai_Australia	Hilo	Kauai	Australia	23839	26728	-0.0571321	0.0111279	-5.13413
0_Hilo_Kauai_Australia	Hilo	Kauai	Australia	44025	104059	-0.405405	0.0128493	-31.5507
0_Hilo_Kauai_Australia	Hilo	Kauai	Australia	21970	23805	-0.0400874	0.00950773	-4.21629
0_Hilo_Kauai_Australia	Hilo	Kauai	Australia	24197	26146	-0.0387144	0.00966997	-4.00357
0_Hilo_Kauai_Australia	Hilo	Kauai	Australia	24373	25846	-0.0293315	0.00939502	-3.12203
0_Hilo_Kauai_Australia	Hilo	Kauai	Australia	23772	24204	-0.0090045	0.00964059	-0.93402
2_Oahu_Kauai_Australia	Oahu	Kauai	Australia	65638	65806	-0.00127811	0.00889728	-0.143652
2_Oahu_Kauai_Australia	Oahu	Kauai	Australia	67805	69089	-0.00937952	0.00864027	-1.08556
2_Oahu_Kauai_Australia	Oahu	Kauai	Australia	49954	50968	-0.0100474	0.00868606	-1.15672
2_Oahu_Kauai_Australia	Oahu	Kauai	Australia	142801	94886	0.201589	0.0141063	14.2907
2_Oahu_Kauai_Australia	Oahu	Kauai	Australia	66857	64856	0.0151921	0.00746079	2.03626
2_Oahu_Kauai_Australia	Oahu	Kauai	Australia	77622	81884	-0.02672	0.00953047	-2.80364
2_Oahu_Kauai_Australia	Oahu	Kauai	Australia	60677	59880	0.00661098	0.0073408	0.900581
2_Oahu_Kauai_Australia	Oahu	Kauai	Australia	76836	81149	-0.0273001	0.00959772	-2.84443
2_Oahu_Kauai_Australia	Oahu	Kauai	Australia	79240	83554	-0.0264997	0.00948557	-2.79369
2_Oahu_Kauai_Australia	Oahu	Kauai	Australia	144022	88578	0.238366	0.0127895	18.6377
0_Hilo_Kauai_Australia	Hilo	Kauai	Australia	122027	61524	0.329625	0.0125971	26.1666
0_Hilo_Kauai_Australia	Hilo	Kauai	Australia	122937	62088	0.328869	0.0125907	26.12
0_Hilo_Kauai_Australia	Hilo	Kauai	Australia	43413	40395	0.0360109	0.00744649	4.83596
0_Hilo_Kauai_Australia	Hilo	Kauai	Australia	123722	62042	0.332034	0.0124472	26.6755
0_Hilo_Kauai_Australia	Hilo	Kauai	Australia	122970	63321	0.320193	0.0125849	25.4427
0_Hilo_Kauai_Australia	Hilo	Kauai	Australia	43769	41020	0.0324217	0.00784558	4.13247
0_Hilo_Kauai_Australia	Hilo	Kauai	Australia	121514	60966	0.331806	0.0125034	26.5372
0_Hilo_Kauai_Australia	Hilo	Kauai	Australia	124352	63679	0.322676	0.0126205	25.5675
0_Hilo_Kauai_Australia	Hilo	Kauai	Australia	123713	62446	0.329111	0.012612	26.0951
0_Hilo_Kauai_Australia	Hilo	Kauai	Australia	123871	61551	0.336098	0.0122881	27.3515
2_Oahu_Kauai_Australia	Oahu	Kauai	Australia	63607	125336	-0.326707	0.0128783	-25.3688
2_Oahu_Kauai_Australia	Oahu	Kauai	Australia	66273	128873	-0.320786	0.0126164	-25.426
2_Oahu_Kauai_Australia	Oahu	Kauai	Australia	58093	120744	-0.350325	0.012602	-27.7992
2_Oahu_Kauai_Australia	Oahu	Kauai	Australia	63392	76723	-0.0951433	0.0090402	-10.5245
2_Oahu_Kauai_Australia	Oahu	Kauai	Australia	66812	126569	-0.309012	0.0127375	-24.26
2_Oahu_Kauai_Australia	Oahu	Kauai	Australia	80347	146318	-0.291051	0.0124266	-23.4216
2_Oahu_Kauai_Australia	Oahu	Kauai	Australia	66983	128222	-0.313716	0.0126559	-24.7881
2_Oahu_Kauai_Australia	Oahu	Kauai	Australia	79771	145742	-0.292538	0.0124311	-23.5326
2_Oahu_Kauai_Australia	Oahu	Kauai	Australia	82081	148276	-0.287358	0.0124003	-23.1734
2_Oahu_Kauai_Australia	Oahu	Kauai	Australia	62579	68975	-0.0486188	0.00807562	-6.02044
0_Hilo_Kauai_Australia	Hilo	Kauai	Australia	28523	29623	-0.0189179	0.00955175	-1.98057
0_Hilo_Kauai_Australia	Hilo	Kauai	Australia	29763	30450	-0.0114095	0.00903354	-1.26301
0_Hilo_Kauai_Australia	Hilo	Kauai	Australia	48402	107258	-0.378106	0.0129338	-29.234
0_Hilo_Kauai_Australia	Hilo	Kauai	Australia	31684	31598	0.001359	0.00900707	0.150881
0_Hilo_Kauai_Australia	Hilo	Kauai	Australia	29009	30874	-0.0311441	0.00963098	-3.23374
0_Hilo_Kauai_Australia	Hilo	Kauai	Australia	49256	108333	-0.37488	0.0130735	-28.6748
0_Hilo_Kauai_Australia	Hilo	Kauai	Australia	28749	29599	-0.0145678	0.00905435	-1.60892
0_Hilo_Kauai_Australia	Hilo	Kauai	Australia	30070	30986	-0.0150026	0.00860632	-1.74321
0_Hilo_Kauai_Australia	Hilo	Kauai	Australia	29382	29799	-0.00704618	0.00784175	-0.898547
0_Hilo_Kauai_Australia	Hilo	Kauai	Australia	30127	29531	0.00999028	0.00855297	1.16805
2_Oahu_Kauai_Australia	Oahu	Kauai	Australia	47566	49503	-0.0199549	0.0102047	-1.95547
2_Oahu_Kauai_Australia	Oahu	Kauai	Australia	50773	53822	-0.0291505	0.00937409	-3.10969
2_Oahu_Kauai_Australia	Oahu	Kauai	Australia	33245	36066	-0.0407006	0.0104214	-3.90548
2_Oahu_Kauai_Australia	Oahu	Kauai	Australia	137448	91079	0.202904	0.0145961	13.9012
2_Oahu_Kauai_Australia	Oahu	Kauai	Australia	48630	48446	0.00189542	0.00886092	0.213908
2_Oahu_Kauai_Australia	Oahu	Kauai	Australia	63142	69003	-0.0443528	0.0104198	-4.25658
2_Oahu_Kauai_Australia	Oahu	Kauai	Australia	41688	42725	-0.0122848	0.0084641	-1.45141
2_Oahu_Kauai_Australia	Oahu	Kauai	Australia	62235	68277	-0.0462946	0.0105325	-4.3954
2_Oahu_Kauai_Australia	Oahu	Kauai	Australia	64811	70841	-0.044452	0.0103586	-4.29132
2_Oahu_Kauai_Australia	Oahu	Kauai	Australia	137291	83731	0.242329	0.0130861	18.518
0_Hilo_Kauai_Australia	Hilo	Kauai	Australia	102292	43598	0.402317	0.0127633	31.5215
0_Hilo_Kauai_Australia	Hilo	Kauai	Australia	104696	45701	0.392262	0.0129013	30.4048
0_Hilo_Kauai_Australia	Hilo	Kauai	Australia	25612	24407	0.0240909	0.00907191	2.65554
0_Hilo_Kauai_Australia	Hilo	Kauai	Australia	104079	44114	0.404641	0.0125515	32.2385
0_Hilo_Kauai_Australia	Hilo	Kauai	Australia	102090	44288	0.394882	0.0127468	30.9789
0_Hilo_Kauai_Australia	Hilo	Kauai	Australia	25386	24388	0.0200506	0.00975087	2.05629
0_Hilo_Kauai_Australia	Hilo	Kauai	Australia	102673	43859	0.401373	0.0126552	31.7159
0_Hilo_Kauai_Australia	Hilo	Kauai	Australia	104438	45598	0.392172	0.0128962	30.4099
0_Hilo_Kauai_Australia	Hilo	Kauai	Australia	103732	44380	0.400724	0.0129089	31.0425
0_Hilo_Kauai_Australia	Hilo	Kauai	Australia	103634	43171	0.411859	0.0123765	33.2775
2_Oahu_Kauai_Australia	Oahu	Kauai	Australia	52442	54190	-0.0163928	0.0101076	-1.62183
2_Oahu_Kauai_Australia	Oahu	Kauai	Australia	53111	55951	-0.0260402	0.00988909	-2.63323
2_Oahu_Kauai_Australia	Oahu	Kauai	Australia	39090	41648	-0.0316827	0.00979294	-3.23526
2_Oahu_Kauai_Australia	Oahu	Kauai	Australia	143792	97280	0.192938	0.0142678	13.5226
2_Oahu_Kauai_Australia	Oahu	Kauai	Australia	55066	54594	0.00430421	0.00879506	0.48939
2_Oahu_Kauai_Australia	Oahu	Kauai	Australia	62550	68209	-0.0432781	0.0106868	-4.04969
2_Oahu_Kauai_Australia	Oahu	Kauai	Australia	49328	50127	-0.00803378	0.00863259	-0.930635
2_Oahu_Kauai_Australia	Oahu	Kauai	Australia	61680	67493	-0.0450017	0.010808	-4.16375
2_Oahu_Kauai_Australia	Oahu	Kauai	Australia	62064	67898	-0.04489	0.0107422	-4.17884
2_Oahu_Kauai_Australia	Oahu	Kauai	Australia	140352	86483	0.237481	0.0129762	18.3013
0_Hilo_Kauai_Australia	Hilo	Kauai	Australia	111511	52569	0.359227	0.0131709	27.2744
0_Hilo_Kauai_Australia	Hilo	Kauai	Australia	110998	51691	0.364542	0.0128928	28.2749
0_Hilo_Kauai_Australia	Hilo	Kauai	Australia	33361	31943	0.0217138	0.00898752	2.416
0_Hilo_Kauai_Australia	Hilo	Kauai	Australia	109845	49738	0.37665	0.0127655	29.5053
0_Hilo_Kauai_Australia	Hilo	Kauai	Australia	110960	52877	0.354517	0.0129791	27.3144
0_Hilo_Kauai_Australia	Hilo	Kauai	Australia	33549	32394	0.0175151	0.00928536	1.88632
0_Hilo_Kauai_Australia	Hilo	Kauai	Australia	110673	51656	0.363564	0.0130779	27.8
0_Hilo_Kauai_Australia	Hilo	Kauai	Australia	108966	49949	0.371375	0.0128034	29.0058
0_Hilo_Kauai_Australia	Hilo	Kauai	Australia	110541	50884	0.369565	0.0129539	28.5293
0_Hilo_Kauai_Australia	Hilo	Kauai	Australia	109535	48865	0.383018	0.0124761	30.7001
2_Oahu_Kauai_Australia	Oahu	Kauai	Australia	62160	121473	-0.322997	0.0128892	-25.0595
2_Oahu_Kauai_Australia	Oahu	Kauai	Australia	65908	126024	-0.313215	0.01268	-24.7016
2_Oahu_Kauai_Australia	Oahu	Kauai	Australia	56750	116955	-0.346593	0.0126659	-27.3644
2_Oahu_Kauai_Australia	Oahu	Kauai	Australia	64572	75471	-0.0778261	0.00990205	-7.85959
2_Oahu_Kauai_Australia	Oahu	Kauai	Australia	68190	125479	-0.295809	0.0129664	-22.8135
2_Oahu_Kauai_Australia	Oahu	Kauai	Australia	81154	144620	-0.281104	0.0124676	-22.5467
2_Oahu_Kauai_Australia	Oahu	Kauai	Australia	68278	126975	-0.30062	0.0127997	-23.4866
2_Oahu_Kauai_Australia	Oahu	Kauai	Australia	80474	144023	-0.283073	0.0124984	-22.6487
2_Oahu_Kauai_Australia	Oahu	Kauai	Australia	82871	146549	-0.277561	0.0124528	-22.289
2_Oahu_Kauai_Australia	Oahu	Kauai	Australia	61094	65006	-0.031023	0.00719035	-4.31453
0_Hilo_Kauai_Australia	Hilo	Kauai	Australia	29346	28071	0.022206	0.00950562	2.33609
0_Hilo_Kauai_Australia	Hilo	Kauai	Australia	29944	28242	0.029251	0.00873953	3.34698
0_Hilo_Kauai_Australia	Hilo	Kauai	Australia	50828	107304	-0.357145	0.0131875	-27.082
0_Hilo_Kauai_Australia	Hilo	Kauai	Australia	27843	25331	0.0472411	0.00876419	5.39024
0_Hilo_Kauai_Australia	Hilo	Kauai	Australia	29457	28951	0.0086632	0.00852455	1.01626
0_Hilo_Kauai_Australia	Hilo	Kauai	Australia	51525	108080	-0.354343	0.0132791	-26.6844
0_Hilo_Kauai_Australia	Hilo	Kauai	Australia	30459	28869	0.0268002	0.0098322	2.72575
0_Hilo_Kauai_Australia	Hilo	Kauai	Australia	30281	28830	0.024547	0.00886503	2.76897
0_Hilo_Kauai_Australia	Hilo	Kauai	Australia	29832	27901	0.0334471	0.00936667	3.57086
0_Hilo_Kauai_Australia	Hilo	Kauai	Australia	29689	26693	0.0531375	0.00876912	6.05962
2_Oahu_Kauai_Australia	Oahu	Kauai	Australia	52873	55351	-0.0228969	0.00958513	-2.3888
2_Oahu_Kauai_Australia	Oahu	Kauai	Australia	57765	61356	-0.0301458	0.00885885	-3.4029
2_Oahu_Kauai_Australia	Oahu	Kauai	Australia	41027	44246	-0.0377494	0.00939954	-4.01608
2_Oahu_Kauai_Australia	Oahu	Kauai	Australia	130250	84458	0.213276	0.014756	14.4535
2_Oahu_Kauai_Australia	Oahu	Kauai	Australia	54257	54535	-0.00255534	0.00830154	-0.307815
2_Oahu_Kauai_Australia	Oahu	Kauai	Australia	52401	58775	-0.0573325	0.0107151	-5.35061
2_Oahu_Kauai_Australia	Oahu	Kauai	Australia	43778	45170	-0.0156496	0.00751844	-2.08149
2_Oahu_Kauai_Australia	Oahu	Kauai	Australia	51986	58496	-0.0589236	0.0108259	-5.44284
2_Oahu_Kauai_Australia	Oahu	Kauai	Australia	54436	61003	-0.0568872	0.0105837	-5.37499
2_Oahu_Kauai_Australia	Oahu	Kauai	Australia	135591	82363	0.244217	0.0132583	18.42
0_Hilo_Kauai_Australia	Hilo	Kauai	Australia	110598	52462	0.356531	0.0128638	27.7158
0_Hilo_Kauai_Australia	Hilo	Kauai	Australia	111318	52859	0.356073	0.0127923	27.8349
0_Hilo_Kauai_Australia	Hilo	Kauai	Australia	34209	33516	0.0102326	0.00817734	1.25133
0_Hilo_Kauai_Australia	Hilo	Kauai	Australia	111986	52624	0.360622	0.0126582	28.4891
0_Hilo_Kauai_Australia	Hilo	Kauai	Australia	111236	53870	0.34745	0.0129043	26.9252
0_Hilo_Kauai_Australia	Hilo	Kauai	Australia	33414	33013	0.0060367	0.00828188	0.728904
0_Hilo_Kauai_Australia	Hilo	Kauai	Australia	109992	51667	0.36079	0.0126988	28.4114
0_Hilo_Kauai_Australia	Hilo	Kauai	Australia	111581	53294	0.353522	0.0128028	27.6128
0_Hilo_Kauai_Australia	Hilo	Kauai	Australia	112046	53189	0.356202	0.0128909	27.6321
0_Hilo_Kauai_Australia	Hilo	Kauai	Australia	110850	50851	0.371049	0.0124836	29.7229
2_Oahu_Kauai_Australia	Oahu	Kauai	Australia	81205	129743	-0.230095	0.0149407	-15.4005
2_Oahu_Kauai_Australia	Oahu	Kauai	Australia	86179	135612	-0.222881	0.0145374	-15.3315
2_Oahu_Kauai_Australia	Oahu	Kauai	Australia	79174	128691	-0.238217	0.0148961	-15.9919
2_Oahu_Kauai_Australia	Oahu	Kauai	Australia	59406	59906	-0.00419069	0.00839172	-0.499384
2_Oahu_Kauai_Australia	Oahu	Kauai	Australia	85835	132451	-0.213555	0.014669	-14.5582
2_Oahu_Kauai_Australia	Oahu	Kauai	Australia	82972	135719	-0.241194	0.0145519	-16.5747
2_Oahu_Kauai_Australia	Oahu	Kauai	Australia	81922	129745	-0.225935	0.014728	-15.3406
2_Oahu_Kauai_Australia	Oahu	Kauai	Australia	82234	134976	-0.242816	0.0146318	-16.5951
2_Oahu_Kauai_Australia	Oahu	Kauai	Australia	84649	137713	-0.238638	0.0145054	-16.4516
2_Oahu_Kauai_Australia	Oahu	Kauai	Australia	80043	73335	0.0437351	0.0104445	4.18738
0_Hilo_Kauai_Australia	Hilo	Kauai	Australia	51456	39528	0.1311	0.0109934	11.9254
0_Hilo_Kauai_Australia	Hilo	Kauai	Australia	53477	41108	0.130771	0.0112179	11.6573
0_Hilo_Kauai_Australia	Hilo	Kauai	Australia	73649	119351	-0.236798	0.0154028	-15.3737
0_Hilo_Kauai_Australia	Hilo	Kauai	Australia	54093	40974	0.137997	0.0109622	12.5885
0_Hilo_Kauai_Australia	Hilo	Kauai	Australia	53156	42061	0.116523	0.0114716	10.1576
0_Hilo_Kauai_Australia	Hilo	Kauai	Australia	73860	119750	-0.237023	0.0154918	-15.2998
0_Hilo_Kauai_Australia	Hilo	Kauai	Australia	51275	39002	0.135948	0.0108042	12.5829
0_Hilo_Kauai_Australia	Hilo	Kauai	Australia	52977	40916	0.128455	0.0110286	11.6474
0_Hilo_Kauai_Australia	Hilo	Kauai	Australia	52919	40353	0.134724	0.0108382	12.4305
0_Hilo_Kauai_Australia	Hilo	Kauai	Australia	53386	39767	0.1462	0.011085	13.189
1_Hilo_Oahu_Australia	Hilo	Oahu	Australia	51717	48922	0.0277725	0.00793814	3.49862
1_Hilo_Oahu_Australia	Hilo	Oahu	Australia	52032	48854	0.0315009	0.00811794	3.88041
1_Hilo_Oahu_Australia	Hilo	Oahu	Australia	71628	126474	-0.276857	0.0132815	-20.8453
1_Hilo_Oahu_Australia	Hilo	Oahu	Australia	51713	47715	0.04021	0.00807889	4.97717
1_Hilo_Oahu_Australia	Hilo	Oahu	Australia	51509	49508	0.0198086	0.00863026	2.29524
1_Hilo_Oahu_Australia	Hilo	Oahu	Australia	72989	128000	-0.273701	0.0132559	-20.6475
1_Hilo_Oahu_Australia	Hilo	Oahu	Australia	51428	48326	0.0310965	0.00817748	3.8027
1_Hilo_Oahu_Australia	Hilo	Oahu	Australia	52709	49752	0.0288598	0.00815883	3.53724
1_Hilo_Oahu_Australia	Hilo	Oahu	Australia	53940	50484	0.0330958	0.0088215	3.75173
1_Hilo_Oahu_Australia	Hilo	Oahu	Australia	50598	46107	0.0464402	0.00788448	5.89008
1_Hilo_Oahu_Australia	Hilo	Oahu	Australia	130595	70664	0.297781	0.0126365	23.5652
1_Hilo_Oahu_Australia	Hilo	Oahu	Australia	131304	70977	0.298234	0.0125913	23.6858
1_Hilo_Oahu_Australia	Hilo	Oahu	Australia	57223	54833	0.0213286	0.00772818	2.75985
1_Hilo_Oahu_Australia	Hilo	Oahu	Australia	132565	71423	0.299733	0.0124214	24.1304
1_Hilo_Oahu_Australia	Hilo	Oahu	Australia	131552	72505	0.289365	0.0126418	22.8896
1_Hilo_Oahu_Australia	Hilo	Oahu	Australia	56408	54136	0.0205529	0.00794179	2.58794
1_Hilo_Oahu_Australia	Hilo	Oahu	Australia	131054	70975	0.297378	0.0125916	23.6172
1_Hilo_Oahu_Australia	Hilo	Oahu	Australia	131387	71342	0.296184	0.0125263	23.6449
1_Hilo_Oahu_Australia	Hilo	Oahu	Australia	132183	71576	0.297445	0.012595	23.6161
1_Hilo_Oahu_Australia	Hilo	Oahu	Australia	132419	70740	0.3036	0.01243	24.4249
1_Hilo_Oahu_Australia	Hilo	Oahu	Australia	35559	35189	0.00522983	0.00928573	0.563211
1_Hilo_Oahu_Australia	Hilo	Oahu	Australia	33589	32774	0.0122809	0.00861052	1.42627
1_Hilo_Oahu_Australia	Hilo	Oahu	Australia	56970	114311	-0.334777	0.0132149	-25.3334
1_Hilo_Oahu_Australia	Hilo	Oahu	Australia	32743	31129	0.0252693	0.00838202	3.0147
1_Hilo_Oahu_Australia	Hilo	Oahu	Australia	36722	37079	-0.00483733	0.00973065	-0.497123
1_Hilo_Oahu_Australia	Hilo	Oahu	Australia	55742	113260	-0.340339	0.0133432	-25.5065
1_Hilo_Oahu_Australia	Hilo	Oahu	Australia	35569	34951	0.00876347	0.00920213	0.952331
1_Hilo_Oahu_Australia	Hilo	Oahu	Australia	34162	33686	0.00701568	0.00867085	0.809111
1_Hilo_Oahu_Australia	Hilo	Oahu	Australia	34736	33679	0.0154498	0.00922138	1.67544
1_Hilo_Oahu_Australia	Hilo	Oahu	Australia	35270	33166	0.030744	0.00861787	3.56748
1_Hilo_Oahu_Australia	Hilo	Oahu	Australia	57107	52526	0.0417849	0.00910863	4.58739
1_Hilo_Oahu_Australia	Hilo	Oahu	Australia	57269	52233	0.04599	0.00898256	5.11992
1_Hilo_Oahu_Australia	Hilo	Oahu	Australia	79380	132364	-0.250227	0.0138349	-18.0866
1_Hilo_Oahu_Australia	Hilo	Oahu	Australia	57563	51693	0.053727	0.00884108	6.07697
1_Hilo_Oahu_Australia	Hilo	Oahu	Australia	59128	55243	0.0339684	0.00972094	3.49435
1_Hilo_Oahu_Australia	Hilo	Oahu	Australia	78730	131945	-0.252593	0.0138397	-18.2514
1_Hilo_Oahu_Australia	Hilo	Oahu	Australia	59172	54250	0.0433955	0.00901848	4.81184
1_Hilo_Oahu_Australia	Hilo	Oahu	Australia	57021	52264	0.0435284	0.0089642	4.8558
1_Hilo_Oahu_Australia	Hilo	Oahu	Australia	58293	52999	0.0475686	0.00904397	5.2597
1_Hilo_Oahu_Australia	Hilo	Oahu	Australia	58602	52280	0.0570156	0.00883543	6.45306
1_Hilo_Oahu_Australia	Hilo	Oahu	Australia	51410	48739	0.0266703	0.00789984	3.37605
1_Hilo_Oahu_Australia	Hilo	Oahu	Australia	51699	48552	0.0313912	0.00814323	3.85488
1_Hilo_Oahu_Australia	Hilo	Oahu	Australia	71356	126254	-0.27781	0.0133289	-20.8426
1_Hilo_Oahu_Australia	Hilo	Oahu	Australia	51378	47459	0.0396511	0.00802512	4.94088
1_Hilo_Oahu_Australia	Hilo	Oahu	Australia	51233	49291	0.0193188	0.00860698	2.24455
1_Hilo_Oahu_Australia	Hilo	Oahu	Australia	72683	127791	-0.274888	0.0132915	-20.6816
1_Hilo_Oahu_Australia	Hilo	Oahu	Australia	50959	47887	0.0310786	0.00817944	3.79961
1_Hilo_Oahu_Australia	Hilo	Oahu	Australia	52289	49455	0.0278542	0.00815636	3.41503
1_Hilo_Oahu_Australia	Hilo	Oahu	Australia	53573	50216	0.0323445	0.0088218	3.66642
1_Hilo_Oahu_Australia	Hilo	Oahu	Australia	50200	45775	0.0461058	0.00788781	5.84519
1_Hilo_Oahu_Australia	Hilo	Oahu	Australia	108687	49007	0.378455	0.0125572	30.1385
1_Hilo_Oahu_Australia	Hilo	Oahu	Australia	109443	49380	0.378176	0.0126117	29.986
1_Hilo_Oahu_Australia	Hilo	Oahu	Australia	30234	28161	0.0354996	0.00835757	4.2476
1_Hilo_Oahu_Australia	Hilo	Oahu	Australia	109612	48673	0.384995	0.0123994	31.0495
1_Hilo_Oahu_Australia	Hilo	Oahu	Australia	110544	51702	0.362671	0.0127408	28.4653
1_Hilo_Oahu_Australia	Hilo	Oahu	Australia	31227	29391	0.030288	0.00838999	3.61002
1_Hilo_Oahu_Australia	Hilo	Oahu	Australia	109277	49481	0.376649	0.0124978	30.1372
1_Hilo_Oahu_Australia	Hilo	Oahu	Australia	109334	49474	0.376933	0.0125909	29.937
1_Hilo_Oahu_Australia	Hilo	Oahu	Australia	110244	49786	0.377792	0.0127123	29.7187
1_Hilo_Oahu_Australia	Hilo	Oahu	Australia	111792	50293	0.379424	0.0122685	30.9266
1_Hilo_Oahu_Australia	Hilo	Oahu	Australia	45915	44367	0.0171463	0.00857952	1.99851
1_Hilo_Oahu_Australia	Hilo	Oahu	Australia	46208	44254	0.0216002	0.00807056	2.67642
1_Hilo_Oahu_Australia	Hilo	Oahu	Australia	66551	122827	-0.297162	0.013322	-22.3062
1_Hilo_Oahu_Australia	Hilo	Oahu	Australia	46968	44142	0.0310174	0.00800035	3.87701
1_Hilo_Oahu_Australia	Hilo	Oahu	Australia	47208	46373	0.00892275	0.00913531	0.976732
1_Hilo_Oahu_Australia	Hilo	Oahu	Australia	65923	122419	-0.299965	0.0133264	-22.5091
1_Hilo_Oahu_Australia	Hilo	Oahu	Australia	47160	45258	0.0205804	0.00848884	2.42441
1_Hilo_Oahu_Australia	Hilo	Oahu	Australia	46999	45236	0.0191142	0.00815943	2.34259
1_Hilo_Oahu_Australia	Hilo	Oahu	Australia	47212	45030	0.0236552	0.00800163	2.95629
1_Hilo_Oahu_Australia	Hilo	Oahu	Australia	47389	44062	0.0363801	0.00789084	4.61043
1_Hilo_Oahu_Australia	Hilo	Oahu	Australia	155860	81833	0.311439	0.0120834	25.7741
1_Hilo_Oahu_Australia	Hilo	Oahu	Australia	155681	81167	0.314607	0.0120368	26.1372
1_Hilo_Oahu_Australia	Hilo	Oahu	Australia	102814	86481	0.0862833	0.0107709	8.01081
1_Hilo_Oahu_Australia	Hilo	Oahu	Australia	156236	80859	0.317919	0.0120253	26.4374
1_Hilo_Oahu_Australia	Hilo	Oahu	Australia	156343	83191	0.305393	0.0121661	25.102
1_Hilo_Oahu_Australia	Hilo	Oahu	Australia	102281	86110	0.0858374	0.0108728	7.89469
1_Hilo_Oahu_Australia	Hilo	Oahu	Australia	155298	81146	0.313613	0.0120767	25.9684
1_Hilo_Oahu_Australia	Hilo	Oahu	Australia	156309	81983	0.311911	0.0120762	25.8287
1_Hilo_Oahu_Australia	Hilo	Oahu	Australia	156213	81411	0.314791	0.012108	25.9986
1_Hilo_Oahu_Australia	Hilo	Oahu	Australia	156914	81078	0.318649	0.0118625	26.8618
1_Hilo_Oahu_Australia	Hilo	Oahu	Australia	144000	72143	0.332451	0.0126958	26.186
1_Hilo_Oahu_Australia	Hilo	Oahu	Australia	144336	72005	0.334338	0.0126301	26.4715
1_Hilo_Oahu_Australia	Hilo	Oahu	Australia	92125	78077	0.0825372	0.0114337	7.21874
1_Hilo_Oahu_Australia	Hilo	Oahu	Australia	144242	71144	0.339381	0.0126709	26.7843
1_Hilo_Oahu_Australia	Hilo	Oahu	Australia	144208	73168	0.326807	0.0128628	25.4072
1_Hilo_Oahu_Australia	Hilo	Oahu	Australia	91091	77211	0.0824708	0.0115531	7.13839
1_Hilo_Oahu_Australia	Hilo	Oahu	Australia	145364	73312	0.329492	0.0128263	25.6888
1_Hilo_Oahu_Australia	Hilo	Oahu	Australia	142969	70827	0.337434	0.0127718	26.4202
1_Hilo_Oahu_Australia	Hilo	Oahu	Australia	144644	71937	0.335703	0.0127985	26.23
1_Hilo_Oahu_Australia	Hilo	Oahu	Australia	146765	73149	0.334749	0.0125188	26.7396
1_Hilo_Oahu_Australia	Hilo	Oahu	Australia	38106	38593	-0.0063495	0.00874766	-0.725851
1_Hilo_Oahu_Australia	Hilo	Oahu	Australia	36452	36559	-0.00146553	0.00826077	-0.177409
1_Hilo_Oahu_Australia	Hilo	Oahu	Australia	59614	117867	-0.328221	0.0130597	-25.1323
1_Hilo_Oahu_Australia	Hilo	Oahu	Australia	35353	34669	0.00976836	0.00772473	1.26456
1_Hilo_Oahu_Australia	Hilo	Oahu	Australia	39075	40352	-0.0160777	0.00920982	-1.74571
1_Hilo_Oahu_Australia	Hilo	Oahu	Australia	58531	116908	-0.332748	0.0131149	-25.3718
1_Hilo_Oahu_Australia	Hilo	Oahu	Australia	38206	38475	-0.00350804	0.0088166	-0.39789
1_Hilo_Oahu_Australia	Hilo	Oahu	Australia	36489	36887	-0.00542412	0.00811466	-0.668434
1_Hilo_Oahu_Australia	Hilo	Oahu	Australia	37354	37188	0.00222693	0.00864813	0.257505
1_Hilo_Oahu_Australia	Hilo	Oahu	Australia	37837	36679	0.0155403	0.00815972	1.90451
2_Oahu_Kauai_Australia	Oahu	Kauai	Australia	74980	124128	-0.246841	0.0133166	-18.5364
2_Oahu_Kauai_Australia	Oahu	Kauai	Australia	69422	119022	-0.263208	0.0132635	-19.8446
2_Oahu_Kauai_Australia	Oahu	Kauai	Australia	71653	121835	-0.259355	0.0133841	-19.3779
2_Oahu_Kauai_Australia	Oahu	Kauai	Australia	71949	76241	-0.0289628	0.00986988	-2.93447
2_Oahu_Kauai_Australia	Oahu	Kauai	Australia	83395	132420	-0.227162	0.0134285	-16.9164
2_Oahu_Kauai_Australia	Oahu	Kauai	Australia	91095	143787	-0.224334	0.0133895	-16.7545
2_Oahu_Kauai_Australia	Oahu	Kauai	Australia	81145	132131	-0.239061	0.0131071	-18.2391
2_Oahu_Kauai_Australia	Oahu	Kauai	Australia	90157	143024	-0.226721	0.013489	-16.8079
2_Oahu_Kauai_Australia	Oahu	Kauai	Australia	92254	145956	-0.22544	0.0132768	-16.98
2_Oahu_Kauai_Australia	Oahu	Kauai	Australia	76062	75499	0.00371468	0.00799826	0.464436
0_Hilo_Kauai_Australia	Hilo	Kauai	Australia	43709	39365	0.0522907	0.00778056	6.72069
0_Hilo_Kauai_Australia	Hilo	Kauai	Australia	45813	40172	0.0656045	0.00825519	7.94706
0_Hilo_Kauai_Australia	Hilo	Kauai	Australia	67286	114544	-0.259902	0.0138311	-18.7911
0_Hilo_Kauai_Australia	Hilo	Kauai	Australia	43989	39137	0.0583692	0.00773651	7.54465
0_Hilo_Kauai_Australia	Hilo	Kauai	Australia	44998	40987	0.0466477	0.00788681	5.91465
0_Hilo_Kauai_Australia	Hilo	Kauai	Australia	65964	114696	-0.269744	0.0138497	-19.4765
0_Hilo_Kauai_Australia	Hilo	Kauai	Australia	45260	40291	0.0580823	0.00858919	6.76226
0_Hilo_Kauai_Australia	Hilo	Kauai	Australia	44371	39305	0.0605431	0.00813673	7.44071
0_Hilo_Kauai_Australia	Hilo	Kauai	Australia	44467	39181	0.0631934	0.00815678	7.74734
0_Hilo_Kauai_Australia	Hilo	Kauai	Australia	44291	39382	0.0586689	0.00776803	7.5526
2_Oahu_Kauai_Australia	Oahu	Kauai	Australia	68488	123714	-0.287333	0.0129902	-22.1192
2_Oahu_Kauai_Australia	Oahu	Kauai	Australia	73370	129087	-0.275204	0.0126461	-21.7621
2_Oahu_Kauai_Australia	Oahu	Kauai	Australia	62800	119030	-0.309245	0.0130981	-23.6099
2_Oahu_Kauai_Australia	Oahu	Kauai	Australia	55630	65777	-0.0835784	0.00976677	-8.55743
2_Oahu_Kauai_Australia	Oahu	Kauai	Australia	69080	124212	-0.285226	0.013039	-21.8748
2_Oahu_Kauai_Australia	Oahu	Kauai	Australia	67643	126505	-0.303181	0.013095	-23.1524
2_Oahu_Kauai_Australia	Oahu	Kauai	Australia	66031	122984	-0.301315	0.012647	-23.8251
2_Oahu_Kauai_Australia	Oahu	Kauai	Australia	66918	125900	-0.305895	0.0132188	-23.1409
2_Oahu_Kauai_Australia	Oahu	Kauai	Australia	68736	128485	-0.302955	0.0130096	-23.2869
2_Oahu_Kauai_Australia	Oahu	Kauai	Australia	59560	64939	-0.0432052	0.00826123	-5.22987
0_Hilo_Kauai_Australia	Hilo	Kauai	Australia	34781	36212	-0.0201569	0.00907879	-2.22022
0_Hilo_Kauai_Australia	Hilo	Kauai	Australia	37288	37524	-0.00315457	0.00944534	-0.333982
0_Hilo_Kauai_Australia	Hilo	Kauai	Australia	56183	109556	-0.32203	0.0132473	-24.3091
0_Hilo_Kauai_Australia	Hilo	Kauai	Australia	34395	35313	-0.0131692	0.00877134	-1.50139
0_Hilo_Kauai_Australia	Hilo	Kauai	Australia	34587	36395	-0.0254713	0.00936622	-2.71948
0_Hilo_Kauai_Australia	Hilo	Kauai	Australia	55921	110652	-0.328571	0.0132299	-24.8354
0_Hilo_Kauai_Australia	Hilo	Kauai	Australia	33516	34334	-0.012056	0.00946385	-1.2739
0_Hilo_Kauai_Australia	Hilo	Kauai	Australia	35084	35899	-0.0114816	0.00905379	-1.26816
0_Hilo_Kauai_Australia	Hilo	Kauai	Australia	35110	35596	-0.00687353	0.00887126	-0.774809
0_Hilo_Kauai_Australia	Hilo	Kauai	Australia	34437	35362	-0.0132523	0.00900136	-1.47226
2_Oahu_Kauai_Australia	Oahu	Kauai	Australia	60009	114118	-0.310744	0.0131518	-23.6276
2_Oahu_Kauai_Australia	Oahu	Kauai	Australia	63249	117782	-0.301236	0.0129131	-23.3279
2_Oahu_Kauai_Australia	Oahu	Kauai	Australia	53167	108425	-0.34196	0.0132088	-25.8887
2_Oahu_Kauai_Australia	Oahu	Kauai	Australia	59880	68996	-0.0707347	0.00967096	-7.31413
2_Oahu_Kauai_Australia	Oahu	Kauai	Australia	62672	116713	-0.301257	0.0133174	-22.6213
2_Oahu_Kauai_Australia	Oahu	Kauai	Australia	77325	135020	-0.271704	0.0132818	-20.4568
2_Oahu_Kauai_Australia	Oahu	Kauai	Australia	63796	119787	-0.30499	0.0130913	-23.2971
2_Oahu_Kauai_Australia	Oahu	Kauai	Australia	76664	134599	-0.274232	0.0133334	-20.5673
2_Oahu_Kauai_Australia	Oahu	Kauai	Australia	78703	137409	-0.271646	0.0131122	-20.7171
2_Oahu_Kauai_Australia	Oahu	Kauai	Australia	58473	62717	-0.0350194	0.00836793	-4.18495
0_Hilo_Kauai_Australia	Hilo	Kauai	Australia	25015	25437	-0.00836439	0.0103191	-0.810572
0_Hilo_Kauai_Australia	Hilo	Kauai	Australia	26578	25806	0.0147373	0.0098583	1.49491
0_Hilo_Kauai_Australia	Hilo	Kauai	Australia	46725	99068	-0.359023	0.0134698	-26.6539
0_Hilo_Kauai_Australia	Hilo	Kauai	Australia	23948	23820	0.00267962	0.00936959	0.285991
0_Hilo_Kauai_Australia	Hilo	Kauai	Australia	25621	26381	-0.0146148	0.0106427	-1.37322
0_Hilo_Kauai_Australia	Hilo	Kauai	Australia	46097	99796	-0.368071	0.0132604	-27.7572
0_Hilo_Kauai_Australia	Hilo	Kauai	Australia	23767	23493	0.00579772	0.00999268	0.580196
0_Hilo_Kauai_Australia	Hilo	Kauai	Australia	25889	25598	0.00565191	0.00962193	0.587399
0_Hilo_Kauai_Australia	Hilo	Kauai	Australia	25935	25455	0.00934034	0.00972581	0.960366
0_Hilo_Kauai_Australia	Hilo	Kauai	Australia	24502	24432	0.0014305	0.00924011	0.154814
2_Oahu_Kauai_Australia	Oahu	Kauai	Australia	66957	63869	0.0236039	0.00901081	2.61951
2_Oahu_Kauai_Australia	Oahu	Kauai	Australia	69185	66957	0.0163653	0.00866926	1.88773
2_Oahu_Kauai_Australia	Oahu	Kauai	Australia	51204	49132	0.0206506	0.00783376	2.63611
2_Oahu_Kauai_Australia	Oahu	Kauai	Australia	141334	93428	0.204062	0.0137766	14.8122
2_Oahu_Kauai_Australia	Oahu	Kauai	Australia	68699	65466	0.0240972	0.00803016	3.00083
2_Oahu_Kauai_Australia	Oahu	Kauai	Australia	79108	79706	-0.00376541	0.00957172	-0.393389
2_Oahu_Kauai_Australia	Oahu	Kauai	Australia	62286	60767	0.0123443	0.00749814	1.64631
2_Oahu_Kauai_Australia	Oahu	Kauai	Australia	78284	79111	-0.0052543	0.00959612	-0.547544
2_Oahu_Kauai_Australia	Oahu	Kauai	Australia	80298	81770	-0.00908261	0.00952729	-0.953325
2_Oahu_Kauai_Australia	Oahu	Kauai	Australia	142106	88848	0.2306	0.0127131	18.1388
0_Hilo_Kauai_Australia	Hilo	Kauai	Australia	118421	61498	0.316381	0.01224	25.8482
0_Hilo_Kauai_Australia	Hilo	Kauai	Australia	120062	62009	0.318848	0.012384	25.7468
0_Hilo_Kauai_Australia	Hilo	Kauai	Australia	44403	39329	0.0605981	0.00746726	8.11517
0_Hilo_Kauai_Australia	Hilo	Kauai	Australia	119813	62365	0.31534	0.0123793	25.4732
0_Hilo_Kauai_Australia	Hilo	Kauai	Australia	119476	62984	0.309613	0.0123151	25.141
0_Hilo_Kauai_Australia	Hilo	Kauai	Australia	44507	40719	0.0444465	0.00795175	5.58953
0_Hilo_Kauai_Australia	Hilo	Kauai	Australia	118329	60894	0.320467	0.0123865	25.8723
0_Hilo_Kauai_Australia	Hilo	Kauai	Australia	121249	63672	0.31136	0.0124946	24.9196
0_Hilo_Kauai_Australia	Hilo	Kauai	Australia	119806	61853	0.319021	0.0124447	25.6351
0_Hilo_Kauai_Australia	Hilo	Kauai	Australia	119619	62081	0.316665	0.0123225	25.6981
2_Oahu_Kauai_Australia	Oahu	Kauai	Australia	66363	120279	-0.288874	0.0131597	-21.9514
2_Oahu_Kauai_Australia	Oahu	Kauai	Australia	69082	123440	-0.282347	0.0128389	-21.9915
2_Oahu_Kauai_Australia	Oahu	Kauai	Australia	60647	115631	-0.311916	0.0131382	-23.7411
2_Oahu_Kauai_Australia	Oahu	Kauai	Australia	65956	74763	-0.0625857	0.00927695	-6.74637
2_Oahu_Kauai_Australia	Oahu	Kauai	Australia	70085	123825	-0.277139	0.0133298	-20.7909
2_Oahu_Kauai_Australia	Oahu	Kauai	Australia	83907	141457	-0.255365	0.0132561	-19.264
2_Oahu_Kauai_Australia	Oahu	Kauai	Australia	69675	125420	-0.285733	0.0127864	-22.3466
2_Oahu_Kauai_Australia	Oahu	Kauai	Australia	83178	140929	-0.257694	0.0133238	-19.3409
2_Oahu_Kauai_Australia	Oahu	Kauai	Australia	85185	143749	-0.255812	0.0131427	-19.4641
2_Oahu_Kauai_Australia	Oahu	Kauai	Australia	65349	69287	-0.0292492	0.00822474	-3.55625
0_Hilo_Kauai_Australia	Hilo	Kauai	Australia	29099	29230	-0.00224588	0.00866843	-0.259087
0_Hilo_Kauai_Australia	Hilo	Kauai	Australia	31097	29959	0.0186386	0.00850418	2.1917
0_Hilo_Kauai_Australia	Hilo	Kauai	Australia	50433	102422	-0.34012	0.0135177	-25.1611
0_Hilo_Kauai_Australia	Hilo	Kauai	Australia	32171	31770	0.00627141	0.00858564	0.730453
0_Hilo_Kauai_Australia	Hilo	Kauai	Australia	29728	30153	-0.00709741	0.00880826	-0.805768
0_Hilo_Kauai_Australia	Hilo	Kauai	Australia	51101	104520	-0.343263	0.0135613	-25.3119
0_Hilo_Kauai_Australia	Hilo	Kauai	Australia	30054	29457	0.0100318	0.00891967	1.12468
0_Hilo_Kauai_Australia	Hilo	Kauai	Australia	31529	30899	0.0100916	0.00864319	1.16758
0_Hilo_Kauai_Australia	Hilo	Kauai	Australia	30354	29474	0.0147088	0.00692466	2.12412
0_Hilo_Kauai_Australia	Hilo	Kauai	Australia	30605	30170	0.00715755	0.00862109	0.830237
2_Oahu_Kauai_Australia	Oahu	Kauai	Australia	47738	48167	-0.00447318	0.0101037	-0.442727
2_Oahu_Kauai_Australia	Oahu	Kauai	Australia	51361	52404	-0.0100516	0.00932102	-1.07838
2_Oahu_Kauai_Australia	Oahu	Kauai	Australia	33571	34950	-0.0201252	0.00942311	-2.13573
2_Oahu_Kauai_Australia	Oahu	Kauai	Australia	134359	89868	0.198419	0.0143108	13.865
2_Oahu_Kauai_Australia	Oahu	Kauai	Australia	49178	49402	-0.00227227	0.00901526	-0.252047
2_Oahu_Kauai_Australia	Oahu	Kauai	Australia	63753	67676	-0.0298488	0.0105082	-2.84054
2_Oahu_Kauai_Australia	Oahu	Kauai	Australia	42456	44344	-0.0217512	0.00828978	-2.62385
2_Oahu_Kauai_Australia	Oahu	Kauai	Australia	62791	67059	-0.0328687	0.0105439	-3.11731
2_Oahu_Kauai_Australia	Oahu	Kauai	Australia	65055	69813	-0.0352789	0.0103757	-3.40014
2_Oahu_Kauai_Australia	Oahu	Kauai	Australia	134663	84968	0.226266	0.0132191	17.1166
0_Hilo_Kauai_Australia	Hilo	Kauai	Australia	97509	44165	0.376526	0.0128667	29.2636
0_Hilo_Kauai_Australia	Hilo	Kauai	Australia	100323	45901	0.372182	0.01295	28.74
0_Hilo_Kauai_Australia	Hilo	Kauai	Australia	25422	23779	0.0333936	0.00862647	3.87107
0_Hilo_Kauai_Australia	Hilo	Kauai	Australia	99098	45164	0.373861	0.0130372	28.6764
0_Hilo_Kauai_Australia	Hilo	Kauai	Australia	97519	44566	0.372685	0.0130759	28.5016
0_Hilo_Kauai_Australia	Hilo	Kauai	Australia	25043	24673	0.00744227	0.00985408	0.755248
0_Hilo_Kauai_Australia	Hilo	Kauai	Australia	98333	44377	0.378081	0.0129687	29.1535
0_Hilo_Kauai_Australia	Hilo	Kauai	Australia	100339	46376	0.367808	0.0130899	28.0986
0_Hilo_Kauai_Australia	Hilo	Kauai	Australia	98867	44541	0.378821	0.0129173	29.3265
0_Hilo_Kauai_Australia	Hilo	Kauai	Australia	98436	44519	0.377161	0.0130475	28.9068
2_Oahu_Kauai_Australia	Oahu	Kauai	Australia	52531	52523	7.61513e-05	0.00999416	0.00761958
2_Oahu_Kauai_Australia	Oahu	Kauai	Australia	53496	54115	-0.0057522	0.00933208	-0.61639
2_Oahu_Kauai_Australia	Oahu	Kauai	Australia	39707	40603	-0.0111568	0.00915525	-1.21862
2_Oahu_Kauai_Australia	Oahu	Kauai	Australia	141119	96197	0.189292	0.0138879	13.63
2_Oahu_Kauai_Australia	Oahu	Kauai	Australia	55452	55274	0.00160757	0.00853606	0.188327
2_Oahu_Kauai_Australia	Oahu	Kauai	Australia	63504	66943	-0.0263632	0.0102717	-2.5666
2_Oahu_Kauai_Australia	Oahu	Kauai	Australia	50368	51865	-0.014643	0.00860491	-1.70171
2_Oahu_Kauai_Australia	Oahu	Kauai	Australia	62373	66106	-0.0290553	0.0103374	-2.8107
2_Oahu_Kauai_Australia	Oahu	Kauai	Australia	62216	66617	-0.0341605	0.0102015	-3.34859
2_Oahu_Kauai_Australia	Oahu	Kauai	Australia	137895	87682	0.222598	0.0129634	17.1713
0_Hilo_Kauai_Australia	Hilo	Kauai	Australia	107521	53631	0.334405	0.0131879	25.357
0_Hilo_Kauai_Australia	Hilo	Kauai	Australia	107318	52383	0.343987	0.0129453	26.5724
0_Hilo_Kauai_Australia	Hilo	Kauai	Australia	33808	31790	0.0307631	0.00880735	3.49289
0_Hilo_Kauai_Australia	Hilo	Kauai	Australia	104837	50422	0.350479	0.0127935	27.3951
0_Hilo_Kauai_Australia	Hilo	Kauai	Australia	107496	54034	0.330973	0.0133296	24.8299
0_Hilo_Kauai_Australia	Hilo	Kauai	Australia	33598	32883	0.0107549	0.00871005	1.23477
0_Hilo_Kauai_Australia	Hilo	Kauai	Australia	106886	52449	0.341651	0.0130762	26.1276
0_Hilo_Kauai_Australia	Hilo	Kauai	Australia	105020	50531	0.350297	0.0128818	27.1932
0_Hilo_Kauai_Australia	Hilo	Kauai	Australia	106608	51749	0.346426	0.0131502	26.3438
0_Hilo_Kauai_Australia	Hilo	Kauai	Australia	104854	50327	0.351377	0.0127584	27.5409
2_Oahu_Kauai_Australia	Oahu	Kauai	Australia	64166	116285	-0.288826	0.0132154	-21.8553
2_Oahu_Kauai_Australia	Oahu	Kauai	Australia	68053	120633	-0.278664	0.0129336	-21.5458
2_Oahu_Kauai_Australia	Oahu	Kauai	Australia	58483	111679	-0.31262	0.0131596	-23.7561
2_Oahu_Kauai_Australia	Oahu	Kauai	Australia	66399	73473	-0.0505748	0.00969155	-5.21844
2_Oahu_Kauai_Australia	Oahu	Kauai	Australia	70571	122573	-0.26924	0.0133815	-20.1202
2_Oahu_Kauai_Australia	Oahu	Kauai	Australia	83843	139577	-0.249458	0.0131747	-18.9347
2_Oahu_Kauai_Australia	Oahu	Kauai	Australia	69874	123827	-0.278537	0.0127783	-21.7977
2_Oahu_Kauai_Australia	Oahu	Kauai	Australia	82944	138968	-0.25246	0.0132639	-19.0337
2_Oahu_Kauai_Australia	Oahu	Kauai	Australia	85105	141890	-0.25016	0.013126	-19.0584
2_Oahu_Kauai_Australia	Oahu	Kauai	Australia	63245	65418	-0.0168891	0.00782918	-2.1572
0_Hilo_Kauai_Australia	Hilo	Kauai	Australia	29377	27758	0.0283364	0.00756794	3.74427
0_Hilo_Kauai_Australia	Hilo	Kauai	Australia	30865	28005	0.0485816	0.00804396	6.03952
0_Hilo_Kauai_Australia	Hilo	Kauai	Australia	51995	102270	-0.3259	0.013653	-23.8703
0_Hilo_Kauai_Australia	Hilo	Kauai	Australia	27780	25627	0.0403131	0.00766952	5.25627
0_Hilo_Kauai_Australia	Hilo	Kauai	Australia	29675	28342	0.022976	0.00765084	3.00307
0_Hilo_Kauai_Australia	Hilo	Kauai	Australia	52450	104104	-0.329944	0.0135688	-24.3164
0_Hilo_Kauai_Australia	Hilo	Kauai	Australia	30759	28469	0.0386642	0.00875253	4.41748
0_Hilo_Kauai_Australia	Hilo	Kauai	Australia	30723	28432	0.0387288	0.00807453	4.79641
0_Hilo_Kauai_Australia	Hilo	Kauai	Australia	30138	27536	0.0451157	0.00828746	5.44384
0_Hilo_Kauai_Australia	Hilo	Kauai	Australia	29229	27054	0.038644	0.00789484	4.89484
2_Oahu_Kauai_Australia	Oahu	Kauai	Australia	52009	55970	-0.0366831	0.0095275	-3.85023
2_Oahu_Kauai_Australia	Oahu	Kauai	Australia	57081	61782	-0.0395497	0.00869985	-4.54603
2_Oahu_Kauai_Australia	Oahu	Kauai	Australia	40757	45648	-0.0566055	0.00895171	-6.32343
2_Oahu_Kauai_Australia	Oahu	Kauai	Australia	126031	85066	0.194058	0.0147598	13.1477
2_Oahu_Kauai_Australia	Oahu	Kauai	Australia	53129	56907	-0.0343342	0.00875254	-3.92277
2_Oahu_Kauai_Australia	Oahu	Kauai	Australia	51147	58657	-0.0683946	0.0105441	-6.48655
2_Oahu_Kauai_Australia	Oahu	Kauai	Australia	42872	48361	-0.0601646	0.00786496	-7.6497
2_Oahu_Kauai_Australia	Oahu	Kauai	Australia	50578	58296	-0.0708893	0.0105967	-6.68977
2_Oahu_Kauai_Australia	Oahu	Kauai	Australia	52781	61080	-0.0728871	0.0103472	-7.04413
2_Oahu_Kauai_Australia	Oahu	Kauai	Australia	130790	84649	0.214172	0.0134092	15.972
0_Hilo_Kauai_Australia	Hilo	Kauai	Australia	105382	55570	0.309484	0.0137289	22.5425
0_Hilo_Kauai_Australia	Hilo	Kauai	Australia	106595	55668	0.313855	0.0136178	23.0474
0_Hilo_Kauai_Australia	Hilo	Kauai	Australia	33319	35194	-0.0273671	0.00810678	-3.37583
0_Hilo_Kauai_Australia	Hilo	Kauai	Australia	106096	55681	0.311633	0.0136371	22.8518
0_Hilo_Kauai_Australia	Hilo	Kauai	Australia	106451	56920	0.303181	0.0137588	22.0355
0_Hilo_Kauai_Australia	Hilo	Kauai	Australia	32377	35605	-0.0474832	0.00877563	-5.4108
0_Hilo_Kauai_Australia	Hilo	Kauai	Australia	104955	54505	0.31638	0.0136349	23.2037
0_Hilo_Kauai_Australia	Hilo	Kauai	Australia	106620	56124	0.310279	0.013647	22.736
0_Hilo_Kauai_Australia	Hilo	Kauai	Australia	107111	56189	0.311831	0.0136973	22.7659
0_Hilo_Kauai_Australia	Hilo	Kauai	Australia	104874	54383	0.317041	0.013631	23.2588
2_Oahu_Kauai_Australia	Oahu	Kauai	Australia	81668	125471	-0.211467	0.0148804	-14.2111
2_Oahu_Kauai_Australia	Oahu	Kauai	Australia	86894	131228	-0.203253	0.0144464	-14.0695
2_Oahu_Kauai_Australia	Oahu	Kauai	Australia	79743	124590	-0.21948	0.0149505	-14.6805
2_Oahu_Kauai_Australia	Oahu	Kauai	Australia	59631	58623	0.00852402	0.00811482	1.05043
2_Oahu_Kauai_Australia	Oahu	Kauai	Australia	86226	129973	-0.202346	0.0148251	-13.6488
2_Oahu_Kauai_Australia	Oahu	Kauai	Australia	84444	131889	-0.219315	0.0149773	-14.6432
2_Oahu_Kauai_Australia	Oahu	Kauai	Australia	81304	126915	-0.219053	0.0145189	-15.0875
2_Oahu_Kauai_Australia	Oahu	Kauai	Australia	83524	131147	-0.221842	0.0150152	-14.7744
2_Oahu_Kauai_Australia	Oahu	Kauai	Australia	85619	133991	-0.220263	0.0148765	-14.8061
2_Oahu_Kauai_Australia	Oahu	Kauai	Australia	80106	74116	0.0388401	0.010242	3.79225
0_Hilo_Kauai_Australia	Hilo	Kauai	Australia	49966	40138	0.109074	0.0112024	9.73669
0_Hilo_Kauai_Australia	Hilo	Kauai	Australia	52815	41665	0.118014	0.0117118	10.0765
0_Hilo_Kauai_Australia	Hilo	Kauai	Australia	73465	115378	-0.221946	0.0153448	-14.464
0_Hilo_Kauai_Australia	Hilo	Kauai	Australia	52636	42227	0.109727	0.0115225	9.5228
0_Hilo_Kauai_Australia	Hilo	Kauai	Australia	51749	42247	0.101089	0.0113791	8.88378
0_Hilo_Kauai_Australia	Hilo	Kauai	Australia	73397	116731	-0.22792	0.0153927	-14.8071
0_Hilo_Kauai_Australia	Hilo	Kauai	Australia	50190	39600	0.117942	0.0117806	10.0116
0_Hilo_Kauai_Australia	Hilo	Kauai	Australia	52309	41717	0.11265	0.0113837	9.89574
[truncated: 4,102 more rows]

## Sheet: Fig. 5c
Corresponding patterns of relative expression of doublesex in females and males from each population
	cpm	group	morph	sex	island
K1	6.8066	M.Nw	Nw	M	Kauai
K11	3.6146	M.Fw	Fw	M	Kauai
K12	4.26373	F.Fw	Fw	F	Kauai
K13	5.31564	M.Nw	Nw	M	Kauai
K14	8.40794	F.Nw	Nw	F	Kauai
K15	3.18053	M.Fw	Fw	M	Kauai
K16	4.48661	F.Fw	Fw	F	Kauai
K2	8.17806	F.Nw	Nw	F	Kauai
K5	6.82571	M.Nw	Nw	M	Kauai
K6	9.07275	F.Nw	Nw	F	Kauai
K7	3.14755	M.Fw	Fw	M	Kauai
K8	4.63974	F.Fw	Fw	F	Kauai
O19	5.19775	M.Fw	Fw	M	Oahu
O20	6.19413	F.Fw	Fw	F	Oahu
O34	6.23292	M.Nw	Nw	M	Oahu
O35	9.43077	F.Nw	Nw	F	Oahu
O36	5.78703	M.Fw	Fw	M	Oahu
O37	6.6237	F.Fw	Fw	F	Oahu
O38	5.95917	M.Nw	Nw	M	Oahu
O39	8.32418	F.Nw	Nw	F	Oahu
O40	4.8567	M.Fw	Fw	M	Oahu
O41	7.27135	F.Fw	Fw	F	Oahu
O46	6.50383	M.Nw	Nw	M	Oahu
O47	9.34306	F.Nw	Nw	F	Oahu

## Sheet: Supplementary Fig.1
Principal component (PC) plots showing genomic distance of resequenced Teleogryllus oceanicus samples, for autosomal markers only.
ID	Group	PC1	PC2	PC3
A2	AC	-0.3197	0.0751	0.076
A3	AC	-0.3463	0.0719	0.0683
A4	AC	-0.3481	0.1058	0.0554
C1	AC	-0.3356	0.0841	0.0503
C2	AC	-0.3278	0.0921	0.0556
C3	AC	-0.3451	0.1112	0.052
C4	AC	-0.3371	0.1056	0.0598
F1	F	-0.006	-0.0267	-0.066
F10	F	-0.0227	-0.1362	-0.1076
F2	F	-0.0056	-0.0977	-0.066
F3	F	-0.0097	-0.1602	-0.0819
F4	F	0.0161	-0.0841	-0.1007
F5	F	-0.0224	-0.1347	-0.2437
F6	F	0.0042	-0.1326	-0.0894
F7	F	-0.0329	-0.1687	-0.2605
F8	F	-0.0312	-0.1762	-0.2722
F9	F	-0.0309	-0.1194	-0.08
G1	G	0.1	0.1962	-0.0303
G10	G	0.067	0.1377	-0.0257
G2	G	0.1011	0.1372	0.0087
G3	G	0.0675	0.1479	-0.0486
G4	G	0.085	0.1157	0.013
G5	G	0.0996	0.1728	-0.0147
G6	G	0.0979	0.1618	-0.0058
G7	G	0.0985	0.1853	-0.0363
G8	G	0.1001	0.1741	-0.0167
G9	G	0.0748	0.1283	0.0077
H1	H	0.0668	0.1398	-0.0058
H10	H	0.0909	0.1436	-0.0011
H11	H	0.0944	0.1567	-0.0126
H2	H	0.0979	0.1809	-0.0384
H3	H	0.0822	0.123	-0.0347
H4	H	0.0702	0.1259	-0.0103
H5	H	0.0588	0.179	0.0027
H6	H	0.0948	0.1377	-0.0119
H7	H	0.0678	0.1238	-0.0549
H9	H	0.0964	0.1491	-0.0136
K1	K	0.0323	-0.0456	0.0001
K10	K	0.0385	-0.0904	-0.0086
K2	K	0.0395	0.0023	0.0305
K3	K	0.0465	-0.0697	0.0304
K4	K	0.0449	0.0341	0.0095
K5	K	0.0403	-0.0509	0.0605
K6	K	0.0209	0.0066	-0.0378
K7	K	0.067	-0.0385	0.033
K8	K	0.0612	-0.0066	0.0467
K9	K	0.012	0.0407	-0.0041
L1	L	0.0634	-0.1082	0.2078
L10	L	0.0553	-0.1566	0.2184
L11	L	0.0488	-0.0949	0.1859
L2	L	0.0465	-0.1426	0.2261
L3	L	0.0639	-0.1326	0.2259
L4	L	0.041	-0.1034	0.2956
L5	L	0.0643	-0.1178	0.2846
L9	L	0.0229	-0.1387	0.1918
N1	N	-0.0327	-0.1244	-0.1024
N13	N	0.0147	-0.118	-0.0782
N14	N	-0.0232	-0.144	-0.2363
N15	N	-0.0319	-0.0133	-0.134
N16	N	-0.0105	0.0074	-0.0911
N2	N	-0.0086	-0.1171	-0.0518
N3	N	-0.0172	-0.1548	-0.1307
N5	N	-0.0064	-0.0605	-0.1382
N7	N	-0.0092	-0.1146	-0.1315
l6	L	0.0578	-0.1578	0.2527
l7	L	0.0325	-0.0982	0.2032
n17	N	0.0147	-0.1177	-0.078

## Sheet: Supplementary Fig.4
Distribution among 18 linkage groups of Patterson’s D-statistic.
LG	Type	P1	P2	P3	nABBA	nBABA	Dstat	SE	Z
LG10	2_Oahu_Kauai_Australia	Oahu	Kauai	Australia	17898	18872	-0.026489	0.00906991	-2.92054
LG10	2_Oahu_Kauai_Australia	Oahu	Kauai	Australia	20114	17276	0.0759027	0.0132367	5.73426
LG10	2_Oahu_Kauai_Australia	Oahu	Kauai	Australia	16182	13769	0.0805649	0.0155767	5.17213
LG10	2_Oahu_Kauai_Australia	Oahu	Kauai	Australia	20955	18151	0.0717026	0.0132196	5.42398
LG10	2_Oahu_Kauai_Australia	Oahu	Kauai	Australia	19881	17924	0.0517656	0.0149504	3.46249
LG10	2_Oahu_Kauai_Australia	Oahu	Kauai	Australia	19506	21164	-0.0407672	0.0105361	-3.86927
LG10	2_Oahu_Kauai_Australia	Oahu	Kauai	Australia	15753	15837	-0.00265907	0.00998209	-0.266384
LG10	2_Oahu_Kauai_Australia	Oahu	Kauai	Australia	19032	20107	-0.0274662	0.00903362	-3.04044
LG10	2_Oahu_Kauai_Australia	Oahu	Kauai	Australia	19634	21204	-0.0384446	0.010064	-3.82
LG10	2_Oahu_Kauai_Australia	Oahu	Kauai	Australia	17205	15217	0.0613164	0.0147014	4.17079
LG10	0_Hilo_Kauai_Australia	Hilo	Kauai	Australia	14864	14681	0.00619394	0.0103425	0.598885
LG10	0_Hilo_Kauai_Australia	Hilo	Kauai	Australia	13520	13633	-0.0041616	0.0105515	-0.394409
LG10	0_Hilo_Kauai_Australia	Hilo	Kauai	Australia	14084	11430	0.104021	0.0156077	6.66474
LG10	0_Hilo_Kauai_Australia	Hilo	Kauai	Australia	13942	11113	0.112912	0.015297	7.38131
LG10	0_Hilo_Kauai_Australia	Hilo	Kauai	Australia	12471	15505	-0.10845	0.0151885	-7.14027
LG10	0_Hilo_Kauai_Australia	Hilo	Kauai	Australia	14821	17720	-0.0890876	0.0145266	-6.13273
LG10	0_Hilo_Kauai_Australia	Hilo	Kauai	Australia	12433	12227	0.00835361	0.0109172	0.765179
LG10	0_Hilo_Kauai_Australia	Hilo	Kauai	Australia	14518	11681	0.108287	0.0150637	7.18858
LG10	0_Hilo_Kauai_Australia	Hilo	Kauai	Australia	14142	14078	0.00226789	0.0108016	0.209959
LG10	0_Hilo_Kauai_Australia	Hilo	Kauai	Australia	12273	12064	0.00858775	0.0104108	0.824888
LG10	2_Oahu_Kauai_Australia	Oahu	Kauai	Australia	17068	20527	-0.0920069	0.013296	-6.91988
LG10	2_Oahu_Kauai_Australia	Oahu	Kauai	Australia	16018	15555	0.0146644	0.00935171	1.5681
LG10	2_Oahu_Kauai_Australia	Oahu	Kauai	Australia	13128	12968	0.00613121	0.0113261	0.541335
LG10	2_Oahu_Kauai_Australia	Oahu	Kauai	Australia	16743	16338	0.0122427	0.00941738	1.30001
LG10	2_Oahu_Kauai_Australia	Oahu	Kauai	Australia	15105	15573	-0.0152552	0.0114845	-1.32834
LG10	2_Oahu_Kauai_Australia	Oahu	Kauai	Australia	17853	21933	-0.102549	0.0137386	-7.46428
LG10	2_Oahu_Kauai_Australia	Oahu	Kauai	Australia	13603	16123	-0.0847743	0.0151164	-5.6081
LG10	2_Oahu_Kauai_Australia	Oahu	Kauai	Australia	17332	20828	-0.0916143	0.0134645	-6.80412
LG10	2_Oahu_Kauai_Australia	Oahu	Kauai	Australia	17997	21975	-0.0995197	0.0140475	-7.0845
LG10	2_Oahu_Kauai_Australia	Oahu	Kauai	Australia	13459	13824	-0.0133783	0.00973551	-1.37418
LG10	0_Hilo_Kauai_Australia	Hilo	Kauai	Australia	12877	15134	-0.0805755	0.014992	-5.37456
LG10	0_Hilo_Kauai_Australia	Hilo	Kauai	Australia	11868	14396	-0.0962534	0.0152707	-6.30316
LG10	0_Hilo_Kauai_Australia	Hilo	Kauai	Australia	10038	9790	0.0125076	0.0122108	1.0243
LG10	0_Hilo_Kauai_Australia	Hilo	Kauai	Australia	9828	9411	0.0216747	0.0115958	1.86918
LG10	0_Hilo_Kauai_Australia	Hilo	Kauai	Australia	11277	16752	-0.195333	0.0191113	-10.2208
LG10	0_Hilo_Kauai_Australia	Hilo	Kauai	Australia	14670	20009	-0.153955	0.0183297	-8.39919
LG10	0_Hilo_Kauai_Australia	Hilo	Kauai	Australia	10057	12290	-0.0999239	0.016516	-6.05013
LG10	0_Hilo_Kauai_Australia	Hilo	Kauai	Australia	10886	10485	0.0187637	0.010974	1.70984
LG10	0_Hilo_Kauai_Australia	Hilo	Kauai	Australia	11879	14246	-0.0906029	0.0155735	-5.81776
LG10	0_Hilo_Kauai_Australia	Hilo	Kauai	Australia	9872	12079	-0.100542	0.0159528	-6.30247
LG10	2_Oahu_Kauai_Australia	Oahu	Kauai	Australia	19035	20044	-0.0258195	0.0091853	-2.81096
LG10	2_Oahu_Kauai_Australia	Oahu	Kauai	Australia	19159	16255	0.0820015	0.0126134	6.50116
LG10	2_Oahu_Kauai_Australia	Oahu	Kauai	Australia	17772	15251	0.0763407	0.013776	5.54159
LG10	2_Oahu_Kauai_Australia	Oahu	Kauai	Australia	18811	15959	0.0820247	0.0134683	6.09022
LG10	2_Oahu_Kauai_Australia	Oahu	Kauai	Australia	19729	17735	0.0532244	0.014228	3.74083
LG10	2_Oahu_Kauai_Australia	Oahu	Kauai	Australia	19268	20936	-0.0414884	0.0106309	-3.90262
LG10	2_Oahu_Kauai_Australia	Oahu	Kauai	Australia	15905	15993	-0.00275879	0.0102254	-0.269799
LG10	2_Oahu_Kauai_Australia	Oahu	Kauai	Australia	18621	19751	-0.0294486	0.0095829	-3.07303
LG10	2_Oahu_Kauai_Australia	Oahu	Kauai	Australia	19292	20910	-0.0402467	0.0105842	-3.80252
LG10	2_Oahu_Kauai_Australia	Oahu	Kauai	Australia	17336	15300	0.0623851	0.0132792	4.69797
LG10	0_Hilo_Kauai_Australia	Hilo	Kauai	Australia	13956	13737	0.00790814	0.0108095	0.731593
LG10	0_Hilo_Kauai_Australia	Hilo	Kauai	Australia	12477	12559	-0.00327528	0.011018	-0.297266
LG10	0_Hilo_Kauai_Australia	Hilo	Kauai	Australia	13206	10525	0.112975	0.0166769	6.7743
LG10	0_Hilo_Kauai_Australia	Hilo	Kauai	Australia	13493	10640	0.11822	0.0162173	7.28972
LG10	0_Hilo_Kauai_Australia	Hilo	Kauai	Australia	10732	13736	-0.122773	0.017639	-6.96031
LG10	0_Hilo_Kauai_Australia	Hilo	Kauai	Australia	14193	17094	-0.0927222	0.0165082	-5.61674
LG10	0_Hilo_Kauai_Australia	Hilo	Kauai	Australia	11931	11707	0.00947627	0.0106317	0.891325
LG10	0_Hilo_Kauai_Australia	Hilo	Kauai	Australia	15065	12215	0.104472	0.0149831	6.97267
LG10	0_Hilo_Kauai_Australia	Hilo	Kauai	Australia	13047	12956	0.0034996	0.011553	0.302917
LG10	0_Hilo_Kauai_Australia	Hilo	Kauai	Australia	11875	11613	0.0111546	0.0106769	1.04475
LG10	2_Oahu_Kauai_Australia	Oahu	Kauai	Australia	18885	20010	-0.028924	0.00866679	-3.33734
LG10	2_Oahu_Kauai_Australia	Oahu	Kauai	Australia	18995	16240	0.0781893	0.0126057	6.20268
LG10	2_Oahu_Kauai_Australia	Oahu	Kauai	Australia	16538	14159	0.0774994	0.0136117	5.69359
LG10	2_Oahu_Kauai_Australia	Oahu	Kauai	Australia	19090	16411	0.0754627	0.0134855	5.59582
LG10	2_Oahu_Kauai_Australia	Oahu	Kauai	Australia	18724	16901	0.0511719	0.0139241	3.67505
LG10	2_Oahu_Kauai_Australia	Oahu	Kauai	Australia	18274	20026	-0.0457441	0.0104111	-4.3938
LG10	2_Oahu_Kauai_Australia	Oahu	Kauai	Australia	15036	15215	-0.00591716	0.009996	-0.591953
LG10	2_Oahu_Kauai_Australia	Oahu	Kauai	Australia	17735	18945	-0.032988	0.00956711	-3.44807
LG10	2_Oahu_Kauai_Australia	Oahu	Kauai	Australia	18271	19980	-0.0446786	0.0104371	-4.28074
LG10	2_Oahu_Kauai_Australia	Oahu	Kauai	Australia	17263	15397	0.0571341	0.0135079	4.22969
LG10	0_Hilo_Kauai_Australia	Hilo	Kauai	Australia	12907	12810	0.00377182	0.00947089	0.398255
LG10	0_Hilo_Kauai_Australia	Hilo	Kauai	Australia	12288	12494	-0.00831248	0.0106675	-0.779236
LG10	0_Hilo_Kauai_Australia	Hilo	Kauai	Australia	12450	9895	0.114343	0.0171688	6.65992
LG10	0_Hilo_Kauai_Australia	Hilo	Kauai	Australia	12693	9942	0.121537	0.0156399	7.77099
LG10	0_Hilo_Kauai_Australia	Hilo	Kauai	Australia	10338	13476	-0.131771	0.0167049	-7.88819
LG10	0_Hilo_Kauai_Australia	Hilo	Kauai	Australia	13204	16249	-0.103385	0.0160801	-6.42938
LG10	0_Hilo_Kauai_Australia	Hilo	Kauai	Australia	11610	11524	0.00371747	0.0104324	0.356339
LG10	0_Hilo_Kauai_Australia	Hilo	Kauai	Australia	14085	11407	0.105053	0.0155004	6.7774
LG10	0_Hilo_Kauai_Australia	Hilo	Kauai	Australia	12382	12425	-0.00173338	0.0103657	-0.167223
LG10	0_Hilo_Kauai_Australia	Hilo	Kauai	Australia	10796	10656	0.0065262	0.0102982	0.633723
LG10	2_Oahu_Kauai_Australia	Oahu	Kauai	Australia	21831	22920	-0.0243346	0.00837833	-2.90447
LG10	2_Oahu_Kauai_Australia	Oahu	Kauai	Australia	22056	19313	0.0663057	0.0123501	5.36884
LG10	2_Oahu_Kauai_Australia	Oahu	Kauai	Australia	22280	19870	0.0571767	0.0126458	4.52141
LG10	2_Oahu_Kauai_Australia	Oahu	Kauai	Australia	21508	18770	0.0679776	0.0124637	5.45406
LG10	2_Oahu_Kauai_Australia	Oahu	Kauai	Australia	20409	18498	0.0491171	0.013564	3.62113
LG10	2_Oahu_Kauai_Australia	Oahu	Kauai	Australia	21247	22999	-0.0395968	0.0101645	-3.89561
LG10	2_Oahu_Kauai_Australia	Oahu	Kauai	Australia	20027	20223	-0.00486957	0.00942008	-0.516935
LG10	2_Oahu_Kauai_Australia	Oahu	Kauai	Australia	20641	21807	-0.0274689	0.00891569	-3.08096
LG10	2_Oahu_Kauai_Australia	Oahu	Kauai	Australia	21377	23054	-0.0377439	0.0100304	-3.76296
LG10	2_Oahu_Kauai_Australia	Oahu	Kauai	Australia	19368	17431	0.0526373	0.0129014	4.07997
LG10	0_Hilo_Kauai_Australia	Hilo	Kauai	Australia	18366	18264	0.0027846	0.0098786	0.281882
LG10	0_Hilo_Kauai_Australia	Hilo	Kauai	Australia	17276	17470	-0.00558338	0.0101425	-0.550494
LG10	0_Hilo_Kauai_Australia	Hilo	Kauai	Australia	17766	15183	0.0783939	0.0152444	5.14249
LG10	0_Hilo_Kauai_Australia	Hilo	Kauai	Australia	17954	15216	0.0825445	0.0145022	5.69185
LG10	0_Hilo_Kauai_Australia	Hilo	Kauai	Australia	15354	18480	-0.0923923	0.0156332	-5.91
LG10	0_Hilo_Kauai_Australia	Hilo	Kauai	Australia	17009	20051	-0.0820831	0.015023	-5.46384
LG10	0_Hilo_Kauai_Australia	Hilo	Kauai	Australia	16494	16346	0.0045067	0.00950684	0.474048
LG10	0_Hilo_Kauai_Australia	Hilo	Kauai	Australia	18454	15707	0.0804133	0.013959	5.76067
LG10	0_Hilo_Kauai_Australia	Hilo	Kauai	Australia	17301	17310	-0.000260033	0.0105658	-0.0246109
LG10	0_Hilo_Kauai_Australia	Hilo	Kauai	Australia	16176	15996	0.00559493	0.00990149	0.565059
LG10	2_Oahu_Kauai_Australia	Oahu	Kauai	Australia	20561	18604	0.0499681	0.0134451	3.71645
LG10	2_Oahu_Kauai_Australia	Oahu	Kauai	Australia	23423	17566	0.142892	0.0162187	8.81031
LG10	2_Oahu_Kauai_Australia	Oahu	Kauai	Australia	19596	14245	0.158122	0.0175773	8.99582
LG10	2_Oahu_Kauai_Australia	Oahu	Kauai	Australia	23369	17641	0.139673	0.0168706	8.27909
LG10	2_Oahu_Kauai_Australia	Oahu	Kauai	Australia	23394	18455	0.118019	0.017432	6.77028
LG10	2_Oahu_Kauai_Australia	Oahu	Kauai	Australia	20632	19312	0.0330463	0.014843	2.22638
LG10	2_Oahu_Kauai_Australia	Oahu	Kauai	Australia	17559	14625	0.0911633	0.0135535	6.72618
LG10	2_Oahu_Kauai_Australia	Oahu	Kauai	Australia	20049	18141	0.0499607	0.0139997	3.56869
LG10	2_Oahu_Kauai_Australia	Oahu	Kauai	Australia	20686	19285	0.0350504	0.0146573	2.39133
LG10	2_Oahu_Kauai_Australia	Oahu	Kauai	Australia	21335	16385	0.13123	0.0171049	7.67206
LG10	0_Hilo_Kauai_Australia	Hilo	Kauai	Australia	15468	12272	0.115213	0.0154302	7.46671
LG10	0_Hilo_Kauai_Australia	Hilo	Kauai	Australia	13925	11014	0.116725	0.0158161	7.38012
LG10	0_Hilo_Kauai_Australia	Hilo	Kauai	Australia	17368	11676	0.195978	0.0182026	10.7665
LG10	0_Hilo_Kauai_Australia	Hilo	Kauai	Australia	17086	11274	0.204936	0.0178581	11.4758
LG10	0_Hilo_Kauai_Australia	Hilo	Kauai	Australia	10427	10531	-0.00496231	0.011626	-0.426827
LG10	0_Hilo_Kauai_Australia	Hilo	Kauai	Australia	12096	12088	0.000330797	0.0118836	0.0278364
LG10	0_Hilo_Kauai_Australia	Hilo	Kauai	Australia	13957	10734	0.130533	0.01566	8.33544
LG10	0_Hilo_Kauai_Australia	Hilo	Kauai	Australia	18105	12311	0.190492	0.0179256	10.6268
LG10	0_Hilo_Kauai_Australia	Hilo	Kauai	Australia	14263	11244	0.11836	0.0153133	7.72923
LG10	0_Hilo_Kauai_Australia	Hilo	Kauai	Australia	13539	10314	0.135203	0.0157212	8.60004
LG10	2_Oahu_Kauai_Australia	Oahu	Kauai	Australia	16544	20308	-0.102138	0.0133048	-7.67679
LG10	2_Oahu_Kauai_Australia	Oahu	Kauai	Australia	13896	13869	0.000972447	0.00990184	0.0982087
LG10	2_Oahu_Kauai_Australia	Oahu	Kauai	Australia	10550	10903	-0.0164546	0.0116383	-1.41383
LG10	2_Oahu_Kauai_Australia	Oahu	Kauai	Australia	16218	16229	-0.000339014	0.0106147	-0.0319382
LG10	2_Oahu_Kauai_Australia	Oahu	Kauai	Australia	14665	15544	-0.0290973	0.0112981	-2.57541
LG10	2_Oahu_Kauai_Australia	Oahu	Kauai	Australia	16576	20984	-0.117359	0.0142192	-8.25354
LG10	2_Oahu_Kauai_Australia	Oahu	Kauai	Australia	11575	14407	-0.108998	0.0154885	-7.03737
LG10	2_Oahu_Kauai_Australia	Oahu	Kauai	Australia	16323	20170	-0.105417	0.013703	-7.69304
LG10	2_Oahu_Kauai_Australia	Oahu	Kauai	Australia	16920	21256	-0.113579	0.0140824	-8.06531
LG10	2_Oahu_Kauai_Australia	Oahu	Kauai	Australia	12886	13694	-0.0303988	0.0106763	-2.84731
LG10	0_Hilo_Kauai_Australia	Hilo	Kauai	Australia	11918	14491	-0.0974289	0.0137292	-7.09649
LG10	0_Hilo_Kauai_Australia	Hilo	Kauai	Australia	10361	13261	-0.122767	0.0144729	-8.48256
LG10	0_Hilo_Kauai_Australia	Hilo	Kauai	Australia	8935	9057	-0.00678079	0.0121498	-0.558098
LG10	0_Hilo_Kauai_Australia	Hilo	Kauai	Australia	9783	9750	0.00168945	0.011154	0.151466
LG10	0_Hilo_Kauai_Australia	Hilo	Kauai	Australia	9879	15633	-0.225541	0.0179813	-12.5431
LG10	0_Hilo_Kauai_Australia	Hilo	Kauai	Australia	13403	19013	-0.173063	0.0176528	-9.80368
LG10	0_Hilo_Kauai_Australia	Hilo	Kauai	Australia	9825	12392	-0.115542	0.0147991	-7.80738
LG10	0_Hilo_Kauai_Australia	Hilo	Kauai	Australia	10509	10533	-0.00114058	0.0110727	-0.103007
LG10	0_Hilo_Kauai_Australia	Hilo	Kauai	Australia	10101	12849	-0.119739	0.0148683	-8.0533
LG10	0_Hilo_Kauai_Australia	Hilo	Kauai	Australia	9481	11996	-0.117102	0.0143829	-8.14177
LG10	2_Oahu_Kauai_Australia	Oahu	Kauai	Australia	16523	20289	-0.102304	0.0132365	-7.72893
LG10	2_Oahu_Kauai_Australia	Oahu	Kauai	Australia	14941	14801	0.00470715	0.00950334	0.495315
LG10	2_Oahu_Kauai_Australia	Oahu	Kauai	Australia	11161	11343	-0.00808745	0.0113193	-0.714484
LG10	2_Oahu_Kauai_Australia	Oahu	Kauai	Australia	15534	15416	0.0038126	0.00977617	0.389989
LG10	2_Oahu_Kauai_Australia	Oahu	Kauai	Australia	15216	15946	-0.023426	0.0111886	-2.09374
LG10	2_Oahu_Kauai_Australia	Oahu	Kauai	Australia	16866	21278	-0.115667	0.0140967	-8.20528
LG10	2_Oahu_Kauai_Australia	Oahu	Kauai	Australia	11659	14424	-0.106008	0.0156251	-6.78447
LG10	2_Oahu_Kauai_Australia	Oahu	Kauai	Australia	16568	20391	-0.103439	0.0136104	-7.59997
LG10	2_Oahu_Kauai_Australia	Oahu	Kauai	Australia	17218	21552	-0.111787	0.0139056	-8.03903
LG10	2_Oahu_Kauai_Australia	Oahu	Kauai	Australia	12725	13366	-0.0245679	0.0102925	-2.38695
LG10	0_Hilo_Kauai_Australia	Hilo	Kauai	Australia	10256	12775	-0.109374	0.0153256	-7.13669
LG10	0_Hilo_Kauai_Australia	Hilo	Kauai	Australia	9396	12225	-0.130845	0.0166706	-7.84883
LG10	0_Hilo_Kauai_Australia	Hilo	Kauai	Australia	8142	8191	-0.00300006	0.0135506	-0.221396
LG10	0_Hilo_Kauai_Australia	Hilo	Kauai	Australia	7603	7478	0.00828857	0.0123716	0.66997
LG10	0_Hilo_Kauai_Australia	Hilo	Kauai	Australia	9003	14750	-0.241948	0.0188638	-12.8261
LG10	0_Hilo_Kauai_Australia	Hilo	Kauai	Australia	12555	18200	-0.183547	0.0181784	-10.097
LG10	0_Hilo_Kauai_Australia	Hilo	Kauai	Australia	9247	11748	-0.119124	0.0172523	-6.9048
LG10	0_Hilo_Kauai_Australia	Hilo	Kauai	Australia	8741	8646	0.00546385	0.0121387	0.450117
LG10	0_Hilo_Kauai_Australia	Hilo	Kauai	Australia	9469	12135	-0.123403	0.0161091	-7.66044
LG10	0_Hilo_Kauai_Australia	Hilo	Kauai	Australia	8914	11387	-0.121817	0.0166565	-7.31346
LG10	2_Oahu_Kauai_Australia	Oahu	Kauai	Australia	18271	19169	-0.023985	0.00908387	-2.6404
LG10	2_Oahu_Kauai_Australia	Oahu	Kauai	Australia	19320	16318	0.0842359	0.0125887	6.6914
LG10	2_Oahu_Kauai_Australia	Oahu	Kauai	Australia	16352	13710	0.087885	0.014074	6.24448
LG10	2_Oahu_Kauai_Australia	Oahu	Kauai	Australia	19200	16218	0.0841945	0.0132863	6.33694
LG10	2_Oahu_Kauai_Australia	Oahu	Kauai	Australia	19858	17763	0.055687	0.0142192	3.91632
LG10	2_Oahu_Kauai_Australia	Oahu	Kauai	Australia	19410	20958	-0.0383472	0.0103509	-3.70473
LG10	2_Oahu_Kauai_Australia	Oahu	Kauai	Australia	14987	14932	0.0018383	0.00958766	0.191736
LG10	2_Oahu_Kauai_Australia	Oahu	Kauai	Australia	18535	19505	-0.0254995	0.00926468	-2.75233
LG10	2_Oahu_Kauai_Australia	Oahu	Kauai	Australia	19124	20572	-0.0364772	0.0105009	-3.47374
LG10	2_Oahu_Kauai_Australia	Oahu	Kauai	Australia	17582	15389	0.066513	0.0135003	4.92679
LG10	0_Hilo_Kauai_Australia	Hilo	Kauai	Australia	13010	12670	0.0132399	0.00954703	1.38681
LG10	0_Hilo_Kauai_Australia	Hilo	Kauai	Australia	12024	11970	0.00225056	0.0102485	0.219599
LG10	0_Hilo_Kauai_Australia	Hilo	Kauai	Australia	12570	9771	0.125285	0.0169318	7.39943
LG10	0_Hilo_Kauai_Australia	Hilo	Kauai	Australia	12393	9430	0.135774	0.0156443	8.67885
LG10	0_Hilo_Kauai_Australia	Hilo	Kauai	Australia	9718	12624	-0.130069	0.0182958	-7.10923
LG10	0_Hilo_Kauai_Australia	Hilo	Kauai	Australia	13225	15968	-0.0939609	0.0164796	-5.70166
LG10	0_Hilo_Kauai_Australia	Hilo	Kauai	Australia	10481	10131	0.0169804	0.0106367	1.5964
LG10	0_Hilo_Kauai_Australia	Hilo	Kauai	Australia	13775	10815	0.120374	0.0148969	8.08048
LG10	0_Hilo_Kauai_Australia	Hilo	Kauai	Australia	12719	12530	0.00748545	0.01022	0.732429
LG10	0_Hilo_Kauai_Australia	Hilo	Kauai	Australia	10504	10100	0.0196078	0.0101452	1.93272
LG10	2_Oahu_Kauai_Australia	Oahu	Kauai	Australia	18341	19823	-0.0388324	0.00896743	-4.33038
LG10	2_Oahu_Kauai_Australia	Oahu	Kauai	Australia	17228	14830	0.0748019	0.0131681	5.68052
LG10	2_Oahu_Kauai_Australia	Oahu	Kauai	Australia	15251	13214	0.0715616	0.0143931	4.97194
LG10	2_Oahu_Kauai_Australia	Oahu	Kauai	Australia	18794	16421	0.0673861	0.0135894	4.95874
LG10	2_Oahu_Kauai_Australia	Oahu	Kauai	Australia	18715	17203	0.0420959	0.0144393	2.91536
LG10	2_Oahu_Kauai_Australia	Oahu	Kauai	Australia	18325	20462	-0.0550958	0.0106292	-5.18341
LG10	2_Oahu_Kauai_Australia	Oahu	Kauai	Australia	14092	14619	-0.0183553	0.00982413	-1.86839
LG10	2_Oahu_Kauai_Australia	Oahu	Kauai	Australia	17989	19567	-0.0420172	0.0096666	-4.34664
LG10	2_Oahu_Kauai_Australia	Oahu	Kauai	Australia	18601	20637	-0.0518885	0.0105934	-4.89817
LG10	2_Oahu_Kauai_Australia	Oahu	Kauai	Australia	16283	14673	0.0520093	0.0138617	3.75201
LG10	0_Hilo_Kauai_Australia	Hilo	Kauai	Australia	13130	13395	-0.00999057	0.0102366	-0.975962
LG10	0_Hilo_Kauai_Australia	Hilo	Kauai	Australia	12284	12837	-0.0220135	0.010678	-2.06156
LG10	0_Hilo_Kauai_Australia	Hilo	Kauai	Australia	11520	9267	0.108385	0.0169157	6.40738
LG10	0_Hilo_Kauai_Australia	Hilo	Kauai	Australia	11719	9359	0.111965	0.0159344	7.02662
LG10	0_Hilo_Kauai_Australia	Hilo	Kauai	Australia	9554	13051	-0.1547	0.0161622	-9.5717
LG10	0_Hilo_Kauai_Australia	Hilo	Kauai	Australia	13314	16669	-0.111897	0.0155093	-7.2148
LG10	0_Hilo_Kauai_Australia	Hilo	Kauai	Australia	10149	10408	-0.0125991	0.0106427	-1.18383
LG10	0_Hilo_Kauai_Australia	Hilo	Kauai	Australia	12630	10256	0.103732	0.0159551	6.50145
LG10	0_Hilo_Kauai_Australia	Hilo	Kauai	Australia	12103	12485	-0.015536	0.0102649	-1.51351
LG10	0_Hilo_Kauai_Australia	Hilo	Kauai	Australia	10232	10428	-0.00948693	0.0109646	-0.865232
LG10	1_Hilo_Oahu_Australia	Hilo	Oahu	Australia	16803	18900	-0.0587346	0.0137422	-4.27403
LG10	1_Hilo_Oahu_Australia	Hilo	Oahu	Australia	15886	18237	-0.0688978	0.0141438	-4.87125
LG10	1_Hilo_Oahu_Australia	Hilo	Oahu	Australia	14854	14453	0.0136827	0.0116036	1.17918
LG10	1_Hilo_Oahu_Australia	Hilo	Oahu	Australia	14867	14266	0.0206295	0.0108091	1.90853
LG10	1_Hilo_Oahu_Australia	Hilo	Oahu	Australia	16369	21588	-0.137498	0.0174715	-7.86982
LG10	1_Hilo_Oahu_Australia	Hilo	Oahu	Australia	18494	23653	-0.122405	0.0170494	-7.17941
LG10	1_Hilo_Oahu_Australia	Hilo	Oahu	Australia	15375	17394	-0.0616131	0.0145655	-4.23006
LG10	1_Hilo_Oahu_Australia	Hilo	Oahu	Australia	15957	15391	0.0180554	0.0109371	1.65084
LG10	1_Hilo_Oahu_Australia	Hilo	Oahu	Australia	15774	17976	-0.0652444	0.0141592	-4.6079
LG10	1_Hilo_Oahu_Australia	Hilo	Oahu	Australia	14860	16844	-0.0625789	0.0144242	-4.33847
LG10	1_Hilo_Oahu_Australia	Hilo	Oahu	Australia	18156	14481	0.112602	0.0147075	7.65613
LG10	1_Hilo_Oahu_Australia	Hilo	Oahu	Australia	16489	13021	0.117519	0.015389	7.63658
LG10	1_Hilo_Oahu_Australia	Hilo	Oahu	Australia	21166	14994	0.170686	0.0172141	9.91548
LG10	1_Hilo_Oahu_Australia	Hilo	Oahu	Australia	21093	14725	0.177788	0.0170413	10.4327
LG10	1_Hilo_Oahu_Australia	Hilo	Oahu	Australia	12860	12368	0.0195021	0.0108755	1.79321
LG10	1_Hilo_Oahu_Australia	Hilo	Oahu	Australia	14675	14109	0.0196637	0.0109251	1.79987
LG10	1_Hilo_Oahu_Australia	Hilo	Oahu	Australia	16852	13147	0.123504	0.0149277	8.27349
LG10	1_Hilo_Oahu_Australia	Hilo	Oahu	Australia	21191	14859	0.175645	0.0171372	10.2493
LG10	1_Hilo_Oahu_Australia	Hilo	Oahu	Australia	17881	14298	0.111346	0.0146093	7.62156
LG10	1_Hilo_Oahu_Australia	Hilo	Oahu	Australia	16845	13067	0.126304	0.0153359	8.23582
LG10	1_Hilo_Oahu_Australia	Hilo	Oahu	Australia	27497	28714	-0.0216506	0.011787	-1.83682
LG10	1_Hilo_Oahu_Australia	Hilo	Oahu	Australia	26804	28296	-0.027078	0.0118663	-2.28193
LG10	1_Hilo_Oahu_Australia	Hilo	Oahu	Australia	26811	25556	0.0239655	0.00954619	2.51048
LG10	1_Hilo_Oahu_Australia	Hilo	Oahu	Australia	26694	25243	0.0279377	0.00952889	2.93189
LG10	1_Hilo_Oahu_Australia	Hilo	Oahu	Australia	27994	32335	-0.0719554	0.0150923	-4.76768
LG10	1_Hilo_Oahu_Australia	Hilo	Oahu	Australia	28457	32694	-0.0692875	0.0148082	-4.67901
LG10	1_Hilo_Oahu_Australia	Hilo	Oahu	Australia	27182	28394	-0.021808	0.0116361	-1.87416
LG10	1_Hilo_Oahu_Australia	Hilo	Oahu	Australia	27497	26085	0.0263521	0.00905897	2.90896
LG10	1_Hilo_Oahu_Australia	Hilo	Oahu	Australia	27538	28821	-0.0227648	0.0119334	-1.90766
LG10	1_Hilo_Oahu_Australia	Hilo	Oahu	Australia	26576	27657	-0.0199325	0.011951	-1.66786
LG10	1_Hilo_Oahu_Australia	Hilo	Oahu	Australia	20736	20012	0.0177677	0.00940608	1.88896
LG10	1_Hilo_Oahu_Australia	Hilo	Oahu	Australia	19262	18830	0.011341	0.00893448	1.26935
LG10	1_Hilo_Oahu_Australia	Hilo	Oahu	Australia	18840	15649	0.0925223	0.0136174	6.79443
LG10	1_Hilo_Oahu_Australia	Hilo	Oahu	Australia	19518	16176	0.0936292	0.0130714	7.16291
LG10	1_Hilo_Oahu_Australia	Hilo	Oahu	Australia	18355	20894	-0.0646895	0.012784	-5.06022
LG10	1_Hilo_Oahu_Australia	Hilo	Oahu	Australia	20260	22697	-0.0567312	0.0125128	-4.53385
LG10	1_Hilo_Oahu_Australia	Hilo	Oahu	Australia	18909	18162	0.0201505	0.00945573	2.13104
LG10	1_Hilo_Oahu_Australia	Hilo	Oahu	Australia	19963	16660	0.0901892	0.0129803	6.94818
LG10	1_Hilo_Oahu_Australia	Hilo	Oahu	Australia	19040	18510	0.0141145	0.00900336	1.56769
LG10	1_Hilo_Oahu_Australia	Hilo	Oahu	Australia	18293	17497	0.0222408	0.00960077	2.31657
LG10	1_Hilo_Oahu_Australia	Hilo	Oahu	Australia	16902	18975	-0.0577807	0.0137309	-4.20808
LG10	1_Hilo_Oahu_Australia	Hilo	Oahu	Australia	15958	18287	-0.0680099	0.0139316	-4.88169
LG10	1_Hilo_Oahu_Australia	Hilo	Oahu	Australia	14837	14405	0.0147733	0.011283	1.30934
LG10	1_Hilo_Oahu_Australia	Hilo	Oahu	Australia	14841	14213	0.0216149	0.0108188	1.9979
LG10	1_Hilo_Oahu_Australia	Hilo	Oahu	Australia	16353	21542	-0.136931	0.0172903	-7.91954
LG10	1_Hilo_Oahu_Australia	Hilo	Oahu	Australia	18563	23678	-0.121091	0.0169715	-7.13495
LG10	1_Hilo_Oahu_Australia	Hilo	Oahu	Australia	15357	17382	-0.0618528	0.0144534	-4.27948
LG10	1_Hilo_Oahu_Australia	Hilo	Oahu	Australia	15902	15267	0.0203728	0.0109959	1.85276
LG10	1_Hilo_Oahu_Australia	Hilo	Oahu	Australia	15783	17946	-0.0641288	0.0140972	-4.54904
LG10	1_Hilo_Oahu_Australia	Hilo	Oahu	Australia	14791	16753	-0.0621988	0.0144307	-4.31017
LG10	1_Hilo_Oahu_Australia	Hilo	Oahu	Australia	16997	16795	0.00597775	0.00978471	0.610927
LG10	1_Hilo_Oahu_Australia	Hilo	Oahu	Australia	15194	15258	-0.00210167	0.0100241	-0.209661
LG10	1_Hilo_Oahu_Australia	Hilo	Oahu	Australia	16037	13351	0.0913979	0.0145565	6.27883
LG10	1_Hilo_Oahu_Australia	Hilo	Oahu	Australia	16868	14007	0.092664	0.0140546	6.59316
LG10	1_Hilo_Oahu_Australia	Hilo	Oahu	Australia	13137	16138	-0.102511	0.0157784	-6.49691
LG10	1_Hilo_Oahu_Australia	Hilo	Oahu	Australia	16683	19525	-0.0784909	0.0149397	-5.25384
LG10	1_Hilo_Oahu_Australia	Hilo	Oahu	Australia	14629	14419	0.00722941	0.00966523	0.747982
LG10	1_Hilo_Oahu_Australia	Hilo	Oahu	Australia	17308	14453	0.0898901	0.0141893	6.33506
LG10	1_Hilo_Oahu_Australia	Hilo	Oahu	Australia	15913	15816	0.00305714	0.0101417	0.301444
LG10	1_Hilo_Oahu_Australia	Hilo	Oahu	Australia	13841	13542	0.0109192	0.00949232	1.15032
LG10	1_Hilo_Oahu_Australia	Hilo	Oahu	Australia	20035	21991	-0.0465426	0.012469	-3.73266
LG10	1_Hilo_Oahu_Australia	Hilo	Oahu	Australia	18524	20806	-0.0580219	0.0130119	-4.45912
LG10	1_Hilo_Oahu_Australia	Hilo	Oahu	Australia	17746	17213	0.0152464	0.00957817	1.59179
LG10	1_Hilo_Oahu_Australia	Hilo	Oahu	Australia	17712	17087	0.0179603	0.0092548	1.94065
LG10	1_Hilo_Oahu_Australia	Hilo	Oahu	Australia	19665	24816	-0.115802	0.0163428	-7.08582
LG10	1_Hilo_Oahu_Australia	Hilo	Oahu	Australia	21905	26957	-0.103393	0.0162066	-6.37968
LG10	1_Hilo_Oahu_Australia	Hilo	Oahu	Australia	18565	20545	-0.0506264	0.0130784	-3.871
LG10	1_Hilo_Oahu_Australia	Hilo	Oahu	Australia	19741	19121	0.0159539	0.00917454	1.73893
LG10	1_Hilo_Oahu_Australia	Hilo	Oahu	Australia	18986	21074	-0.0521218	0.0128345	-4.06107
LG10	1_Hilo_Oahu_Australia	Hilo	Oahu	Australia	17971	19864	-0.050033	0.0132063	-3.78857
LG10	1_Hilo_Oahu_Australia	Hilo	Oahu	Australia	17141	16047	0.0329637	0.00967004	3.40885
LG10	1_Hilo_Oahu_Australia	Hilo	Oahu	Australia	15811	15049	0.0246922	0.00977031	2.52726
LG10	1_Hilo_Oahu_Australia	Hilo	Oahu	Australia	18162	14601	0.10869	0.0139885	7.76992
LG10	1_Hilo_Oahu_Australia	Hilo	Oahu	Australia	17690	13986	0.116934	0.0134692	8.68158
LG10	1_Hilo_Oahu_Australia	Hilo	Oahu	Australia	14457	16584	-0.0685223	0.0153473	-4.46479
LG10	1_Hilo_Oahu_Australia	Hilo	Oahu	Australia	15602	17582	-0.0596673	0.0149952	-3.97911
LG10	1_Hilo_Oahu_Australia	Hilo	Oahu	Australia	16126	15041	0.0348125	0.00922084	3.77541
LG10	1_Hilo_Oahu_Australia	Hilo	Oahu	Australia	18790	15073	0.109766	0.0133698	8.20997
LG10	1_Hilo_Oahu_Australia	Hilo	Oahu	Australia	16497	15572	0.0288441	0.00978133	2.94889
LG10	1_Hilo_Oahu_Australia	Hilo	Oahu	Australia	15642	14488	0.0383007	0.00998698	3.83506
LG10	1_Hilo_Oahu_Australia	Hilo	Oahu	Australia	23464	22592	0.0189335	0.00949034	1.99503
LG10	1_Hilo_Oahu_Australia	Hilo	Oahu	Australia	22879	22196	0.0151525	0.00923574	1.64064
LG10	1_Hilo_Oahu_Australia	Hilo	Oahu	Australia	23043	19564	0.0816532	0.0132585	6.15858
LG10	1_Hilo_Oahu_Australia	Hilo	Oahu	Australia	23373	19730	0.0845185	0.0127893	6.60856
LG10	1_Hilo_Oahu_Australia	Hilo	Oahu	Australia	21574	23854	-0.0501893	0.0123949	-4.0492
LG10	1_Hilo_Oahu_Australia	Hilo	Oahu	Australia	23081	25233	-0.0445419	0.0121596	-3.66311
LG10	1_Hilo_Oahu_Australia	Hilo	Oahu	Australia	22512	21534	0.0222041	0.00947989	2.34223
LG10	1_Hilo_Oahu_Australia	Hilo	Oahu	Australia	23269	19645	0.084448	0.0129149	6.53878
LG10	1_Hilo_Oahu_Australia	Hilo	Oahu	Australia	22251	21418	0.0190753	0.0092872	2.05394
LG10	1_Hilo_Oahu_Australia	Hilo	Oahu	Australia	21348	20281	0.0256312	0.00946045	2.7093
LG10	1_Hilo_Oahu_Australia	Hilo	Oahu	Australia	17406	19376	-0.0535588	0.0130817	-4.09419
LG10	1_Hilo_Oahu_Australia	Hilo	Oahu	Australia	16885	19150	-0.0628556	0.0134187	-4.68419
LG10	1_Hilo_Oahu_Australia	Hilo	Oahu	Australia	16975	16519	0.0136144	0.0105687	1.28818
LG10	1_Hilo_Oahu_Australia	Hilo	Oahu	Australia	16423	15778	0.0200304	0.0101357	1.97623
LG10	1_Hilo_Oahu_Australia	Hilo	Oahu	Australia	18252	23432	-0.124268	0.0166813	-7.44958
LG10	1_Hilo_Oahu_Australia	Hilo	Oahu	Australia	18873	23853	-0.116557	0.0164765	-7.07414
LG10	1_Hilo_Oahu_Australia	Hilo	Oahu	Australia	17526	19506	-0.0534673	0.0129727	-4.12154
LG10	1_Hilo_Oahu_Australia	Hilo	Oahu	Australia	17915	17269	0.0183606	0.00938271	1.95686
LG10	1_Hilo_Oahu_Australia	Hilo	Oahu	Australia	17279	19369	-0.057029	0.0132419	-4.30671
LG10	1_Hilo_Oahu_Australia	Hilo	Oahu	Australia	16642	18545	-0.0540825	0.0136347	-3.96653
LG10	2_Oahu_Kauai_Australia	Oahu	Kauai	Australia	18557	19319	-0.0201183	0.00973118	-2.0674
LG10	2_Oahu_Kauai_Australia	Oahu	Kauai	Australia	19009	20392	-0.0351006	0.0107985	-3.2505
LG10	2_Oahu_Kauai_Australia	Oahu	Kauai	Australia	14732	16585	-0.0591691	0.01309	-4.52017
LG10	2_Oahu_Kauai_Australia	Oahu	Kauai	Australia	20039	21421	-0.0333333	0.0111046	-3.00177
LG10	2_Oahu_Kauai_Australia	Oahu	Kauai	Australia	18653	20707	-0.052185	0.0112429	-4.64157
LG10	2_Oahu_Kauai_Australia	Oahu	Kauai	Australia	20200	21062	-0.0208909	0.00946785	-2.20651
LG10	2_Oahu_Kauai_Australia	Oahu	Kauai	Australia	16035	16311	-0.00853274	0.0101398	-0.841512
LG10	2_Oahu_Kauai_Australia	Oahu	Kauai	Australia	19761	20179	-0.0104657	0.00851367	-1.22928
LG10	2_Oahu_Kauai_Australia	Oahu	Kauai	Australia	20308	21281	-0.0233956	0.00929819	-2.51615
LG10	2_Oahu_Kauai_Australia	Oahu	Kauai	Australia	15596	17943	-0.0699782	0.0121309	-5.76858
LG10	0_Hilo_Kauai_Australia	Hilo	Kauai	Australia	15350	15429	-0.00256668	0.0110023	-0.233286
LG10	0_Hilo_Kauai_Australia	Hilo	Kauai	Australia	14144	14344	-0.0070205	0.0104769	-0.670095
LG10	0_Hilo_Kauai_Australia	Hilo	Kauai	Australia	12972	14972	-0.0715717	0.0125031	-5.72431
LG10	0_Hilo_Kauai_Australia	Hilo	Kauai	Australia	12823	14559	-0.0633993	0.013086	-4.84482
LG10	0_Hilo_Kauai_Australia	Hilo	Kauai	Australia	15029	13446	0.0555926	0.0128951	4.31115
LG10	0_Hilo_Kauai_Australia	Hilo	Kauai	Australia	17349	15545	0.0548428	0.0122453	4.47867
LG10	0_Hilo_Kauai_Australia	Hilo	Kauai	Australia	13027	13282	-0.0096925	0.0115411	-0.839822
LG10	0_Hilo_Kauai_Australia	Hilo	Kauai	Australia	13478	15340	-0.0646124	0.0115963	-5.5718
LG10	0_Hilo_Kauai_Australia	Hilo	Kauai	Australia	14749	14649	0.00340159	0.0112718	0.301779
LG10	0_Hilo_Kauai_Australia	Hilo	Kauai	Australia	12858	13331	-0.018061	0.0108601	-1.66305
LG10	2_Oahu_Kauai_Australia	Oahu	Kauai	Australia	20184	19228	0.0242566	0.0104699	2.3168
LG10	2_Oahu_Kauai_Australia	Oahu	Kauai	Australia	16877	16492	0.0115376	0.00951052	1.21315
LG10	2_Oahu_Kauai_Australia	Oahu	Kauai	Australia	13887	13989	-0.00365906	0.0121257	-0.301761
LG10	2_Oahu_Kauai_Australia	Oahu	Kauai	Australia	17586	17251	0.00961621	0.0102938	0.934173
LG10	2_Oahu_Kauai_Australia	Oahu	Kauai	Australia	16021	16344	-0.00997992	0.0108805	-0.917231
LG10	2_Oahu_Kauai_Australia	Oahu	Kauai	Australia	21238	20410	0.0198809	0.0111067	1.78999
LG10	2_Oahu_Kauai_Australia	Oahu	Kauai	Australia	16584	15092	0.0471019	0.0110207	4.27396
LG10	2_Oahu_Kauai_Australia	Oahu	Kauai	Australia	20683	19383	0.0324465	0.0104714	3.09859
LG10	2_Oahu_Kauai_Australia	Oahu	Kauai	Australia	21284	20535	0.0179105	0.011111	1.61196
LG10	2_Oahu_Kauai_Australia	Oahu	Kauai	Australia	14417	14981	-0.019185	0.010546	-1.81916
LG10	0_Hilo_Kauai_Australia	Hilo	Kauai	Australia	15669	14008	0.0559693	0.0113588	4.92738
LG10	0_Hilo_Kauai_Australia	Hilo	Kauai	Australia	14821	13221	0.0570573	0.0118146	4.82937
LG10	0_Hilo_Kauai_Australia	Hilo	Kauai	Australia	10241	10472	-0.0111524	0.0120842	-0.922895
LG10	0_Hilo_Kauai_Australia	Hilo	Kauai	Australia	10396	10331	0.00313601	0.0123226	0.254492
LG10	0_Hilo_Kauai_Australia	Hilo	Kauai	Australia	16442	13223	0.108512	0.0138739	7.82131
LG10	0_Hilo_Kauai_Australia	Hilo	Kauai	Australia	19818	16427	0.0935577	0.0130439	7.17251
LG10	0_Hilo_Kauai_Australia	Hilo	Kauai	Australia	12567	11147	0.0598802	0.0123075	4.86535
LG10	0_Hilo_Kauai_Australia	Hilo	Kauai	Australia	11618	11701	-0.00355933	0.012471	-0.285407
LG10	0_Hilo_Kauai_Australia	Hilo	Kauai	Australia	14894	13049	0.0660273	0.0122297	5.39893
LG10	0_Hilo_Kauai_Australia	Hilo	Kauai	Australia	12299	11022	0.0547575	0.0122526	4.46905
LG10	2_Oahu_Kauai_Australia	Oahu	Kauai	Australia	20156	20618	-0.0113308	0.00964837	-1.17437
LG10	2_Oahu_Kauai_Australia	Oahu	Kauai	Australia	17919	18934	-0.0275419	0.0101426	-2.71545
LG10	2_Oahu_Kauai_Australia	Oahu	Kauai	Australia	16979	18457	-0.041709	0.0127417	-3.27343
LG10	2_Oahu_Kauai_Australia	Oahu	Kauai	Australia	17508	18503	-0.0276305	0.0100019	-2.76251
LG10	2_Oahu_Kauai_Australia	Oahu	Kauai	Australia	18851	20536	-0.0427806	0.0110636	-3.86679
LG10	2_Oahu_Kauai_Australia	Oahu	Kauai	Australia	20671	21262	-0.0140939	0.00989885	-1.42379
LG10	2_Oahu_Kauai_Australia	Oahu	Kauai	Australia	16866	16738	0.00380907	0.010451	0.36447
LG10	2_Oahu_Kauai_Australia	Oahu	Kauai	Australia	19982	20139	-0.00391316	0.00933273	-0.419295
LG10	2_Oahu_Kauai_Australia	Oahu	Kauai	Australia	20628	21305	-0.0161448	0.00985332	-1.63851
LG10	2_Oahu_Kauai_Australia	Oahu	Kauai	Australia	16374	18336	-0.0565255	0.0113405	-4.98441
LG10	0_Hilo_Kauai_Australia	Hilo	Kauai	Australia	14589	14330	0.00895605	0.0102248	0.875913
LG10	0_Hilo_Kauai_Australia	Hilo	Kauai	Australia	13132	12951	0.00693939	0.0110376	0.628704
LG10	0_Hilo_Kauai_Australia	Hilo	Kauai	Australia	11386	13054	-0.0682488	0.0125567	-5.43524
LG10	0_Hilo_Kauai_Australia	Hilo	Kauai	Australia	11986	13382	-0.05503	0.0128488	-4.28289
LG10	0_Hilo_Kauai_Australia	Hilo	Kauai	Australia	13661	11882	0.0696473	0.0135627	5.13521
LG10	0_Hilo_Kauai_Australia	Hilo	Kauai	Australia	17147	15189	0.0605517	0.0127613	4.74494
LG10	0_Hilo_Kauai_Australia	Hilo	Kauai	Australia	12452	12414	0.00152819	0.00976674	0.156469
LG10	0_Hilo_Kauai_Australia	Hilo	Kauai	Australia	13704	15205	-0.0519215	0.0110618	-4.69377
LG10	0_Hilo_Kauai_Australia	Hilo	Kauai	Australia	13935	13458	0.0174132	0.0118364	1.47116
LG10	0_Hilo_Kauai_Australia	Hilo	Kauai	Australia	12089	12224	-0.00555258	0.00973147	-0.57058
LG10	2_Oahu_Kauai_Australia	Oahu	Kauai	Australia	19970	20556	-0.0144598	0.00992797	-1.45648
LG10	2_Oahu_Kauai_Australia	Oahu	Kauai	Australia	17843	18954	-0.0301927	0.00921835	-3.27528
LG10	2_Oahu_Kauai_Australia	Oahu	Kauai	Australia	15773	17353	-0.0476967	0.0120245	-3.96661
LG10	2_Oahu_Kauai_Australia	Oahu	Kauai	Australia	17984	19046	-0.0286794	0.00951621	-3.01375
LG10	2_Oahu_Kauai_Australia	Oahu	Kauai	Australia	17929	19677	-0.0464819	0.0101441	-4.58218
LG10	2_Oahu_Kauai_Australia	Oahu	Kauai	Australia	19630	20262	-0.0158428	0.0101409	-1.56227
LG10	2_Oahu_Kauai_Australia	Oahu	Kauai	Australia	15833	15820	0.000410704	0.0102841	0.0399357
LG10	2_Oahu_Kauai_Australia	Oahu	Kauai	Australia	19171	19335	-0.00425908	0.0095439	-0.446262
LG10	2_Oahu_Kauai_Australia	Oahu	Kauai	Australia	19662	20397	-0.0183479	0.0100286	-1.82956
LG10	2_Oahu_Kauai_Australia	Oahu	Kauai	Australia	16548	18574	-0.0576846	0.0114568	-5.03499
LG10	0_Hilo_Kauai_Australia	Hilo	Kauai	Australia	13560	13392	0.0062333	0.0094286	0.661106
LG10	0_Hilo_Kauai_Australia	Hilo	Kauai	Australia	13094	12986	0.0041411	0.0109894	0.376829
LG10	0_Hilo_Kauai_Australia	Hilo	Kauai	Australia	10582	12319	-0.0758482	0.0127681	-5.94045
LG10	0_Hilo_Kauai_Australia	Hilo	Kauai	Australia	11174	12622	-0.0608506	0.0118645	-5.12878
LG10	0_Hilo_Kauai_Australia	Hilo	Kauai	Australia	13176	11481	0.0687432	0.0136227	5.0462
LG10	0_Hilo_Kauai_Australia	Hilo	Kauai	Australia	16139	14239	0.0625453	0.0125098	4.9997
LG10	0_Hilo_Kauai_Australia	Hilo	Kauai	Australia	11866	11979	-0.00473894	0.0105369	-0.449745
LG10	0_Hilo_Kauai_Australia	Hilo	Kauai	Australia	12789	14385	-0.0587326	0.0107018	-5.48812
LG10	0_Hilo_Kauai_Australia	Hilo	Kauai	Australia	13259	12839	0.0160932	0.0108242	1.48677
LG10	0_Hilo_Kauai_Australia	Hilo	Kauai	Australia	10957	11166	-0.00944718	0.0101826	-0.927772
LG10	2_Oahu_Kauai_Australia	Oahu	Kauai	Australia	23329	23375	-0.000984926	0.00895444	-0.109993
LG10	2_Oahu_Kauai_Australia	Oahu	Kauai	Australia	21344	21971	-0.0144753	0.00967097	-1.49678
LG10	2_Oahu_Kauai_Australia	Oahu	Kauai	Australia	21959	23086	-0.0250194	0.0111173	-2.2505
LG10	2_Oahu_Kauai_Australia	Oahu	Kauai	Australia	20722	21324	-0.0143176	0.00997677	-1.4351
LG10	2_Oahu_Kauai_Australia	Oahu	Kauai	Australia	19906	21197	-0.0314089	0.0107689	-2.91663
LG10	2_Oahu_Kauai_Australia	Oahu	Kauai	Australia	23032	23231	-0.00430149	0.00935782	-0.459668
LG10	2_Oahu_Kauai_Australia	Oahu	Kauai	Australia	21416	20915	0.0118353	0.00938368	1.26126
LG10	2_Oahu_Kauai_Australia	Oahu	Kauai	Australia	22485	22208	0.00619784	0.00874074	0.709075
LG10	2_Oahu_Kauai_Australia	Oahu	Kauai	Australia	23120	23404	-0.00610438	0.0094047	-0.649077
LG10	2_Oahu_Kauai_Australia	Oahu	Kauai	Australia	18910	20464	-0.0394677	0.0108526	-3.6367
LG10	0_Hilo_Kauai_Australia	Hilo	Kauai	Australia	19525	18891	0.0165035	0.00915098	1.80347
LG10	0_Hilo_Kauai_Australia	Hilo	Kauai	Australia	18546	17923	0.017083	0.0096587	1.76866
LG10	0_Hilo_Kauai_Australia	Hilo	Kauai	Australia	16427	17696	-0.037189	0.0116855	-3.18248
LG10	0_Hilo_Kauai_Australia	Hilo	Kauai	Australia	16858	17834	-0.0281333	0.0116572	-2.41339
LG10	0_Hilo_Kauai_Australia	Hilo	Kauai	Australia	18760	16604	0.0609659	0.0123096	4.95271
LG10	0_Hilo_Kauai_Australia	Hilo	Kauai	Australia	20401	18053	0.06106	0.0115295	5.29598
LG10	0_Hilo_Kauai_Australia	Hilo	Kauai	Australia	17353	16895	0.013373	0.00897781	1.48957
LG10	0_Hilo_Kauai_Australia	Hilo	Kauai	Australia	17478	18560	-0.0300239	0.0102402	-2.93197
LG10	0_Hilo_Kauai_Australia	Hilo	Kauai	Australia	18656	17803	0.0233961	0.0104761	2.2333
LG10	0_Hilo_Kauai_Australia	Hilo	Kauai	Australia	16873	16600	0.00815583	0.00970248	0.840592
LG10	2_Oahu_Kauai_Australia	Oahu	Kauai	Australia	18615	21559	-0.0732812	0.0108393	-6.76068
LG10	2_Oahu_Kauai_Australia	Oahu	Kauai	Australia	19624	23066	-0.0806278	0.0114336	-7.05182
LG10	2_Oahu_Kauai_Australia	Oahu	Kauai	Australia	15984	19922	-0.109675	0.0128794	-8.51555
LG10	2_Oahu_Kauai_Australia	Oahu	Kauai	Australia	19762	23172	-0.0794242	0.0115471	-6.87829
LG10	2_Oahu_Kauai_Australia	Oahu	Kauai	Australia	19852	23926	-0.0930604	0.0113776	-8.17928
LG10	2_Oahu_Kauai_Australia	Oahu	Kauai	Australia	18767	21726	-0.0730744	0.0108737	-6.72026
LG10	2_Oahu_Kauai_Australia	Oahu	Kauai	Australia	15291	17707	-0.0732166	0.0112055	-6.53397
LG10	2_Oahu_Kauai_Australia	Oahu	Kauai	Australia	18251	20757	-0.0642432	0.0108131	-5.94125
LG10	2_Oahu_Kauai_Australia	Oahu	Kauai	Australia	18826	21856	-0.0744801	0.0110957	-6.71249
LG10	2_Oahu_Kauai_Australia	Oahu	Kauai	Australia	17512	21914	-0.111652	0.0118514	-9.42097
LG10	0_Hilo_Kauai_Australia	Hilo	Kauai	Australia	13297	15466	-0.0754094	0.0116359	-6.48074
LG10	0_Hilo_Kauai_Australia	Hilo	Kauai	Australia	11835	14024	-0.0846514	0.0116347	-7.27574
LG10	0_Hilo_Kauai_Australia	Hilo	Kauai	Australia	13488	17550	-0.130872	0.0120292	-10.8796
LG10	0_Hilo_Kauai_Australia	Hilo	Kauai	Australia	13286	17071	-0.124683	0.0125574	-9.92901
LG10	0_Hilo_Kauai_Australia	Hilo	Kauai	Australia	10046	10341	-0.01447	0.0111665	-1.29584
LG10	0_Hilo_Kauai_Australia	Hilo	Kauai	Australia	11732	11837	-0.004455	0.0109952	-0.405176
LG10	0_Hilo_Kauai_Australia	Hilo	Kauai	Australia	11576	13975	-0.0938907	0.0119239	-7.87414
LG10	0_Hilo_Kauai_Australia	Hilo	Kauai	Australia	14160	18090	-0.12186	0.0115295	-10.5694
LG10	0_Hilo_Kauai_Australia	Hilo	Kauai	Australia	12071	14040	-0.0754088	0.0122509	-6.15539
LG10	0_Hilo_Kauai_Australia	Hilo	Kauai	Australia	11102	13632	-0.102288	0.011468	-8.91944
LG10	2_Oahu_Kauai_Australia	Oahu	Kauai	Australia	19443	18865	0.0150882	0.0114568	1.31697
LG10	2_Oahu_Kauai_Australia	Oahu	Kauai	Australia	14696	14671	0.000851296	0.0112786	0.0754788
LG10	2_Oahu_Kauai_Australia	Oahu	Kauai	Australia	10733	11174	-0.0201306	0.0114941	-1.75138
LG10	2_Oahu_Kauai_Australia	Oahu	Kauai	Australia	17591	17513	0.00222197	0.0116447	0.190814
LG10	2_Oahu_Kauai_Australia	Oahu	Kauai	Australia	15216	15891	-0.0216993	0.0104576	-2.07497
LG10	2_Oahu_Kauai_Australia	Oahu	Kauai	Australia	19373	18874	0.0130468	0.0120689	1.08102
LG10	2_Oahu_Kauai_Australia	Oahu	Kauai	Australia	13970	12842	0.0420707	0.0120755	3.48397
LG10	2_Oahu_Kauai_Australia	Oahu	Kauai	Australia	19119	18156	0.025835	0.0114102	2.26421
LG10	2_Oahu_Kauai_Australia	Oahu	Kauai	Australia	19697	19258	0.0112694	0.0116224	0.96963
LG10	2_Oahu_Kauai_Australia	Oahu	Kauai	Australia	13143	14093	-0.0348803	0.0111468	-3.12917
LG10	0_Hilo_Kauai_Australia	Hilo	Kauai	Australia	15030	13654	0.047971	0.0117093	4.09684
LG10	0_Hilo_Kauai_Australia	Hilo	Kauai	Australia	13555	12285	0.0491486	0.0122465	4.01327
LG10	0_Hilo_Kauai_Australia	Hilo	Kauai	Australia	9943	10514	-0.0279122	0.0146466	-1.90571
LG10	0_Hilo_Kauai_Australia	Hilo	Kauai	Australia	10896	11147	-0.0113868	0.0133919	-0.850276
LG10	0_Hilo_Kauai_Australia	Hilo	Kauai	Australia	14987	12098	0.106664	0.0140599	7.58639
LG10	0_Hilo_Kauai_Australia	Hilo	Kauai	Australia	18616	15493	0.0915594	0.0136871	6.68945
LG10	0_Hilo_Kauai_Australia	Hilo	Kauai	Australia	12851	11772	0.0438208	0.0129824	3.3754
LG10	0_Hilo_Kauai_Australia	Hilo	Kauai	Australia	11734	12200	-0.0194702	0.0126871	-1.53465
LG10	0_Hilo_Kauai_Australia	Hilo	Kauai	Australia	13314	11792	0.060623	0.0119184	5.0865
LG10	0_Hilo_Kauai_Australia	Hilo	Kauai	Australia	12489	11558	0.0387159	0.0134538	2.87769
LG10	2_Oahu_Kauai_Australia	Oahu	Kauai	Australia	19755	18826	0.0240792	0.0111331	2.16285
LG10	2_Oahu_Kauai_Australia	Oahu	Kauai	Australia	15842	15446	0.0126566	0.01037	1.2205
LG10	2_Oahu_Kauai_Australia	Oahu	Kauai	Australia	12067	12170	-0.0042497	0.0130968	-0.324484
LG10	2_Oahu_Kauai_Australia	Oahu	Kauai	Australia	16527	16112	0.0127148	0.0108058	1.17667
LG10	2_Oahu_Kauai_Australia	Oahu	Kauai	Australia	16108	16399	-0.00895192	0.0102264	-0.875375
LG10	2_Oahu_Kauai_Australia	Oahu	Kauai	Australia	20272	19416	0.0215682	0.011245	1.91802
LG10	2_Oahu_Kauai_Australia	Oahu	Kauai	Australia	14540	13022	0.0550758	0.0116454	4.72942
LG10	2_Oahu_Kauai_Australia	Oahu	Kauai	Australia	19972	18667	0.0337742	0.0103343	3.26817
LG10	2_Oahu_Kauai_Australia	Oahu	Kauai	Australia	20514	19736	0.0193292	0.010773	1.79423
LG10	2_Oahu_Kauai_Australia	Oahu	Kauai	Australia	13657	14173	-0.0185411	0.0119651	-1.5496
LG10	0_Hilo_Kauai_Australia	Hilo	Kauai	Australia	13154	11468	0.0684754	0.0120393	5.68767
LG10	0_Hilo_Kauai_Australia	Hilo	Kauai	Australia	12402	10802	0.0689536	0.0130485	5.2844
LG10	0_Hilo_Kauai_Australia	Hilo	Kauai	Australia	8624	8861	-0.0135545	0.0141041	-0.961034
LG10	0_Hilo_Kauai_Australia	Hilo	Kauai	Australia	8207	8138	0.00422147	0.0134441	0.314003
LG10	0_Hilo_Kauai_Australia	Hilo	Kauai	Australia	14322	11089	0.127228	0.0136825	9.29863
LG10	0_Hilo_Kauai_Australia	Hilo	Kauai	Australia	17936	14550	0.10423	0.0131827	7.90655
LG10	0_Hilo_Kauai_Australia	Hilo	Kauai	Australia	11935	10501	0.0639151	0.0125064	5.1106
LG10	0_Hilo_Kauai_Australia	Hilo	Kauai	Australia	9615	9743	-0.00661225	0.0119491	-0.55337
LG10	0_Hilo_Kauai_Australia	Hilo	Kauai	Australia	12738	10874	0.0789429	0.0123824	6.3754
LG10	0_Hilo_Kauai_Australia	Hilo	Kauai	Australia	11509	10224	0.0591267	0.012752	4.63665
LG10	2_Oahu_Kauai_Australia	Oahu	Kauai	Australia	19468	19867	-0.0101436	0.00994944	-1.01952
LG10	2_Oahu_Kauai_Australia	Oahu	Kauai	Australia	18204	19101	-0.024045	0.0101674	-2.3649
LG10	2_Oahu_Kauai_Australia	Oahu	Kauai	Australia	15535	16928	-0.0429104	0.0126736	-3.38581
LG10	2_Oahu_Kauai_Australia	Oahu	Kauai	Australia	17919	18825	-0.0246571	0.0102619	-2.40278
LG10	2_Oahu_Kauai_Australia	Oahu	Kauai	Australia	19049	20659	-0.040546	0.0110629	-3.66505
LG10	2_Oahu_Kauai_Australia	Oahu	Kauai	Australia	20816	21289	-0.0112338	0.00991118	-1.13345
LG10	2_Oahu_Kauai_Australia	Oahu	Kauai	Australia	15957	15735	0.00700492	0.0103473	0.676982
LG10	2_Oahu_Kauai_Australia	Oahu	Kauai	Australia	20024	20069	-0.00112239	0.0090071	-0.124612
LG10	2_Oahu_Kauai_Australia	Oahu	Kauai	Australia	20614	21164	-0.0131648	0.00953458	-1.38074
LG10	2_Oahu_Kauai_Australia	Oahu	Kauai	Australia	16626	18510	-0.0536202	0.0118004	-4.54395
LG10	0_Hilo_Kauai_Australia	Hilo	Kauai	Australia	13579	13204	0.0140014	0.0102587	1.36483
LG10	0_Hilo_Kauai_Australia	Hilo	Kauai	Australia	12817	12474	0.0135621	0.0107867	1.2573
LG10	0_Hilo_Kauai_Australia	Hilo	Kauai	Australia	10831	12330	-0.0647209	0.0130318	-4.96637
LG10	0_Hilo_Kauai_Australia	Hilo	Kauai	Australia	10905	12154	-0.0541654	0.0127962	-4.23294
LG10	0_Hilo_Kauai_Australia	Hilo	Kauai	Australia	12705	10756	0.083074	0.0142749	5.81957
LG10	0_Hilo_Kauai_Australia	Hilo	Kauai	Australia	15987	13904	0.0696865	0.0127844	5.45091
LG10	0_Hilo_Kauai_Australia	Hilo	Kauai	Australia	10762	10602	0.00748923	0.0102245	0.732477
LG10	0_Hilo_Kauai_Australia	Hilo	Kauai	Australia	12471	13847	-0.0522836	0.0107139	-4.87998
LG10	0_Hilo_Kauai_Australia	Hilo	Kauai	Australia	13652	13064	0.0220093	0.0117263	1.87692
LG10	0_Hilo_Kauai_Australia	Hilo	Kauai	Australia	10709	10721	-0.000559963	0.00995721	-0.0562369
LG10	2_Oahu_Kauai_Australia	Oahu	Kauai	Australia	19649	20371	-0.018041	0.00906451	-1.99029
LG10	2_Oahu_Kauai_Australia	Oahu	Kauai	Australia	16115	17423	-0.0390005	0.0103974	-3.75099
LG10	2_Oahu_Kauai_Australia	Oahu	Kauai	Australia	14430	16175	-0.0570168	0.0125822	-4.53155
LG10	2_Oahu_Kauai_Australia	Oahu	Kauai	Australia	17933	19248	-0.0353675	0.010168	-3.47831
LG10	2_Oahu_Kauai_Australia	Oahu	Kauai	Australia	17705	19691	-0.0531073	0.011098	-4.78529
LG10	2_Oahu_Kauai_Australia	Oahu	Kauai	Australia	19647	20446	-0.0199287	0.00970832	-2.05274
LG10	2_Oahu_Kauai_Australia	Oahu	Kauai	Australia	14900	15094	-0.00646796	0.0103105	-0.627314
LG10	2_Oahu_Kauai_Australia	Oahu	Kauai	Australia	19347	19703	-0.00911652	0.00918691	-0.992337
LG10	2_Oahu_Kauai_Australia	Oahu	Kauai	Australia	19955	20861	-0.0221972	0.00953086	-2.32898
LG10	2_Oahu_Kauai_Australia	Oahu	Kauai	Australia	15308	17586	-0.0692528	0.0112868	-6.13572
LG10	0_Hilo_Kauai_Australia	Hilo	Kauai	Australia	13871	13832	0.00140779	0.0098197	0.143364
LG10	0_Hilo_Kauai_Australia	Hilo	Kauai	Australia	13305	13371	-0.00247413	0.0101299	-0.244241
LG10	0_Hilo_Kauai_Australia	Hilo	Kauai	Australia	10220	12108	-0.0845575	0.0125927	-6.71481
LG10	0_Hilo_Kauai_Australia	Hilo	Kauai	Australia	10647	12268	-0.0707397	0.0126251	-5.60309
LG10	0_Hilo_Kauai_Australia	Hilo	Kauai	Australia	12458	10823	0.0702289	0.0130288	5.3903
LG10	0_Hilo_Kauai_Australia	Hilo	Kauai	Australia	16177	14348	0.0599181	0.0120612	4.96784
LG10	0_Hilo_Kauai_Australia	Hilo	Kauai	Australia	10755	10998	-0.0111709	0.00922824	-1.21051
LG10	0_Hilo_Kauai_Australia	Hilo	Kauai	Australia	11691	13463	-0.070446	0.0109887	-6.41075
LG10	0_Hilo_Kauai_Australia	Hilo	Kauai	Australia	13121	12947	0.00667485	0.0101969	0.654596
LG10	0_Hilo_Kauai_Australia	Hilo	Kauai	Australia	10770	11162	-0.0178734	0.0102194	-1.74898
LG10	1_Hilo_Oahu_Australia	Hilo	Oahu	Australia	19697	18107	0.042059	0.0108885	3.86272
LG10	1_Hilo_Oahu_Australia	Hilo	Oahu	Australia	18959	17418	0.0423619	0.0112441	3.76749
LG10	1_Hilo_Oahu_Australia	Hilo	Oahu	Australia	15415	15718	-0.00973244	0.0123556	-0.787696
LG10	1_Hilo_Oahu_Australia	Hilo	Oahu	Australia	15668	15667	3.19132e-05	0.0115194	0.00277038
LG10	1_Hilo_Oahu_Australia	Hilo	Oahu	Australia	21440	18257	0.0801824	0.0126774	6.32484
LG10	1_Hilo_Oahu_Australia	Hilo	Oahu	Australia	23623	20317	0.075239	0.0122767	6.12858
LG10	1_Hilo_Oahu_Australia	Hilo	Oahu	Australia	18071	16694	0.0396088	0.0115664	3.42448
LG10	1_Hilo_Oahu_Australia	Hilo	Oahu	Australia	16914	17025	-0.00327057	0.0110169	-0.296869
LG10	1_Hilo_Oahu_Australia	Hilo	Oahu	Australia	18771	16991	0.0497735	0.0110343	4.51081
LG10	1_Hilo_Oahu_Australia	Hilo	Oahu	Australia	17471	16212	0.0373779	0.0119027	3.14029
LG10	1_Hilo_Oahu_Australia	Hilo	Oahu	Australia	15957	17593	-0.048763	0.0125986	-3.87051
LG10	1_Hilo_Oahu_Australia	Hilo	Oahu	Australia	14430	16129	-0.0555974	0.0121617	-4.57153
LG10	1_Hilo_Oahu_Australia	Hilo	Oahu	Australia	17362	20865	-0.0916368	0.0128272	-7.14394
LG10	1_Hilo_Oahu_Australia	Hilo	Oahu	Australia	17206	20459	-0.0863667	0.0130493	-6.6185
LG10	1_Hilo_Oahu_Australia	Hilo	Oahu	Australia	12747	12796	-0.00191833	0.0117913	-0.162691
LG10	1_Hilo_Oahu_Australia	Hilo	Oahu	Australia	14466	14346	0.00416493	0.0112157	0.37135
LG10	1_Hilo_Oahu_Australia	Hilo	Oahu	Australia	14643	16426	-0.0573884	0.0126714	-4.52896
LG10	1_Hilo_Oahu_Australia	Hilo	Oahu	Australia	17274	20638	-0.0887318	0.0125841	-7.05111
LG10	1_Hilo_Oahu_Australia	Hilo	Oahu	Australia	15685	17138	-0.0442677	0.0119422	-3.70683
LG10	1_Hilo_Oahu_Australia	Hilo	Oahu	Australia	14488	16515	-0.0653808	0.0126807	-5.15591
LG10	1_Hilo_Oahu_Australia	Hilo	Oahu	Australia	30330	28231	0.035843	0.00977515	3.66675
LG10	1_Hilo_Oahu_Australia	Hilo	Oahu	Australia	29713	27684	0.0353503	0.00963282	3.66978
LG10	1_Hilo_Oahu_Australia	Hilo	Oahu	Australia	27580	27435	0.00263564	0.0104163	0.25303
LG10	1_Hilo_Oahu_Australia	Hilo	Oahu	Australia	27609	27094	0.00941448	0.0101095	0.931252
LG10	1_Hilo_Oahu_Australia	Hilo	Oahu	Australia	32961	29240	0.0598222	0.01103	5.42357
LG10	1_Hilo_Oahu_Australia	Hilo	Oahu	Australia	33401	29539	0.06136	0.0108675	5.64617
LG10	1_Hilo_Oahu_Australia	Hilo	Oahu	Australia	29913	28003	0.0329788	0.00983714	3.35248
LG10	1_Hilo_Oahu_Australia	Hilo	Oahu	Australia	28551	28191	0.00634451	0.0095687	0.663048
LG10	1_Hilo_Oahu_Australia	Hilo	Oahu	Australia	30434	28103	0.039821	0.0096564	4.12379
LG10	1_Hilo_Oahu_Australia	Hilo	Oahu	Australia	29396	27684	0.029993	0.00991511	3.02498
LG10	1_Hilo_Oahu_Australia	Hilo	Oahu	Australia	21716	20928	0.0184786	0.00949975	1.94516
LG10	1_Hilo_Oahu_Australia	Hilo	Oahu	Australia	20468	19734	0.0182578	0.00929217	1.96486
LG10	1_Hilo_Oahu_Australia	Hilo	Oahu	Australia	18211	19375	-0.030969	0.0113177	-2.73632
LG10	1_Hilo_Oahu_Australia	Hilo	Oahu	Australia	18943	19764	-0.0212106	0.0114154	-1.85807
LG10	1_Hilo_Oahu_Australia	Hilo	Oahu	Australia	21308	18785	0.0629287	0.0107999	5.82678
LG10	1_Hilo_Oahu_Australia	Hilo	Oahu	Australia	23136	20481	0.0608708	0.0108921	5.58851
LG10	1_Hilo_Oahu_Australia	Hilo	Oahu	Australia	19847	19293	0.0141543	0.0100412	1.40962
LG10	1_Hilo_Oahu_Australia	Hilo	Oahu	Australia	19465	20451	-0.0247019	0.0107178	-2.30475
LG10	1_Hilo_Oahu_Australia	Hilo	Oahu	Australia	20068	19083	0.025159	0.00930087	2.70502
LG10	1_Hilo_Oahu_Australia	Hilo	Oahu	Australia	19186	18814	0.00978947	0.00976014	1.00301
LG10	1_Hilo_Oahu_Australia	Hilo	Oahu	Australia	19699	17989	0.0453725	0.0108502	4.18173
LG10	1_Hilo_Oahu_Australia	Hilo	Oahu	Australia	18973	17303	0.0460359	0.0111484	4.12938
LG10	1_Hilo_Oahu_Australia	Hilo	Oahu	Australia	15508	15686	-0.00570623	0.0121001	-0.471586
LG10	1_Hilo_Oahu_Australia	Hilo	Oahu	Australia	15688	15536	0.00486805	0.0111488	0.436642
LG10	1_Hilo_Oahu_Australia	Hilo	Oahu	Australia	21450	18105	0.0845658	0.0123216	6.86321
LG10	1_Hilo_Oahu_Australia	Hilo	Oahu	Australia	23659	20185	0.0792355	0.012307	6.43823
LG10	1_Hilo_Oahu_Australia	Hilo	Oahu	Australia	18036	16558	0.0427242	0.0114592	3.72838
LG10	1_Hilo_Oahu_Australia	Hilo	Oahu	Australia	16855	16809	0.00136644	0.0110146	0.124058
LG10	1_Hilo_Oahu_Australia	Hilo	Oahu	Australia	18808	16854	0.0547922	0.0106994	5.12105
LG10	1_Hilo_Oahu_Australia	Hilo	Oahu	Australia	17499	16127	0.0408018	0.0116545	3.50093
LG10	1_Hilo_Oahu_Australia	Hilo	Oahu	Australia	17885	17770	0.00322535	0.00978949	0.329471
LG10	1_Hilo_Oahu_Australia	Hilo	Oahu	Australia	16271	16199	0.00221743	0.00958103	0.23144
LG10	1_Hilo_Oahu_Australia	Hilo	Oahu	Australia	15027	16800	-0.0557074	0.0111505	-4.99596
LG10	1_Hilo_Oahu_Australia	Hilo	Oahu	Australia	15879	17378	-0.0450732	0.0110968	-4.06183
LG10	1_Hilo_Oahu_Australia	Hilo	Oahu	Australia	16006	14303	0.0561879	0.0122431	4.58937
LG10	1_Hilo_Oahu_Australia	Hilo	Oahu	Australia	19629	17693	0.0518729	0.0119086	4.3559
LG10	1_Hilo_Oahu_Australia	Hilo	Oahu	Australia	15464	15548	-0.00270863	0.00966932	-0.280126
LG10	1_Hilo_Oahu_Australia	Hilo	Oahu	Australia	16388	18008	-0.0470985	0.0102815	-4.58089
LG10	1_Hilo_Oahu_Australia	Hilo	Oahu	Australia	16843	16519	0.00971165	0.00971527	0.999627
LG10	1_Hilo_Oahu_Australia	Hilo	Oahu	Australia	14519	14757	-0.00812953	0.00959253	-0.847485
LG10	1_Hilo_Oahu_Australia	Hilo	Oahu	Australia	23058	21277	0.0401714	0.0104239	3.85379
LG10	1_Hilo_Oahu_Australia	Hilo	Oahu	Australia	21435	19672	0.0428881	0.0102662	4.1776
LG10	1_Hilo_Oahu_Australia	Hilo	Oahu	Australia	18338	18416	-0.00212222	0.011075	-0.191623
LG10	1_Hilo_Oahu_Australia	Hilo	Oahu	Australia	18507	18342	0.00447773	0.0107368	0.417045
LG10	1_Hilo_Oahu_Australia	Hilo	Oahu	Australia	24819	21372	0.0746249	0.0123454	6.04475
LG10	1_Hilo_Oahu_Australia	Hilo	Oahu	Australia	27131	23508	0.0715457	0.0120612	5.9319
LG10	1_Hilo_Oahu_Australia	Hilo	Oahu	Australia	21280	19635	0.0402053	0.0109797	3.6618
LG10	1_Hilo_Oahu_Australia	Hilo	Oahu	Australia	20766	20692	0.00178494	0.0102422	0.174273
LG10	1_Hilo_Oahu_Australia	Hilo	Oahu	Australia	22000	20010	0.0473697	0.0106725	4.43847
LG10	1_Hilo_Oahu_Australia	Hilo	Oahu	Australia	20670	19194	0.0370259	0.0108851	3.4015
LG10	1_Hilo_Oahu_Australia	Hilo	Oahu	Australia	17617	17140	0.0137238	0.0096183	1.42685
LG10	1_Hilo_Oahu_Australia	Hilo	Oahu	Australia	16467	16043	0.0130421	0.0100886	1.29276
LG10	1_Hilo_Oahu_Australia	Hilo	Oahu	Australia	16702	18127	-0.0409142	0.0116774	-3.5037
LG10	1_Hilo_Oahu_Australia	Hilo	Oahu	Australia	16304	17440	-0.0336652	0.0114416	-2.94235
LG10	1_Hilo_Oahu_Australia	Hilo	Oahu	Australia	16932	14849	0.0655423	0.0117043	5.59986
LG10	1_Hilo_Oahu_Australia	Hilo	Oahu	Australia	18095	15813	0.0672998	0.0114398	5.88294
LG10	1_Hilo_Oahu_Australia	Hilo	Oahu	Australia	16547	16266	0.00856368	0.0102543	0.835131
LG10	1_Hilo_Oahu_Australia	Hilo	Oahu	Australia	17573	18830	-0.0345301	0.0104818	-3.2943
LG10	1_Hilo_Oahu_Australia	Hilo	Oahu	Australia	16992	16262	0.0219522	0.0103236	2.12642
LG10	1_Hilo_Oahu_Australia	Hilo	Oahu	Australia	15978	15859	0.00373779	0.0102485	0.364717
LG10	1_Hilo_Oahu_Australia	Hilo	Oahu	Australia	23676	23454	0.00471038	0.00914879	0.514863
LG10	1_Hilo_Oahu_Australia	Hilo	Oahu	Australia	23263	23075	0.00405714	0.00907464	0.447086
LG10	1_Hilo_Oahu_Australia	Hilo	Oahu	Australia	21536	23176	-0.0366792	0.0104557	-3.50805
LG10	1_Hilo_Oahu_Australia	Hilo	Oahu	Australia	21901	23246	-0.0297916	0.0105456	-2.82503
LG10	1_Hilo_Oahu_Australia	Hilo	Oahu	Australia	23786	21798	0.0436118	0.0102643	4.2489
LG10	1_Hilo_Oahu_Australia	Hilo	Oahu	Australia	25336	23135	0.0454086	0.0102299	4.4388
LG10	1_Hilo_Oahu_Australia	Hilo	Oahu	Australia	22716	22674	0.000925314	0.00935326	0.0989295
LG10	1_Hilo_Oahu_Australia	Hilo	Oahu	Australia	21915	23459	-0.0340283	0.00982191	-3.46453
LG10	1_Hilo_Oahu_Australia	Hilo	Oahu	Australia	22622	22140	0.0107681	0.00881799	1.22115
LG10	1_Hilo_Oahu_Australia	Hilo	Oahu	Australia	21414	21551	-0.00318864	0.00920203	-0.346515
LG10	1_Hilo_Oahu_Australia	Hilo	Oahu	Australia	19975	18660	0.0340365	0.0116316	2.92621
LG10	1_Hilo_Oahu_Australia	Hilo	Oahu	Australia	19509	18208	0.0344937	0.0115209	2.994
LG10	1_Hilo_Oahu_Australia	Hilo	Oahu	Australia	17435	18053	-0.0174143	0.0117724	-1.47925
LG10	1_Hilo_Oahu_Australia	Hilo	Oahu	Australia	17068	17350	-0.00819339	0.0116865	-0.701098
LG10	1_Hilo_Oahu_Australia	Hilo	Oahu	Australia	22980	20100	0.0668524	0.0129758	5.15208
LG10	1_Hilo_Oahu_Australia	Hilo	Oahu	Australia	23703	20576	0.0706204	0.0126925	5.56393
LG10	1_Hilo_Oahu_Australia	Hilo	Oahu	Australia	20053	18936	0.0286491	0.011389	2.51552
LG10	1_Hilo_Oahu_Australia	Hilo	Oahu	Australia	18656	19089	-0.0114717	0.010675	-1.07464
LG10	1_Hilo_Oahu_Australia	Hilo	Oahu	Australia	19979	18442	0.0400042	0.0115965	3.44967
LG10	1_Hilo_Oahu_Australia	Hilo	Oahu	Australia	19114	18205	0.0243576	0.0116588	2.0892
LG10	2_Oahu_Kauai_Australia	Oahu	Kauai	Australia	18036	18632	-0.0162539	0.0100433	-1.61838
LG10	2_Oahu_Kauai_Australia	Oahu	Kauai	Australia	20094	17246	0.0762721	0.0137472	5.54819
LG10	2_Oahu_Kauai_Australia	Oahu	Kauai	Australia	16123	13956	0.0720436	0.0160637	4.48487
LG10	2_Oahu_Kauai_Australia	Oahu	Kauai	Australia	21209	17995	0.0819814	0.0137248	5.97323
LG10	2_Oahu_Kauai_Australia	Oahu	Kauai	Australia	20136	18076	0.0539098	0.0155012	3.47778
LG10	2_Oahu_Kauai_Australia	Oahu	Kauai	Australia	19819	21018	-0.0293606	0.0100319	-2.92672
LG10	2_Oahu_Kauai_Australia	Oahu	Kauai	Australia	15591	15812	-0.00703754	0.0104324	-0.674582
LG10	2_Oahu_Kauai_Australia	Oahu	Kauai	Australia	19393	19879	-0.0123752	0.00939714	-1.31692
LG10	2_Oahu_Kauai_Australia	Oahu	Kauai	Australia	19968	21075	-0.0269717	0.00985024	-2.73818
LG10	2_Oahu_Kauai_Australia	Oahu	Kauai	Australia	17321	15136	0.0673198	0.0164397	4.09496
LG10	0_Hilo_Kauai_Australia	Hilo	Kauai	Australia	14880	14420	0.0156997	0.0107343	1.46257
LG10	0_Hilo_Kauai_Australia	Hilo	Kauai	Australia	13420	13491	-0.00263833	0.0108967	-0.242122
LG10	0_Hilo_Kauai_Australia	Hilo	Kauai	Australia	14041	11296	0.10834	0.0162008	6.68731
LG10	0_Hilo_Kauai_Australia	Hilo	Kauai	Australia	13982	10956	0.121341	0.0161046	7.53453
LG10	0_Hilo_Kauai_Australia	Hilo	Kauai	Australia	12427	15381	-0.106228	0.0163916	-6.48067
LG10	0_Hilo_Kauai_Australia	Hilo	Kauai	Australia	14719	17713	-0.0923162	0.01587	-5.81705
LG10	0_Hilo_Kauai_Australia	Hilo	Kauai	Australia	12379	11966	0.0169645	0.0123568	1.37289
LG10	0_Hilo_Kauai_Australia	Hilo	Kauai	Australia	14530	11827	0.102553	0.0158747	6.46018
LG10	0_Hilo_Kauai_Australia	Hilo	Kauai	Australia	14015	13964	0.0018228	0.0121505	0.150018
LG10	0_Hilo_Kauai_Australia	Hilo	Kauai	Australia	12211	12028	0.00754982	0.0112443	0.671436
LG10	2_Oahu_Kauai_Australia	Oahu	Kauai	Australia	17249	20405	-0.0838158	0.013441	-6.23584
LG10	2_Oahu_Kauai_Australia	Oahu	Kauai	Australia	15784	15457	0.010467	0.00963894	1.08591
LG10	2_Oahu_Kauai_Australia	Oahu	Kauai	Australia	12914	13190	-0.0105731	0.0121988	-0.86673
LG10	2_Oahu_Kauai_Australia	Oahu	Kauai	Australia	16858	16249	0.0183949	0.00978447	1.88001
LG10	2_Oahu_Kauai_Australia	Oahu	Kauai	Australia	15325	15786	-0.0148179	0.010881	-1.36182
LG10	2_Oahu_Kauai_Australia	Oahu	Kauai	Australia	18119	21873	-0.0938688	0.0131938	-7.11461
LG10	2_Oahu_Kauai_Australia	Oahu	Kauai	Australia	13422	16218	-0.094332	0.0154916	-6.08922
LG10	2_Oahu_Kauai_Australia	Oahu	Kauai	Australia	17595	20607	-0.078844	0.0132612	-5.94548
LG10	2_Oahu_Kauai_Australia	Oahu	Kauai	Australia	18216	21916	-0.0921958	0.0131605	-7.00549
LG10	2_Oahu_Kauai_Australia	Oahu	Kauai	Australia	13651	13962	-0.0112628	0.0100578	-1.1198
LG10	0_Hilo_Kauai_Australia	Hilo	Kauai	Australia	12875	14992	-0.075968	0.0153682	-4.94319
LG10	0_Hilo_Kauai_Australia	Hilo	Kauai	Australia	11754	14389	-0.100792	0.0152328	-6.61676
LG10	0_Hilo_Kauai_Australia	Hilo	Kauai	Australia	9943	9746	0.0100056	0.0119471	0.837495
LG10	0_Hilo_Kauai_Australia	Hilo	Kauai	Australia	9865	9409	0.0236588	0.0126229	1.87427
LG10	0_Hilo_Kauai_Australia	Hilo	Kauai	Australia	11005	16487	-0.199404	0.0195965	-10.1755
LG10	0_Hilo_Kauai_Australia	Hilo	Kauai	Australia	14410	19958	-0.161429	0.0189385	-8.52386
LG10	0_Hilo_Kauai_Australia	Hilo	Kauai	Australia	9906	12115	-0.100313	0.0170618	-5.87941
LG10	0_Hilo_Kauai_Australia	Hilo	Kauai	Australia	10806	10657	0.00694218	0.0107165	0.647803
LG10	0_Hilo_Kauai_Australia	Hilo	Kauai	Australia	11671	14164	-0.096497	0.0166312	-5.80218
LG10	0_Hilo_Kauai_Australia	Hilo	Kauai	Australia	9701	12091	-0.109673	0.0161552	-6.78872
LG10	2_Oahu_Kauai_Australia	Oahu	Kauai	Australia	19083	19827	-0.0191211	0.00947196	-2.0187
LG10	2_Oahu_Kauai_Australia	Oahu	Kauai	Australia	18896	16151	0.0783234	0.0128051	6.11656
LG10	2_Oahu_Kauai_Australia	Oahu	Kauai	Australia	17533	15436	0.0636052	0.0146184	4.35104
LG10	2_Oahu_Kauai_Australia	Oahu	Kauai	Australia	18879	15831	0.0878133	0.0135064	6.50161
LG10	2_Oahu_Kauai_Australia	Oahu	Kauai	Australia	19723	17782	0.0517531	0.014421	3.58872
LG10	2_Oahu_Kauai_Australia	Oahu	Kauai	Australia	19526	20926	-0.0346089	0.00917773	-3.77097
LG10	2_Oahu_Kauai_Australia	Oahu	Kauai	Australia	15670	16012	-0.0107948	0.0102076	-1.05752
LG10	2_Oahu_Kauai_Australia	Oahu	Kauai	Australia	18997	19676	-0.0175575	0.00860994	-2.03921
LG10	2_Oahu_Kauai_Australia	Oahu	Kauai	Australia	19510	20825	-0.032602	0.00935992	-3.48314
LG10	2_Oahu_Kauai_Australia	Oahu	Kauai	Australia	17421	15325	0.0640078	0.0142683	4.48601
LG10	0_Hilo_Kauai_Australia	Hilo	Kauai	Australia	13917	13609	0.0111894	0.00979709	1.14212
LG10	0_Hilo_Kauai_Australia	Hilo	Kauai	Australia	12339	12585	-0.00987	0.0103881	-0.950125
LG10	0_Hilo_Kauai_Australia	Hilo	Kauai	Australia	13113	10572	0.107283	0.016992	6.31374
LG10	0_Hilo_Kauai_Australia	Hilo	Kauai	Australia	13460	10589	0.119381	0.0161131	7.40895
LG10	0_Hilo_Kauai_Australia	Hilo	Kauai	Australia	10640	13699	-0.125683	0.0176274	-7.12998
LG10	0_Hilo_Kauai_Australia	Hilo	Kauai	Australia	14063	17193	-0.100141	0.0166648	-6.00911
LG10	0_Hilo_Kauai_Australia	Hilo	Kauai	Australia	11906	11674	0.00983885	0.0103872	0.947207
LG10	0_Hilo_Kauai_Australia	Hilo	Kauai	Australia	14980	12474	0.09128	0.0152371	5.99062
LG10	0_Hilo_Kauai_Australia	Hilo	Kauai	Australia	12943	13015	-0.00277371	0.0120279	-0.230606
LG10	0_Hilo_Kauai_Australia	Hilo	Kauai	Australia	11688	11657	0.00132791	0.0101565	0.130744
LG10	2_Oahu_Kauai_Australia	Oahu	Kauai	Australia	18856	19847	-0.0256052	0.00935888	-2.73593
LG10	2_Oahu_Kauai_Australia	Oahu	Kauai	Australia	18620	16148	0.0710999	0.0129531	5.48901
LG10	2_Oahu_Kauai_Australia	Oahu	Kauai	Australia	16221	14402	0.0593998	0.0147831	4.01808
LG10	2_Oahu_Kauai_Australia	Oahu	Kauai	Australia	19084	16349	0.0771879	0.013694	5.63664
LG10	2_Oahu_Kauai_Australia	Oahu	Kauai	Australia	18641	16959	0.0472472	0.0145723	3.24226
LG10	2_Oahu_Kauai_Australia	Oahu	Kauai	Australia	18281	19929	-0.0431301	0.00955313	-4.51476
LG10	2_Oahu_Kauai_Australia	Oahu	Kauai	Australia	14597	15269	-0.0225005	0.0103997	-2.16357
LG10	2_Oahu_Kauai_Australia	Oahu	Kauai	Australia	17845	18767	-0.025183	0.00901578	-2.79321
LG10	2_Oahu_Kauai_Australia	Oahu	Kauai	Australia	18377	19956	-0.0411917	0.00967391	-4.25802
LG10	2_Oahu_Kauai_Australia	Oahu	Kauai	Australia	17309	15523	0.0543981	0.0140996	3.85815
LG10	0_Hilo_Kauai_Australia	Hilo	Kauai	Australia	12767	12724	0.00168687	0.00966023	0.17462
LG10	0_Hilo_Kauai_Australia	Hilo	Kauai	Australia	12117	12639	-0.0210858	0.0106042	-1.98844
LG10	0_Hilo_Kauai_Australia	Hilo	Kauai	Australia	12162	9871	0.10398	0.0180081	5.77409
LG10	0_Hilo_Kauai_Australia	Hilo	Kauai	Australia	12555	9945	0.116	0.0162878	7.12188
LG10	0_Hilo_Kauai_Australia	Hilo	Kauai	Australia	10104	13438	-0.141619	0.0164691	-8.59908
LG10	0_Hilo_Kauai_Australia	Hilo	Kauai	Australia	12990	16349	-0.114489	0.0164255	-6.97021
LG10	0_Hilo_Kauai_Australia	Hilo	Kauai	Australia	11419	11484	-0.00283806	0.0107254	-0.26461
LG10	0_Hilo_Kauai_Australia	Hilo	Kauai	Australia	13783	11520	0.089436	0.0160553	5.57048
LG10	0_Hilo_Kauai_Australia	Hilo	Kauai	Australia	12142	12546	-0.0163642	0.0107488	-1.52243
LG10	0_Hilo_Kauai_Australia	Hilo	Kauai	Australia	10454	10682	-0.0107873	0.0102608	-1.05131
LG10	2_Oahu_Kauai_Australia	Oahu	Kauai	Australia	22149	22967	-0.018131	0.00853472	-2.12439
LG10	2_Oahu_Kauai_Australia	Oahu	Kauai	Australia	21877	19263	0.0635391	0.0121901	5.21236
LG10	2_Oahu_Kauai_Australia	Oahu	Kauai	Australia	22333	20351	0.0464343	0.0131892	3.52062
LG10	2_Oahu_Kauai_Australia	Oahu	Kauai	Australia	21710	18734	0.0735832	0.0129462	5.68376
LG10	2_Oahu_Kauai_Australia	Oahu	Kauai	Australia	20402	18550	0.0475457	0.0136239	3.48988
LG10	2_Oahu_Kauai_Australia	Oahu	Kauai	Australia	21575	23050	-0.0330532	0.00861951	-3.8347
LG10	2_Oahu_Kauai_Australia	Oahu	Kauai	Australia	19941	20415	-0.0117455	0.00964306	-1.21802
LG10	2_Oahu_Kauai_Australia	Oahu	Kauai	Australia	21165	21897	-0.0169987	0.00830305	-2.04729
LG10	2_Oahu_Kauai_Australia	Oahu	Kauai	Australia	21697	23103	-0.0313839	0.00891878	-3.51886
LG10	2_Oahu_Kauai_Australia	Oahu	Kauai	Australia	19537	17546	0.0536904	0.0134659	3.98713
LG10	0_Hilo_Kauai_Australia	Hilo	Kauai	Australia	18558	18371	0.00506377	0.00927173	0.546152
LG10	0_Hilo_Kauai_Australia	Hilo	Kauai	Australia	17367	17707	-0.00969379	0.00949944	-1.02046
LG10	0_Hilo_Kauai_Australia	Hilo	Kauai	Australia	17793	15358	0.0734518	0.0154475	4.75493
LG10	0_Hilo_Kauai_Australia	Hilo	Kauai	Australia	18072	15310	0.0827392	0.014582	5.67406
LG10	0_Hilo_Kauai_Australia	Hilo	Kauai	Australia	15578	18722	-0.0916618	0.0159936	-5.73114
LG10	0_Hilo_Kauai_Australia	Hilo	Kauai	Australia	17097	20367	-0.0872838	0.0151374	-5.76612
LG10	0_Hilo_Kauai_Australia	Hilo	Kauai	Australia	16661	16535	0.00379564	0.00991524	0.382809
LG10	0_Hilo_Kauai_Australia	Hilo	Kauai	Australia	18448	16019	0.0704732	0.0140432	5.01833
LG10	0_Hilo_Kauai_Australia	Hilo	Kauai	Australia	17341	17560	-0.00627489	0.0111782	-0.561351
LG10	0_Hilo_Kauai_Australia	Hilo	Kauai	Australia	16240	16336	-0.00294695	0.00967554	-0.304578
LG10	2_Oahu_Kauai_Australia	Oahu	Kauai	Australia	20708	18414	0.0586371	0.0136801	4.28632
LG10	2_Oahu_Kauai_Australia	Oahu	Kauai	Australia	23164	17415	0.141674	0.0165364	8.5674
LG10	2_Oahu_Kauai_Australia	Oahu	Kauai	Australia	19427	14390	0.148949	0.0180597	8.24758
LG10	2_Oahu_Kauai_Australia	Oahu	Kauai	Australia	23590	17549	0.146844	0.0169335	8.67175
LG10	2_Oahu_Kauai_Australia	Oahu	Kauai	Australia	23480	18523	0.118015	0.0181222	6.5122
LG10	2_Oahu_Kauai_Australia	Oahu	Kauai	Australia	20809	19139	0.0418043	0.0144383	2.89538
LG10	2_Oahu_Kauai_Australia	Oahu	Kauai	Australia	17350	14652	0.0843072	0.0136335	6.18382
LG10	2_Oahu_Kauai_Australia	Oahu	Kauai	Australia	20371	18001	0.0617638	0.0136081	4.53876
LG10	2_Oahu_Kauai_Australia	Oahu	Kauai	Australia	20935	19178	0.0438013	0.0144122	3.03918
LG10	2_Oahu_Kauai_Australia	Oahu	Kauai	Australia	21327	16260	0.134807	0.0179883	7.49417
LG10	0_Hilo_Kauai_Australia	Hilo	Kauai	Australia	15533	12160	0.1218	0.014995	8.12268
LG10	0_Hilo_Kauai_Australia	Hilo	Kauai	Australia	13816	10970	0.114823	0.015535	7.39125
LG10	0_Hilo_Kauai_Australia	Hilo	Kauai	Australia	17207	11550	0.196717	0.0190044	10.3511
LG10	0_Hilo_Kauai_Australia	Hilo	Kauai	Australia	17078	11119	0.211335	0.0181945	11.6153
LG10	0_Hilo_Kauai_Australia	Hilo	Kauai	Australia	10366	10589	-0.0106418	0.0123511	-0.861611
LG10	0_Hilo_Kauai_Australia	Hilo	Kauai	Australia	12036	12310	-0.0112544	0.0124538	-0.903695
LG10	0_Hilo_Kauai_Australia	Hilo	Kauai	Australia	13898	10629	0.133282	0.0158692	8.39876
LG10	0_Hilo_Kauai_Australia	Hilo	Kauai	Australia	17920	12317	0.185303	0.0187894	9.86208
LG10	0_Hilo_Kauai_Australia	Hilo	Kauai	Australia	14221	11291	0.114848	0.015601	7.36158
LG10	0_Hilo_Kauai_Australia	Hilo	Kauai	Australia	13411	10329	0.129823	0.0158421	8.1948
LG10	2_Oahu_Kauai_Australia	Oahu	Kauai	Australia	16689	19998	-0.0901954	0.0138769	-6.49967
LG10	2_Oahu_Kauai_Australia	Oahu	Kauai	Australia	13819	13679	0.00509128	0.00957277	0.53185
LG10	2_Oahu_Kauai_Australia	Oahu	Kauai	Australia	10657	11135	-0.0219346	0.0113147	-1.93859
LG10	2_Oahu_Kauai_Australia	Oahu	Kauai	Australia	16526	16044	0.0147989	0.00998872	1.48156
LG10	2_Oahu_Kauai_Australia	Oahu	Kauai	Australia	15061	15640	-0.0188593	0.0108827	-1.73296
LG10	2_Oahu_Kauai_Australia	Oahu	Kauai	Australia	16936	20836	-0.103251	0.0140459	-7.35097
LG10	2_Oahu_Kauai_Australia	Oahu	Kauai	Australia	11488	14356	-0.110974	0.0161144	-6.88659
LG10	2_Oahu_Kauai_Australia	Oahu	Kauai	Australia	16735	19891	-0.0861683	0.0142886	-6.03056
LG10	2_Oahu_Kauai_Australia	Oahu	Kauai	Australia	17313	21066	-0.0977878	0.0140721	-6.94904
LG10	2_Oahu_Kauai_Australia	Oahu	Kauai	Australia	13205	13676	-0.0175217	0.0107499	-1.62994
LG10	0_Hilo_Kauai_Australia	Hilo	Kauai	Australia	11975	14213	-0.085459	0.0146384	-5.83799
LG10	0_Hilo_Kauai_Australia	Hilo	Kauai	Australia	10422	13208	-0.117901	0.014177	-8.31638
LG10	0_Hilo_Kauai_Australia	Hilo	Kauai	Australia	8982	8967	0.000835701	0.0124937	0.0668897
LG10	0_Hilo_Kauai_Australia	Hilo	Kauai	Australia	9891	9589	0.0155031	0.0113629	1.36436
LG10	0_Hilo_Kauai_Australia	Hilo	Kauai	Australia	9842	15417	-0.220713	0.0191381	-11.5327
LG10	0_Hilo_Kauai_Australia	Hilo	Kauai	Australia	13361	18934	-0.172565	0.0189181	-9.12172
LG10	0_Hilo_Kauai_Australia	Hilo	Kauai	Australia	9809	12161	-0.107055	0.0154894	-6.9115
LG10	0_Hilo_Kauai_Australia	Hilo	Kauai	Australia	10576	10616	-0.00188751	0.0114198	-0.165283
LG10	0_Hilo_Kauai_Australia	Hilo	Kauai	Australia	10049	12723	-0.117425	0.0159374	-7.36788
LG10	0_Hilo_Kauai_Australia	Hilo	Kauai	Australia	9501	12013	-0.116761	0.0150333	-7.76682
LG10	2_Oahu_Kauai_Australia	Oahu	Kauai	Australia	16413	20007	-0.098682	0.0138553	-7.12232
LG10	2_Oahu_Kauai_Australia	Oahu	Kauai	Australia	14627	14743	-0.00394961	0.0100525	-0.392897
LG10	2_Oahu_Kauai_Australia	Oahu	Kauai	Australia	11026	11740	-0.0313626	0.0121144	-2.58887
LG10	2_Oahu_Kauai_Australia	Oahu	Kauai	Australia	15637	15424	0.00685747	0.0105117	0.652364
LG10	2_Oahu_Kauai_Australia	Oahu	Kauai	Australia	15203	16060	-0.0274126	0.0114029	-2.404
LG10	2_Oahu_Kauai_Australia	Oahu	Kauai	Australia	16997	21187	-0.109732	0.0137082	-8.00482
LG10	2_Oahu_Kauai_Australia	Oahu	Kauai	Australia	11368	14566	-0.123313	0.0160994	-7.65948
LG10	2_Oahu_Kauai_Australia	Oahu	Kauai	Australia	16623	20117	-0.0951007	0.0136419	-6.9712
LG10	2_Oahu_Kauai_Australia	Oahu	Kauai	Australia	17326	21451	-0.106377	0.0134913	-7.88492
LG10	2_Oahu_Kauai_Australia	Oahu	Kauai	Australia	12784	13505	-0.0274259	0.0120414	-2.27764
LG10	0_Hilo_Kauai_Australia	Hilo	Kauai	Australia	10116	12614	-0.109899	0.0164082	-6.6978
LG10	0_Hilo_Kauai_Australia	Hilo	Kauai	Australia	9210	12270	-0.142458	0.0167105	-8.52505
LG10	0_Hilo_Kauai_Australia	Hilo	Kauai	Australia	7897	8142	-0.0152753	0.0135665	-1.12596
LG10	0_Hilo_Kauai_Australia	Hilo	Kauai	Australia	7421	7365	0.00378737	0.0137819	0.274807
LG10	0_Hilo_Kauai_Australia	Hilo	Kauai	Australia	8743	14598	-0.250846	0.0197883	-12.6765
LG10	0_Hilo_Kauai_Australia	Hilo	Kauai	Australia	12219	18155	-0.19543	0.0189692	-10.3025
LG10	0_Hilo_Kauai_Australia	Hilo	Kauai	Australia	8953	11566	-0.127345	0.0178323	-7.14128
LG10	0_Hilo_Kauai_Australia	Hilo	Kauai	Australia	8465	8749	-0.0164982	0.0120093	-1.37379
LG10	0_Hilo_Kauai_Australia	Hilo	Kauai	Australia	9223	12161	-0.137392	0.0171087	-8.03057
LG10	0_Hilo_Kauai_Australia	Hilo	Kauai	Australia	8673	11477	-0.139156	0.0168498	-8.25861
LG10	2_Oahu_Kauai_Australia	Oahu	Kauai	Australia	18276	18861	-0.0157525	0.00948995	-1.65991
LG10	2_Oahu_Kauai_Australia	Oahu	Kauai	Australia	19043	16117	0.0832196	0.0131905	6.30905
LG10	2_Oahu_Kauai_Australia	Oahu	Kauai	Australia	16110	13826	0.0762961	0.0147173	5.18412
LG10	2_Oahu_Kauai_Australia	Oahu	Kauai	Australia	19276	16021	0.0922175	0.0138811	6.64337
LG10	2_Oahu_Kauai_Australia	Oahu	Kauai	Australia	19922	17807	0.0560577	0.014358	3.90428
LG10	2_Oahu_Kauai_Australia	Oahu	Kauai	Australia	19574	20763	-0.0294767	0.0093814	-3.14203
LG10	2_Oahu_Kauai_Australia	Oahu	Kauai	Australia	14694	14916	-0.00749747	0.0101115	-0.741477
LG10	2_Oahu_Kauai_Australia	Oahu	Kauai	Australia	18770	19224	-0.0119493	0.00866262	-1.3794
LG10	2_Oahu_Kauai_Australia	Oahu	Kauai	Australia	19345	20446	-0.0276696	0.00940632	-2.94159
LG10	2_Oahu_Kauai_Australia	Oahu	Kauai	Australia	17553	15311	0.0682206	0.0147391	4.62854
LG10	0_Hilo_Kauai_Australia	Hilo	Kauai	Australia	12889	12405	0.019135	0.0094784	2.0188
LG10	0_Hilo_Kauai_Australia	Hilo	Kauai	Australia	11800	11859	-0.00249377	0.00967416	-0.257776
LG10	0_Hilo_Kauai_Australia	Hilo	Kauai	Australia	12340	9597	0.12504	0.0169173	7.39123
LG10	0_Hilo_Kauai_Australia	Hilo	Kauai	Australia	12285	9260	0.140404	0.0156455	8.97409
LG10	0_Hilo_Kauai_Australia	Hilo	Kauai	Australia	9591	12462	-0.130186	0.0185226	-7.02852
LG10	0_Hilo_Kauai_Australia	Hilo	Kauai	Australia	12915	15817	-0.101002	0.0173495	-5.82163
LG10	0_Hilo_Kauai_Australia	Hilo	Kauai	Australia	10255	9843	0.0204995	0.0109839	1.86632
LG10	0_Hilo_Kauai_Australia	Hilo	Kauai	Australia	13618	10878	0.111855	0.0150447	7.43483
LG10	0_Hilo_Kauai_Australia	Hilo	Kauai	Australia	12503	12463	0.00160218	0.0113324	0.14138
LG10	0_Hilo_Kauai_Australia	Hilo	Kauai	Australia	10261	10058	0.00999065	0.0098859	1.0106
LG10	2_Oahu_Kauai_Australia	Oahu	Kauai	Australia	18671	19468	-0.0208972	0.00867992	-2.40754
LG10	2_Oahu_Kauai_Australia	Oahu	Kauai	Australia	17307	14636	0.0836177	0.0135006	6.19363
LG10	2_Oahu_Kauai_Australia	Oahu	Kauai	Australia	15388	13356	0.070693	0.0148852	4.74921
LG10	2_Oahu_Kauai_Australia	Oahu	Kauai	Australia	19150	16153	0.0848936	0.0136671	6.21151
LG10	2_Oahu_Kauai_Australia	Oahu	Kauai	Australia	19015	17114	0.052617	0.0146873	3.5825
LG10	2_Oahu_Kauai_Australia	Oahu	Kauai	Australia	18755	20223	-0.0376623	0.00925504	-4.06938
LG10	2_Oahu_Kauai_Australia	Oahu	Kauai	Australia	14158	14629	-0.0163615	0.0102359	-1.59844
LG10	2_Oahu_Kauai_Australia	Oahu	Kauai	Australia	18511	19234	-0.0191549	0.00888256	-2.15646
LG10	2_Oahu_Kauai_Australia	Oahu	Kauai	Australia	19099	20463	-0.0344775	0.0093355	-3.69316
LG10	2_Oahu_Kauai_Australia	Oahu	Kauai	Australia	16614	14607	0.0642837	0.0143849	4.46882
LG10	0_Hilo_Kauai_Australia	Hilo	Kauai	Australia	13448	13181	0.0100267	0.00949056	1.05649
LG10	0_Hilo_Kauai_Australia	Hilo	Kauai	Australia	12445	12753	-0.0122232	0.00981835	-1.24493
LG10	0_Hilo_Kauai_Australia	Hilo	Kauai	Australia	11562	9025	0.123233	0.0172513	7.14342
LG10	0_Hilo_Kauai_Australia	Hilo	Kauai	Australia	11974	9169	0.132668	0.0159383	8.32383
LG10	0_Hilo_Kauai_Australia	Hilo	Kauai	Australia	9763	12957	-0.140581	0.0168652	-8.33555
LG10	0_Hilo_Kauai_Australia	Hilo	Kauai	Australia	13419	16609	-0.106234	0.016439	-6.46232
LG10	0_Hilo_Kauai_Australia	Hilo	Kauai	Australia	10301	10141	0.00782702	0.0103917	0.753201
LG10	0_Hilo_Kauai_Australia	Hilo	Kauai	Australia	12816	10302	0.108746	0.0157577	6.90117
LG10	0_Hilo_Kauai_Australia	Hilo	Kauai	Australia	12186	12351	-0.00672454	0.010614	-0.633556
LG10	0_Hilo_Kauai_Australia	Hilo	Kauai	Australia	10338	10366	-0.0013524	0.0106511	-0.126972
LG10	1_Hilo_Oahu_Australia	Hilo	Oahu	Australia	16876	18969	-0.0583903	0.0136717	-4.27089
LG10	1_Hilo_Oahu_Australia	Hilo	Oahu	Australia	15791	18455	-0.0777901	0.0139349	-5.5824
LG10	1_Hilo_Oahu_Australia	Hilo	Oahu	Australia	14759	14625	0.0045603	0.0111738	0.408126
LG10	1_Hilo_Oahu_Australia	Hilo	Oahu	Australia	14918	14464	0.0154516	0.0109656	1.4091
LG10	1_Hilo_Oahu_Australia	Hilo	Oahu	Australia	16225	21656	-0.14337	0.0178999	-8.00952
LG10	1_Hilo_Oahu_Australia	Hilo	Oahu	Australia	18287	23804	-0.131073	0.0171887	-7.62554
LG10	1_Hilo_Oahu_Australia	Hilo	Oahu	Australia	15289	17480	-0.066862	0.0144786	-4.61798
LG10	1_Hilo_Oahu_Australia	Hilo	Oahu	Australia	15979	15872	0.00335939	0.0103705	0.323937
LG10	1_Hilo_Oahu_Australia	Hilo	Oahu	Australia	15660	18171	-0.0742219	0.0146365	-5.07102
LG10	1_Hilo_Oahu_Australia	Hilo	Oahu	Australia	14775	17163	-0.0747699	0.0143008	-5.22838
LG10	1_Hilo_Oahu_Australia	Hilo	Oahu	Australia	18276	14244	0.123985	0.0153428	8.08103
LG10	1_Hilo_Oahu_Australia	Hilo	Oahu	Australia	16463	12906	0.121114	0.0158428	7.64475
LG10	1_Hilo_Oahu_Australia	Hilo	Oahu	Australia	21161	14835	0.175742	0.0178598	9.84008
LG10	1_Hilo_Oahu_Australia	Hilo	Oahu	Australia	21122	14491	0.186196	0.0174504	10.67
LG10	1_Hilo_Oahu_Australia	Hilo	Oahu	Australia	13029	12354	0.0265926	0.0115227	2.30784
LG10	1_Hilo_Oahu_Australia	Hilo	Oahu	Australia	14757	14154	0.0208571	0.012742	1.63688
LG10	1_Hilo_Oahu_Australia	Hilo	Oahu	Australia	17048	13117	0.130317	0.0158127	8.24126
LG10	1_Hilo_Oahu_Australia	Hilo	Oahu	Australia	21238	14906	0.175188	0.0180306	9.71618
LG10	1_Hilo_Oahu_Australia	Hilo	Oahu	Australia	17813	14195	0.113034	0.01529	7.39271
LG10	1_Hilo_Oahu_Australia	Hilo	Oahu	Australia	16826	13070	0.125636	0.0163445	7.68672
LG10	1_Hilo_Oahu_Australia	Hilo	Oahu	Australia	27101	29043	-0.0345896	0.0120883	-2.86142
LG10	1_Hilo_Oahu_Australia	Hilo	Oahu	Australia	26364	28834	-0.044748	0.01219	-3.67087
LG10	1_Hilo_Oahu_Australia	Hilo	Oahu	Australia	26375	26049	0.00621853	0.0104794	0.593402
LG10	1_Hilo_Oahu_Australia	Hilo	Oahu	Australia	26334	25713	0.0119315	0.0102208	1.16738
LG10	1_Hilo_Oahu_Australia	Hilo	Oahu	Australia	27608	32833	-0.0864479	0.0153753	-5.62254
LG10	1_Hilo_Oahu_Australia	Hilo	Oahu	Australia	27901	33235	-0.0872481	0.0151962	-5.74144
LG10	1_Hilo_Oahu_Australia	Hilo	Oahu	Australia	26836	28828	-0.0357862	0.0121144	-2.95402
LG10	1_Hilo_Oahu_Australia	Hilo	Oahu	Australia	27182	26830	0.00651707	0.00959161	0.679455
LG10	1_Hilo_Oahu_Australia	Hilo	Oahu	Australia	27050	29345	-0.0406951	0.0124802	-3.26077
LG10	1_Hilo_Oahu_Australia	Hilo	Oahu	Australia	26211	28413	-0.0403119	0.0123176	-3.27271
LG10	1_Hilo_Oahu_Australia	Hilo	Oahu	Australia	21282	19994	0.0312046	0.00924726	3.37447
LG10	1_Hilo_Oahu_Australia	Hilo	Oahu	Australia	19826	19058	0.019751	0.00930367	2.12293
LG10	1_Hilo_Oahu_Australia	Hilo	Oahu	Australia	19329	15780	0.101085	0.0134797	7.49905
LG10	1_Hilo_Oahu_Australia	Hilo	Oahu	Australia	20054	16186	0.106733	0.0127301	8.38431
LG10	1_Hilo_Oahu_Australia	Hilo	Oahu	Australia	18739	20922	-0.0550415	0.0133051	-4.13686
LG10	1_Hilo_Oahu_Australia	Hilo	Oahu	Australia	20592	22844	-0.0518464	0.0133582	-3.88124
LG10	1_Hilo_Oahu_Australia	Hilo	Oahu	Australia	19358	18144	0.0323716	0.00967814	3.34482
LG10	1_Hilo_Oahu_Australia	Hilo	Oahu	Australia	20524	17007	0.0937092	0.0132745	7.05932
LG10	1_Hilo_Oahu_Australia	Hilo	Oahu	Australia	19430	18555	0.0230354	0.00913655	2.52124
LG10	1_Hilo_Oahu_Australia	Hilo	Oahu	Australia	18756	17778	0.0267696	0.00958103	2.79402
LG10	1_Hilo_Oahu_Australia	Hilo	Oahu	Australia	16911	19033	-0.0590363	0.0135604	-4.35358
LG10	1_Hilo_Oahu_Australia	Hilo	Oahu	Australia	15798	18472	-0.0780274	0.0135566	-5.75567
LG10	1_Hilo_Oahu_Australia	Hilo	Oahu	Australia	14855	14735	0.00405542	0.0108409	0.374085
LG10	1_Hilo_Oahu_Australia	Hilo	Oahu	Australia	14924	14462	0.0157218	0.0107465	1.46296
LG10	1_Hilo_Oahu_Australia	Hilo	Oahu	Australia	16231	21667	-0.143438	0.0176118	-8.14441
LG10	1_Hilo_Oahu_Australia	Hilo	Oahu	Australia	18326	23803	-0.130005	0.0172323	-7.54429
LG10	1_Hilo_Oahu_Australia	Hilo	Oahu	Australia	15220	17431	-0.0677162	0.0142303	-4.7586
LG10	1_Hilo_Oahu_Australia	Hilo	Oahu	Australia	15920	15789	0.00413132	0.0101865	0.405568
LG10	1_Hilo_Oahu_Australia	Hilo	Oahu	Australia	15592	18103	-0.0745214	0.0144497	-5.15729
LG10	1_Hilo_Oahu_Australia	Hilo	Oahu	Australia	14756	17132	-0.0745108	0.0141154	-5.2787
LG10	1_Hilo_Oahu_Australia	Hilo	Oahu	Australia	17049	16637	0.0122306	0.00915454	1.33601
LG10	1_Hilo_Oahu_Australia	Hilo	Oahu	Australia	15173	15316	-0.00469022	0.00946735	-0.49541
LG10	1_Hilo_Oahu_Australia	Hilo	Oahu	Australia	15987	13299	0.0917845	0.0149213	6.15125
LG10	1_Hilo_Oahu_Australia	Hilo	Oahu	Australia	16919	13930	0.0968913	0.0141042	6.86968
LG10	1_Hilo_Oahu_Australia	Hilo	Oahu	Australia	13159	16052	-0.099038	0.0164696	-6.01338
LG10	1_Hilo_Oahu_Australia	Hilo	Oahu	Australia	16579	19568	-0.0826901	0.015847	-5.21802
LG10	1_Hilo_Oahu_Australia	Hilo	Oahu	Australia	14640	14316	0.0111894	0.0102616	1.09041
LG10	1_Hilo_Oahu_Australia	Hilo	Oahu	Australia	17312	14640	0.0836254	0.0144231	5.798
LG10	1_Hilo_Oahu_Australia	Hilo	Oahu	Australia	15812	15787	0.000791164	0.0106661	0.0741758
LG10	1_Hilo_Oahu_Australia	Hilo	Oahu	Australia	13756	13613	0.00522489	0.00961089	0.543642
LG10	1_Hilo_Oahu_Australia	Hilo	Oahu	Australia	19967	21887	-0.0458737	0.0122039	-3.75895
LG10	1_Hilo_Oahu_Australia	Hilo	Oahu	Australia	18473	20932	-0.0624033	0.0130313	-4.78871
LG10	1_Hilo_Oahu_Australia	Hilo	Oahu	Australia	17581	17267	0.00901056	0.0105552	0.853661
LG10	1_Hilo_Oahu_Australia	Hilo	Oahu	Australia	17745	17113	0.0181307	0.0099094	1.82965
LG10	1_Hilo_Oahu_Australia	Hilo	Oahu	Australia	19447	24723	-0.119448	0.0167579	-7.12782
LG10	1_Hilo_Oahu_Australia	Hilo	Oahu	Australia	21592	26972	-0.110782	0.016579	-6.68206
LG10	1_Hilo_Oahu_Australia	Hilo	Oahu	Australia	18418	20433	-0.0518648	0.0133797	-3.87636
LG10	1_Hilo_Oahu_Australia	Hilo	Oahu	Australia	19713	19376	0.00862135	0.00922476	0.934588
LG10	1_Hilo_Oahu_Australia	Hilo	Oahu	Australia	18810	21131	-0.0581107	0.0132027	-4.40143
LG10	1_Hilo_Oahu_Australia	Hilo	Oahu	Australia	17799	19998	-0.0581792	0.0133852	-4.34652
LG10	1_Hilo_Oahu_Australia	Hilo	Oahu	Australia	16870	16195	0.0204143	0.00862701	2.36633
LG10	1_Hilo_Oahu_Australia	Hilo	Oahu	Australia	15424	15302	0.00397058	0.00933435	0.425373
LG10	1_Hilo_Oahu_Australia	Hilo	Oahu	Australia	17725	14793	0.0901654	0.0144302	6.24838
LG10	1_Hilo_Oahu_Australia	Hilo	Oahu	Australia	17417	14211	0.101366	0.0137395	7.3777
LG10	1_Hilo_Oahu_Australia	Hilo	Oahu	Australia	14111	16806	-0.0871689	0.0155285	-5.61349
LG10	1_Hilo_Oahu_Australia	Hilo	Oahu	Australia	15214	17939	-0.0821947	0.015035	-5.46687
LG10	1_Hilo_Oahu_Australia	Hilo	Oahu	Australia	15831	15246	0.0188242	0.00930627	2.02274
LG10	1_Hilo_Oahu_Australia	Hilo	Oahu	Australia	18501	15602	0.0850072	0.0138936	6.11843
LG10	1_Hilo_Oahu_Australia	Hilo	Oahu	Australia	16072	15823	0.00780687	0.00997731	0.782462
LG10	1_Hilo_Oahu_Australia	Hilo	Oahu	Australia	15242	14872	0.0122866	0.00960702	1.27892
LG10	1_Hilo_Oahu_Australia	Hilo	Oahu	Australia	23600	22455	0.0248616	0.00984843	2.52442
LG10	1_Hilo_Oahu_Australia	Hilo	Oahu	Australia	22859	22218	0.0142201	0.0100809	1.41059
LG10	1_Hilo_Oahu_Australia	Hilo	Oahu	Australia	23114	19640	0.0812556	0.0137063	5.92835
LG10	1_Hilo_Oahu_Australia	Hilo	Oahu	Australia	23457	19673	0.0877348	0.013113	6.69068
LG10	1_Hilo_Oahu_Australia	Hilo	Oahu	Australia	21607	23880	-0.0499703	0.0132641	-3.76733
LG10	1_Hilo_Oahu_Australia	Hilo	Oahu	Australia	23035	25339	-0.0476289	0.0131903	-3.61091
LG10	1_Hilo_Oahu_Australia	Hilo	Oahu	Australia	22578	21520	0.023992	0.0100169	2.39516
LG10	1_Hilo_Oahu_Australia	Hilo	Oahu	Australia	23318	19902	0.0790375	0.0131678	6.00234
LG10	1_Hilo_Oahu_Australia	Hilo	Oahu	Australia	22207	21407	0.0183427	0.0104605	1.75352
LG10	1_Hilo_Oahu_Australia	Hilo	Oahu	Australia	21371	20464	0.0216804	0.0103018	2.10453
LG10	1_Hilo_Oahu_Australia	Hilo	Oahu	Australia	17175	19455	-0.0622441	0.0132594	-4.69434
LG10	1_Hilo_Oahu_Australia	Hilo	Oahu	Australia	16600	19452	-0.079108	0.0133777	-5.91341
LG10	1_Hilo_Oahu_Australia	Hilo	Oahu	Australia	16714	16810	-0.00286362	0.0107251	-0.267001
LG10	1_Hilo_Oahu_Australia	Hilo	Oahu	Australia	16283	16054	0.00708167	0.0105783	0.669453
LG10	1_Hilo_Oahu_Australia	Hilo	Oahu	Australia	17915	23586	-0.136647	0.0169353	-8.06877
LG10	1_Hilo_Oahu_Australia	Hilo	Oahu	Australia	18469	24201	-0.134333	0.0166721	-8.05738
LG10	1_Hilo_Oahu_Australia	Hilo	Oahu	Australia	17278	19675	-0.0648662	0.0132934	-4.87959
LG10	1_Hilo_Oahu_Australia	Hilo	Oahu	Australia	17635	17747	-0.00316545	0.00935874	-0.338235
LG10	1_Hilo_Oahu_Australia	Hilo	Oahu	Australia	16937	19662	-0.0744556	0.0138791	-5.36456
LG10	1_Hilo_Oahu_Australia	Hilo	Oahu	Australia	16360	18949	-0.0733241	0.0134521	-5.45075
LG10	2_Oahu_Kauai_Australia	Oahu	Kauai	Australia	18859	19978	-0.0288127	0.0102558	-2.80941
LG10	2_Oahu_Kauai_Australia	Oahu	Kauai	Australia	18064	23147	-0.123341	0.0156971	-7.85757
LG10	2_Oahu_Kauai_Australia	Oahu	Kauai	Australia	13629	18481	-0.151106	0.0203129	-7.43888
LG10	2_Oahu_Kauai_Australia	Oahu	Kauai	Australia	19220	24303	-0.116789	0.0151204	-7.72393
LG10	2_Oahu_Kauai_Australia	Oahu	Kauai	Australia	17070	23799	-0.164648	0.0181773	-9.05787
LG10	2_Oahu_Kauai_Australia	Oahu	Kauai	Australia	20110	22078	-0.0466483	0.0107433	-4.34208
LG10	2_Oahu_Kauai_Australia	Oahu	Kauai	Australia	16452	16370	0.00249832	0.00934611	0.267312
LG10	2_Oahu_Kauai_Australia	Oahu	Kauai	Australia	19906	20663	-0.0186596	0.00910856	-2.04858
LG10	2_Oahu_Kauai_Australia	Oahu	Kauai	Australia	20416	22158	-0.040917	0.0108068	-3.78622
LG10	2_Oahu_Kauai_Australia	Oahu	Kauai	Australia	14432	20283	-0.168544	0.0181916	-9.26492
LG10	0_Hilo_Kauai_Australia	Hilo	Kauai	Australia	16065	15870	0.00610615	0.0103474	0.590113
LG10	0_Hilo_Kauai_Australia	Hilo	Kauai	Australia	14672	14941	-0.00908385	0.0114314	-0.794641
LG10	0_Hilo_Kauai_Australia	Hilo	Kauai	Australia	12414	17520	-0.170575	0.0168972	-10.0949
LG10	0_Hilo_Kauai_Australia	Hilo	Kauai	Australia	12181	17215	-0.171248	0.0174262	-9.82703
LG10	0_Hilo_Kauai_Australia	Hilo	Kauai	Australia	17088	11431	0.198359	0.019446	10.2005
LG10	0_Hilo_Kauai_Australia	Hilo	Kauai	Australia	19401	13591	0.176103	0.0185445	9.49623
LG10	0_Hilo_Kauai_Australia	Hilo	Kauai	Australia	13780	13744	0.00130795	0.0115903	0.112848
LG10	0_Hilo_Kauai_Australia	Hilo	Kauai	Australia	12867	17983	-0.165835	0.0158746	-10.4465
LG10	0_Hilo_Kauai_Australia	Hilo	Kauai	Australia	15564	15220	0.0111746	0.0119179	0.937638
LG10	0_Hilo_Kauai_Australia	Hilo	Kauai	Australia	13591	13830	-0.00871595	0.0109459	-0.796272
LG10	2_Oahu_Kauai_Australia	Oahu	Kauai	Australia	22512	18346	0.101963	0.0176853	5.76539
LG10	2_Oahu_Kauai_Australia	Oahu	Kauai	Australia	17747	17481	0.00755081	0.00982037	0.768893
LG10	2_Oahu_Kauai_Australia	Oahu	Kauai	Australia	14863	14582	0.00954322	0.0122042	0.781961
LG10	2_Oahu_Kauai_Australia	Oahu	Kauai	Australia	18363	18189	0.00476034	0.0107772	0.441703
LG10	2_Oahu_Kauai_Australia	Oahu	Kauai	Australia	16297	17823	-0.0447245	0.0128481	-3.48101
LG10	2_Oahu_Kauai_Australia	Oahu	Kauai	Australia	23443	20034	0.0784093	0.0184591	4.24772
LG10	2_Oahu_Kauai_Australia	Oahu	Kauai	Australia	19423	13971	0.163263	0.0171631	9.51245
LG10	2_Oahu_Kauai_Australia	Oahu	Kauai	Australia	23111	18516	0.110385	0.017183	6.42409
LG10	2_Oahu_Kauai_Australia	Oahu	Kauai	Australia	23677	20029	0.0834668	0.0183144	4.55743
LG10	2_Oahu_Kauai_Australia	Oahu	Kauai	Australia	15155	15740	-0.0189351	0.0109326	-1.73199
LG10	0_Hilo_Kauai_Australia	Hilo	Kauai	Australia	18279	12777	0.177164	0.0170538	10.3885
LG10	0_Hilo_Kauai_Australia	Hilo	Kauai	Australia	17339	12264	0.171435	0.0182457	9.39592
LG10	0_Hilo_Kauai_Australia	Hilo	Kauai	Australia	11098	10865	0.0106088	0.0123984	0.855653
LG10	0_Hilo_Kauai_Australia	Hilo	Kauai	Australia	11210	10849	0.0163652	0.0125936	1.29948
LG10	0_Hilo_Kauai_Australia	Hilo	Kauai	Australia	21080	10272	0.344731	0.0229395	15.0278
LG10	0_Hilo_Kauai_Australia	Hilo	Kauai	Australia	24353	13454	0.28828	0.0227524	12.6703
LG10	0_Hilo_Kauai_Australia	Hilo	Kauai	Australia	15301	9985	0.210235	0.0185005	11.3638
LG10	0_Hilo_Kauai_Australia	Hilo	Kauai	Australia	12601	12339	0.0105052	0.0116132	0.90459
LG10	0_Hilo_Kauai_Australia	Hilo	Kauai	Australia	17797	12110	0.190156	0.0178049	10.68
LG10	0_Hilo_Kauai_Australia	Hilo	Kauai	Australia	14950	9874	0.20448	0.0186389	10.9706
LG10	2_Oahu_Kauai_Australia	Oahu	Kauai	Australia	20832	21481	-0.0153381	0.00992336	-1.54565
LG10	2_Oahu_Kauai_Australia	Oahu	Kauai	Australia	17164	21753	-0.117918	0.0157606	-7.4818
LG10	2_Oahu_Kauai_Australia	Oahu	Kauai	Australia	16532	21027	-0.119678	0.0166138	-7.20355
LG10	2_Oahu_Kauai_Australia	Oahu	Kauai	Australia	16546	21164	-0.122461	0.0163373	-7.4958
LG10	2_Oahu_Kauai_Australia	Oahu	Kauai	Australia	17672	24003	-0.151914	0.0164225	-9.25036
LG10	2_Oahu_Kauai_Australia	Oahu	Kauai	Australia	21191	22648	-0.0332353	0.0113407	-2.93061
LG10	2_Oahu_Kauai_Australia	Oahu	Kauai	Australia	17833	17233	0.0171106	0.0103952	1.64602
LG10	2_Oahu_Kauai_Australia	Oahu	Kauai	Australia	20721	21028	-0.00735347	0.0102998	-0.713943
LG10	2_Oahu_Kauai_Australia	Oahu	Kauai	Australia	21232	22502	-0.0290392	0.0116367	-2.49548
LG10	2_Oahu_Kauai_Australia	Oahu	Kauai	Australia	15635	21049	-0.147585	0.0155388	-9.49782
LG10	0_Hilo_Kauai_Australia	Hilo	Kauai	Australia	15258	14587	0.0224828	0.0102098	2.20209
LG10	0_Hilo_Kauai_Australia	Hilo	Kauai	Australia	13667	13455	0.00781653	0.0107541	0.726842
LG10	0_Hilo_Kauai_Australia	Hilo	Kauai	Australia	10345	15002	-0.18373	0.0209091	-8.78708
LG10	0_Hilo_Kauai_Australia	Hilo	Kauai	Australia	10886	15430	-0.172671	0.0201662	-8.56236
LG10	0_Hilo_Kauai_Australia	Hilo	Kauai	Australia	16037	10109	0.226727	0.0216188	10.4875
LG10	0_Hilo_Kauai_Australia	Hilo	Kauai	Australia	19464	13418	0.18387	0.0204894	8.97389
LG10	0_Hilo_Kauai_Australia	Hilo	Kauai	Australia	13025	12532	0.0192902	0.00931636	2.07057
LG10	0_Hilo_Kauai_Australia	Hilo	Kauai	Australia	12847	17501	-0.153354	0.0172556	-8.88723
LG10	0_Hilo_Kauai_Australia	Hilo	Kauai	Australia	14895	14051	0.0291577	0.0110567	2.63712
LG10	0_Hilo_Kauai_Australia	Hilo	Kauai	Australia	12683	12487	0.00778705	0.00996073	0.781775
LG10	2_Oahu_Kauai_Australia	Oahu	Kauai	Australia	20548	21317	-0.0183686	0.00968999	-1.89562
LG10	2_Oahu_Kauai_Australia	Oahu	Kauai	Australia	17102	21782	-0.120358	0.0153472	-7.84236
LG10	2_Oahu_Kauai_Australia	Oahu	Kauai	Australia	15328	19933	-0.130598	0.0162534	-8.0351
LG10	2_Oahu_Kauai_Australia	Oahu	Kauai	Australia	16823	21513	-0.122339	0.0161264	-7.58629
LG10	2_Oahu_Kauai_Australia	Oahu	Kauai	Australia	16723	23158	-0.161355	0.0163593	-9.8632
LG10	2_Oahu_Kauai_Australia	Oahu	Kauai	Australia	20088	21680	-0.0381153	0.0115321	-3.30516
LG10	2_Oahu_Kauai_Australia	Oahu	Kauai	Australia	16828	16362	0.0140404	0.0103686	1.35412
LG10	2_Oahu_Kauai_Australia	Oahu	Kauai	Australia	19699	20119	-0.010548	0.0104914	-1.0054
LG10	2_Oahu_Kauai_Australia	Oahu	Kauai	Australia	20174	21551	-0.0330018	0.0117599	-2.80629
LG10	2_Oahu_Kauai_Australia	Oahu	Kauai	Australia	15560	21116	-0.151489	0.0152133	-9.95764
LG10	0_Hilo_Kauai_Australia	Hilo	Kauai	Australia	14237	13679	0.0199885	0.00950656	2.10261
LG10	0_Hilo_Kauai_Australia	Hilo	Kauai	Australia	13564	13416	0.00548554	0.0109209	0.502299
LG10	0_Hilo_Kauai_Australia	Hilo	Kauai	Australia	9500	14237	-0.199562	0.0212121	-9.40794
LG10	0_Hilo_Kauai_Australia	Hilo	Kauai	Australia	10039	14653	-0.186862	0.0194986	-9.58337
LG10	0_Hilo_Kauai_Australia	Hilo	Kauai	Australia	15616	9790	0.229316	0.0218475	10.4962
LG10	0_Hilo_Kauai_Australia	Hilo	Kauai	Australia	18459	12516	0.191864	0.0209941	9.13898
LG10	0_Hilo_Kauai_Australia	Hilo	Kauai	Australia	12532	12191	0.0137928	0.00949783	1.45221
LG10	0_Hilo_Kauai_Australia	Hilo	Kauai	Australia	11820	16544	-0.166549	0.0174473	-9.54585
LG10	0_Hilo_Kauai_Australia	Hilo	Kauai	Australia	14140	13417	0.0262365	0.00994951	2.63697
LG10	0_Hilo_Kauai_Australia	Hilo	Kauai	Australia	11511	11383	0.00559098	0.00988714	0.56548
LG10	2_Oahu_Kauai_Australia	Oahu	Kauai	Australia	23574	24348	-0.0161512	0.00975605	-1.65551
LG10	2_Oahu_Kauai_Australia	Oahu	Kauai	Australia	20073	24865	-0.106636	0.0147569	-7.22615
LG10	2_Oahu_Kauai_Australia	Oahu	Kauai	Australia	21230	25823	-0.0976133	0.0152496	-6.40103
LG10	2_Oahu_Kauai_Australia	Oahu	Kauai	Australia	19226	24031	-0.11108	0.0156341	-7.10498
LG10	2_Oahu_Kauai_Australia	Oahu	Kauai	Australia	18438	24852	-0.148164	0.0159682	-9.27867
LG10	2_Oahu_Kauai_Australia	Oahu	Kauai	Australia	23173	24797	-0.0338545	0.0112533	-3.00841
LG10	2_Oahu_Kauai_Australia	Oahu	Kauai	Australia	21999	21562	0.0100319	0.0098565	1.0178
LG10	2_Oahu_Kauai_Australia	Oahu	Kauai	Australia	22896	23364	-0.0101167	0.0100766	-1.00399
LG10	2_Oahu_Kauai_Australia	Oahu	Kauai	Australia	23377	24812	-0.0297786	0.0114217	-2.6072
LG10	2_Oahu_Kauai_Australia	Oahu	Kauai	Australia	17805	23352	-0.134777	0.0149205	-9.033
LG10	0_Hilo_Kauai_Australia	Hilo	Kauai	Australia	19911	19346	0.0143923	0.00955184	1.50676
LG10	0_Hilo_Kauai_Australia	Hilo	Kauai	Australia	18722	18629	0.00248989	0.0102775	0.242267
LG10	0_Hilo_Kauai_Australia	Hilo	Kauai	Australia	14899	19690	-0.138512	0.0189645	-7.30377
LG10	0_Hilo_Kauai_Australia	Hilo	Kauai	Australia	15376	20037	-0.131618	0.0182529	-7.21081
LG10	0_Hilo_Kauai_Australia	Hilo	Kauai	Australia	20766	15000	0.161215	0.0201518	8.00001
LG10	0_Hilo_Kauai_Australia	Hilo	Kauai	Australia	22408	16526	0.151076	0.0191026	7.90868
LG10	0_Hilo_Kauai_Australia	Hilo	Kauai	Australia	17487	17132	0.0102545	0.00907495	1.12998
LG10	0_Hilo_Kauai_Australia	Hilo	Kauai	Australia	16184	20983	-0.12912	0.0157262	-8.21048
LG10	0_Hilo_Kauai_Australia	Hilo	Kauai	Australia	19169	18472	0.018517	0.0107669	1.71981
LG10	0_Hilo_Kauai_Australia	Hilo	Kauai	Australia	17126	17051	0.00219446	0.00970265	0.226171
LG10	2_Oahu_Kauai_Australia	Oahu	Kauai	Australia	16999	24080	-0.172375	0.0170292	-10.1223
LG10	2_Oahu_Kauai_Australia	Oahu	Kauai	Australia	16738	27876	-0.249653	0.0218244	-11.4391
LG10	2_Oahu_Kauai_Australia	Oahu	Kauai	Australia	13386	24262	-0.288886	0.0231897	-12.4575
LG10	2_Oahu_Kauai_Australia	Oahu	Kauai	Australia	16672	27769	-0.249702	0.0221854	-11.2552
LG10	2_Oahu_Kauai_Australia	Oahu	Kauai	Australia	16609	29384	-0.27776	0.0216695	-12.818
LG10	2_Oahu_Kauai_Australia	Oahu	Kauai	Australia	16783	24716	-0.191161	0.0179319	-10.6604
LG10	2_Oahu_Kauai_Australia	Oahu	Kauai	Australia	13818	19788	-0.177647	0.0195891	-9.06866
LG10	2_Oahu_Kauai_Australia	Oahu	Kauai	Australia	16522	23272	-0.169624	0.018457	-9.19018
LG10	2_Oahu_Kauai_Australia	Oahu	Kauai	Australia	16950	24677	-0.185625	0.0184789	-10.0452
LG10	2_Oahu_Kauai_Australia	Oahu	Kauai	Australia	14573	26454	-0.28959	0.0218038	-13.2817
LG10	0_Hilo_Kauai_Australia	Hilo	Kauai	Australia	11779	17563	-0.197124	0.0205743	-9.58107
LG10	0_Hilo_Kauai_Australia	Hilo	Kauai	Australia	10047	16209	-0.234689	0.020693	-11.3415
LG10	0_Hilo_Kauai_Australia	Hilo	Kauai	Australia	10812	21847	-0.337885	0.0233652	-14.4611
LG10	0_Hilo_Kauai_Australia	Hilo	Kauai	Australia	10435	21364	-0.34369	0.0237842	-14.4504
LG10	0_Hilo_Kauai_Australia	Hilo	Kauai	Australia	9968	9891	0.00387733	0.0104069	0.372572
LG10	0_Hilo_Kauai_Australia	Hilo	Kauai	Australia	11595	11452	0.00620471	0.0118542	0.523419
LG10	0_Hilo_Kauai_Australia	Hilo	Kauai	Australia	10078	16092	-0.229805	0.0214941	-10.6915
LG10	0_Hilo_Kauai_Australia	Hilo	Kauai	Australia	11442	22534	-0.326466	0.0228519	-14.2861
LG10	0_Hilo_Kauai_Australia	Hilo	Kauai	Australia	10523	16151	-0.210992	0.0209792	-10.0572
LG10	0_Hilo_Kauai_Australia	Hilo	Kauai	Australia	9539	15770	-0.246197	0.0210495	-11.6961
LG10	2_Oahu_Kauai_Australia	Oahu	Kauai	Australia	21550	18112	0.0866825	0.0183133	4.73332
LG10	2_Oahu_Kauai_Australia	Oahu	Kauai	Australia	15383	15686	-0.00975249	0.0103855	-0.939052
LG10	2_Oahu_Kauai_Australia	Oahu	Kauai	Australia	10929	11180	-0.0113528	0.0111906	-1.0145
LG10	2_Oahu_Kauai_Australia	Oahu	Kauai	Australia	18698	18955	-0.00682549	0.0115359	-0.591672
LG10	2_Oahu_Kauai_Australia	Oahu	Kauai	Australia	15099	17109	-0.0624069	0.0125711	-4.9643
LG10	2_Oahu_Kauai_Australia	Oahu	Kauai	Australia	21166	18457	0.0683694	0.0209693	3.26045
LG10	2_Oahu_Kauai_Australia	Oahu	Kauai	Australia	16230	11531	0.169266	0.0203385	8.32246
LG10	2_Oahu_Kauai_Australia	Oahu	Kauai	Australia	21066	17195	0.101173	0.0195299	5.18045
LG10	2_Oahu_Kauai_Australia	Oahu	Kauai	Australia	21662	18765	0.07166	0.0203769	3.51673
LG10	2_Oahu_Kauai_Australia	Oahu	Kauai	Australia	13350	14490	-0.0409483	0.0112216	-3.64905
LG10	0_Hilo_Kauai_Australia	Hilo	Kauai	Australia	17723	12788	0.161745	0.0169748	9.52856
LG10	0_Hilo_Kauai_Australia	Hilo	Kauai	Australia	16222	11769	0.159087	0.0185472	8.57742
LG10	0_Hilo_Kauai_Australia	Hilo	Kauai	Australia	11379	11723	-0.0148905	0.0137712	-1.08127
LG10	0_Hilo_Kauai_Australia	Hilo	Kauai	Australia	12116	12352	-0.00964525	0.0131035	-0.736081
LG10	0_Hilo_Kauai_Australia	Hilo	Kauai	Australia	19528	9387	0.350718	0.0243869	14.3814
LG10	0_Hilo_Kauai_Australia	Hilo	Kauai	Australia	23108	12813	0.286601	0.0235998	12.1442
LG10	0_Hilo_Kauai_Australia	Hilo	Kauai	Australia	15863	11214	0.171696	0.0179833	9.54751
LG10	0_Hilo_Kauai_Australia	Hilo	Kauai	Australia	13019	13353	-0.0126649	0.0126283	-1.0029
LG10	0_Hilo_Kauai_Australia	Hilo	Kauai	Australia	16153	11131	0.184064	0.0186768	9.85519
LG10	0_Hilo_Kauai_Australia	Hilo	Kauai	Australia	15392	10957	0.168318	0.0181467	9.27541
LG10	2_Oahu_Kauai_Australia	Oahu	Kauai	Australia	21917	18235	0.0917015	0.0173635	5.28129
LG10	2_Oahu_Kauai_Australia	Oahu	Kauai	Australia	16467	16742	-0.00828089	0.0100385	-0.824913
LG10	2_Oahu_Kauai_Australia	Oahu	Kauai	Australia	12695	12879	-0.00719481	0.0123181	-0.584086
LG10	2_Oahu_Kauai_Australia	Oahu	Kauai	Australia	17163	17423	-0.00751749	0.0110466	-0.680528
LG10	2_Oahu_Kauai_Australia	Oahu	Kauai	Australia	16040	18021	-0.0581604	0.0127394	-4.56539
LG10	2_Oahu_Kauai_Australia	Oahu	Kauai	Australia	22223	19316	0.0699824	0.0188192	3.71867
LG10	2_Oahu_Kauai_Australia	Oahu	Kauai	Australia	17131	12149	0.17015	0.0181313	9.38435
LG10	2_Oahu_Kauai_Australia	Oahu	Kauai	Australia	22062	17978	0.101998	0.0173357	5.8837
LG10	2_Oahu_Kauai_Australia	Oahu	Kauai	Australia	22612	19511	0.0736177	0.0184868	3.98217
LG10	2_Oahu_Kauai_Australia	Oahu	Kauai	Australia	13948	15000	-0.036341	0.0115554	-3.14494
LG10	0_Hilo_Kauai_Australia	Hilo	Kauai	Australia	15718	10648	0.192293	0.0175209	10.9751
LG10	0_Hilo_Kauai_Australia	Hilo	Kauai	Australia	14820	10214	0.18399	0.0195552	9.40874
LG10	0_Hilo_Kauai_Australia	Hilo	Kauai	Australia	9251	9538	-0.0152749	0.0138102	-1.10606
LG10	0_Hilo_Kauai_Australia	Hilo	Kauai	Australia	8863	9020	-0.00877929	0.0131843	-0.665891
LG10	0_Hilo_Kauai_Australia	Hilo	Kauai	Australia	18686	8327	0.383482	0.0238269	16.0945
LG10	0_Hilo_Kauai_Australia	Hilo	Kauai	Australia	22221	11754	0.30808	0.0235382	13.0885
LG10	0_Hilo_Kauai_Australia	Hilo	Kauai	Australia	14363	9537	0.201925	0.0194496	10.3819
LG10	0_Hilo_Kauai_Australia	Hilo	Kauai	Australia	10387	10641	-0.0120791	0.0121776	-0.991916
LG10	0_Hilo_Kauai_Australia	Hilo	Kauai	Australia	15407	10190	0.203813	0.0184385	11.0537
LG10	0_Hilo_Kauai_Australia	Hilo	Kauai	Australia	13946	9332	0.198213	0.0199453	9.93785
LG10	2_Oahu_Kauai_Australia	Oahu	Kauai	Australia	20042	20740	-0.0171154	0.0101562	-1.68521
LG10	2_Oahu_Kauai_Australia	Oahu	Kauai	Australia	17391	21963	-0.116176	0.0160118	-7.25566
LG10	2_Oahu_Kauai_Australia	Oahu	Kauai	Australia	15058	19516	-0.128941	0.0172971	-7.4545
LG10	2_Oahu_Kauai_Australia	Oahu	Kauai	Australia	16797	21443	-0.121496	0.0167908	-7.23585
LG10	2_Oahu_Kauai_Australia	Oahu	Kauai	Australia	17778	24111	-0.151185	0.0168981	-8.94686
LG10	2_Oahu_Kauai_Australia	Oahu	Kauai	Australia	21195	22653	-0.0332512	0.0113917	-2.91889
LG10	2_Oahu_Kauai_Australia	Oahu	Kauai	Australia	16847	16277	0.0172081	0.0103345	1.66511
LG10	2_Oahu_Kauai_Australia	Oahu	Kauai	Australia	20651	20901	-0.00601656	0.0101986	-0.589943
LG10	2_Oahu_Kauai_Australia	Oahu	Kauai	Australia	21079	22324	-0.0286846	0.0116539	-2.46138
LG10	2_Oahu_Kauai_Australia	Oahu	Kauai	Australia	15852	21283	-0.14625	0.0159847	-9.1494
LG10	0_Hilo_Kauai_Australia	Hilo	Kauai	Australia	14174	13555	0.0223232	0.0101154	2.20685
LG10	0_Hilo_Kauai_Australia	Hilo	Kauai	Australia	13183	12976	0.00791315	0.010781	0.733992
LG10	0_Hilo_Kauai_Australia	Hilo	Kauai	Australia	9751	14381	-0.191861	0.0215735	-8.8934
LG10	0_Hilo_Kauai_Australia	Hilo	Kauai	Australia	9769	14310	-0.188588	0.0206022	-9.15375
LG10	0_Hilo_Kauai_Australia	Hilo	Kauai	Australia	15058	9114	0.245904	0.0215217	11.4259
LG10	0_Hilo_Kauai_Australia	Hilo	Kauai	Australia	18422	12314	0.198725	0.0205303	9.67957
LG10	0_Hilo_Kauai_Australia	Hilo	Kauai	Australia	11447	10969	0.0213241	0.00955785	2.23105
LG10	0_Hilo_Kauai_Australia	Hilo	Kauai	Australia	11502	16144	-0.167909	0.0178122	-9.42659
LG10	0_Hilo_Kauai_Australia	Hilo	Kauai	Australia	14480	13687	0.0281535	0.0108227	2.60135
LG10	0_Hilo_Kauai_Australia	Hilo	Kauai	Australia	11315	11098	0.00968188	0.00944353	1.02524
LG10	2_Oahu_Kauai_Australia	Oahu	Kauai	Australia	20122	21274	-0.0278288	0.00979523	-2.84105
LG10	2_Oahu_Kauai_Australia	Oahu	Kauai	Australia	15116	20159	-0.142962	0.0162097	-8.81953
LG10	2_Oahu_Kauai_Australia	Oahu	Kauai	Australia	13791	18690	-0.150827	0.0181502	-8.30993
LG10	2_Oahu_Kauai_Australia	Oahu	Kauai	Australia	16951	22041	-0.13054	0.015831	-8.24583
LG10	2_Oahu_Kauai_Australia	Oahu	Kauai	Australia	16254	22954	-0.170883	0.0175256	-9.7505
LG10	2_Oahu_Kauai_Australia	Oahu	Kauai	Australia	19699	21606	-0.0461687	0.0111895	-4.12608
LG10	2_Oahu_Kauai_Australia	Oahu	Kauai	Australia	15575	15455	0.00386723	0.0104447	0.370258
LG10	2_Oahu_Kauai_Australia	Oahu	Kauai	Australia	19625	20344	-0.0179889	0.0102489	-1.75521
LG10	2_Oahu_Kauai_Australia	Oahu	Kauai	Australia	20186	21888	-0.0404525	0.0113417	-3.56669
LG10	2_Oahu_Kauai_Australia	Oahu	Kauai	Australia	14254	20128	-0.170845	0.0162539	-10.511
LG10	0_Hilo_Kauai_Australia	Hilo	Kauai	Australia	14616	14363	0.00873046	0.0101718	0.858298
LG10	0_Hilo_Kauai_Australia	Hilo	Kauai	Australia	13776	13954	-0.00641904	0.0110975	-0.578421
LG10	0_Hilo_Kauai_Australia	Hilo	Kauai	Australia	9251	14281	-0.213752	0.0204414	-10.4568
LG10	0_Hilo_Kauai_Australia	Hilo	Kauai	Australia	9748	14683	-0.201997	0.0197067	-10.2502
LG10	0_Hilo_Kauai_Australia	Hilo	Kauai	Australia	14797	8966	0.245382	0.0210079	11.6805
LG10	0_Hilo_Kauai_Australia	Hilo	Kauai	Australia	18514	12543	0.192259	0.0202569	9.49106
LG10	0_Hilo_Kauai_Australia	Hilo	Kauai	Australia	11447	11391	0.00245205	0.0101891	0.240655
LG10	0_Hilo_Kauai_Australia	Hilo	Kauai	Australia	10949	15968	-0.186462	0.0176613	-10.5577
LG10	0_Hilo_Kauai_Australia	Hilo	Kauai	Australia	13941	13529	0.0149982	0.0105514	1.42144
LG10	0_Hilo_Kauai_Australia	Hilo	Kauai	Australia	11373	11592	-0.00953625	0.0104349	-0.913885
LG10	1_Hilo_Oahu_Australia	Hilo	Oahu	Australia	22548	17007	0.140083	0.0159235	8.79726
LG10	1_Hilo_Oahu_Australia	Hilo	Oahu	Australia	21698	16663	0.131253	0.0165149	7.94756
LG10	1_Hilo_Oahu_Australia	Hilo	Oahu	Australia	16763	16555	0.00624287	0.0121283	0.514737
LG10	1_Hilo_Oahu_Australia	Hilo	Oahu	Australia	16915	16576	0.0101221	0.0119422	0.847592
LG10	1_Hilo_Oahu_Australia	Hilo	Oahu	Australia	26223	15364	0.261115	0.0217607	11.9994
LG10	1_Hilo_Oahu_Australia	Hilo	Oahu	Australia	28335	17410	0.238824	0.0215454	11.0847
LG10	1_Hilo_Oahu_Australia	Hilo	Oahu	Australia	21005	15723	0.143814	0.0163508	8.79552
LG10	1_Hilo_Oahu_Australia	Hilo	Oahu	Australia	18263	17996	0.00736369	0.0111937	0.657845
LG10	1_Hilo_Oahu_Australia	Hilo	Oahu	Australia	21840	16161	0.149443	0.0163726	9.12767
LG10	1_Hilo_Oahu_Australia	Hilo	Oahu	Australia	20432	15374	0.141261	0.0166748	8.47153
LG10	1_Hilo_Oahu_Australia	Hilo	Oahu	Australia	14875	19571	-0.136329	0.0202599	-6.72902
LG10	1_Hilo_Oahu_Australia	Hilo	Oahu	Australia	13072	18196	-0.163874	0.0211214	-7.75865
LG10	1_Hilo_Oahu_Australia	Hilo	Oahu	Australia	14863	24788	-0.250309	0.023139	-10.8176
LG10	1_Hilo_Oahu_Australia	Hilo	Oahu	Australia	14626	24464	-0.251676	0.0235542	-10.6849
LG10	1_Hilo_Oahu_Australia	Hilo	Oahu	Australia	12998	12369	0.024796	0.0106904	2.31947
LG10	1_Hilo_Oahu_Australia	Hilo	Oahu	Australia	14732	14064	0.0231977	0.0111075	2.08847
LG10	1_Hilo_Oahu_Australia	Hilo	Oahu	Australia	13472	18347	-0.15321	0.0211733	-7.23603
LG10	1_Hilo_Oahu_Australia	Hilo	Oahu	Australia	14744	24718	-0.25275	0.023103	-10.9401
LG10	1_Hilo_Oahu_Australia	Hilo	Oahu	Australia	14587	19178	-0.135969	0.0202308	-6.72091
LG10	1_Hilo_Oahu_Australia	Hilo	Oahu	Australia	13353	18506	-0.161744	0.0212125	-7.62495
LG10	1_Hilo_Oahu_Australia	Hilo	Oahu	Australia	32985	27322	0.0939029	0.0133163	7.05171
LG10	1_Hilo_Oahu_Australia	Hilo	Oahu	Australia	32376	27184	0.0871726	0.0140774	6.19237
LG10	1_Hilo_Oahu_Australia	Hilo	Oahu	Australia	28838	28419	0.00731788	0.0104559	0.699878
LG10	1_Hilo_Oahu_Australia	Hilo	Oahu	Australia	28700	28196	0.00885827	0.0102439	0.864737
LG10	1_Hilo_Oahu_Australia	Hilo	Oahu	Australia	37226	26265	0.172639	0.019204	8.98973
LG10	1_Hilo_Oahu_Australia	Hilo	Oahu	Australia	37815	26776	0.170906	0.0190626	8.96552
LG10	1_Hilo_Oahu_Australia	Hilo	Oahu	Australia	32791	27328	0.0908698	0.0133464	6.80856
LG10	1_Hilo_Oahu_Australia	Hilo	Oahu	Australia	29663	29198	0.00789997	0.0100894	0.782993
LG10	1_Hilo_Oahu_Australia	Hilo	Oahu	Australia	33193	27299	0.0974344	0.0139851	6.967
LG10	1_Hilo_Oahu_Australia	Hilo	Oahu	Australia	32058	26812	0.0891116	0.0135296	6.58642
LG10	1_Hilo_Oahu_Australia	Hilo	Oahu	Australia	22151	21704	0.0101927	0.00922081	1.1054
LG10	1_Hilo_Oahu_Australia	Hilo	Oahu	Australia	20817	20839	-0.000528135	0.0098667	-0.0535271
LG10	1_Hilo_Oahu_Australia	Hilo	Oahu	Australia	17271	22155	-0.123878	0.0156198	-7.93079
LG10	1_Hilo_Oahu_Australia	Hilo	Oahu	Australia	17866	22646	-0.11799	0.0154203	-7.65156
LG10	1_Hilo_Oahu_Australia	Hilo	Oahu	Australia	23105	17093	0.14956	0.0163057	9.17225
LG10	1_Hilo_Oahu_Australia	Hilo	Oahu	Australia	24959	18850	0.139446	0.016065	8.68013
LG10	1_Hilo_Oahu_Australia	Hilo	Oahu	Australia	20299	20086	0.00527424	0.00964943	0.546585
LG10	1_Hilo_Oahu_Australia	Hilo	Oahu	Australia	18524	23394	-0.116179	0.0150588	-7.71504
LG10	1_Hilo_Oahu_Australia	Hilo	Oahu	Australia	20545	19926	0.0152949	0.00938979	1.62889
LG10	1_Hilo_Oahu_Australia	Hilo	Oahu	Australia	19663	19675	-0.000305049	0.00939846	-0.0324573
LG10	1_Hilo_Oahu_Australia	Hilo	Oahu	Australia	22442	16986	0.138379	0.0159549	8.67314
LG10	1_Hilo_Oahu_Australia	Hilo	Oahu	Australia	21664	16678	0.13004	0.0163872	7.93547
LG10	1_Hilo_Oahu_Australia	Hilo	Oahu	Australia	16685	16538	0.00442465	0.0122884	0.360066
LG10	1_Hilo_Oahu_Australia	Hilo	Oahu	Australia	16832	16531	0.00902197	0.011756	0.767433
LG10	1_Hilo_Oahu_Australia	Hilo	Oahu	Australia	26040	15254	0.2612	0.0218556	11.9512
LG10	1_Hilo_Oahu_Australia	Hilo	Oahu	Australia	28176	17325	0.238478	0.0216547	11.0128
LG10	1_Hilo_Oahu_Australia	Hilo	Oahu	Australia	20792	15580	0.143297	0.0167004	8.58043
LG10	1_Hilo_Oahu_Australia	Hilo	Oahu	Australia	18080	17855	0.0062613	0.0115221	0.543416
LG10	1_Hilo_Oahu_Australia	Hilo	Oahu	Australia	21725	16124	0.147983	0.0163857	9.03122
LG10	1_Hilo_Oahu_Australia	Hilo	Oahu	Australia	20257	15252	0.14095	0.0169644	8.30856
LG10	1_Hilo_Oahu_Australia	Hilo	Oahu	Australia	18430	18323	0.00291133	0.0096123	0.302875
LG10	1_Hilo_Oahu_Australia	Hilo	Oahu	Australia	16737	17053	-0.00935188	0.0102537	-0.912046
LG10	1_Hilo_Oahu_Australia	Hilo	Oahu	Australia	14166	19351	-0.154698	0.0162779	-9.50356
LG10	1_Hilo_Oahu_Australia	Hilo	Oahu	Australia	14953	20050	-0.145616	0.0160825	-9.05433
LG10	1_Hilo_Oahu_Australia	Hilo	Oahu	Australia	18226	12703	0.17857	0.0198495	8.9962
LG10	1_Hilo_Oahu_Australia	Hilo	Oahu	Australia	21720	16104	0.148477	0.0187426	7.92192
LG10	1_Hilo_Oahu_Australia	Hilo	Oahu	Australia	16101	16169	-0.00210722	0.00942691	-0.223532
LG10	1_Hilo_Oahu_Australia	Hilo	Oahu	Australia	15555	20757	-0.143258	0.0155794	-9.19537
LG10	1_Hilo_Oahu_Australia	Hilo	Oahu	Australia	17638	17359	0.00797211	0.0104017	0.766423
LG10	1_Hilo_Oahu_Australia	Hilo	Oahu	Australia	15148	15469	-0.0104844	0.00939743	-1.11566
LG10	1_Hilo_Oahu_Australia	Hilo	Oahu	Australia	25793	20112	0.123756	0.0144346	8.57352
LG10	1_Hilo_Oahu_Australia	Hilo	Oahu	Australia	23870	18666	0.122343	0.0160942	7.60172
LG10	1_Hilo_Oahu_Australia	Hilo	Oahu	Australia	19272	18826	0.0117067	0.0111445	1.05044
LG10	1_Hilo_Oahu_Australia	Hilo	Oahu	Australia	19410	18905	0.0131802	0.0109112	1.20795
LG10	1_Hilo_Oahu_Australia	Hilo	Oahu	Australia	29273	18335	0.229751	0.0211092	10.8839
LG10	1_Hilo_Oahu_Australia	Hilo	Oahu	Australia	31515	20478	0.212279	0.0207311	10.2396
LG10	1_Hilo_Oahu_Australia	Hilo	Oahu	Australia	23980	18446	0.130439	0.0154968	8.41715
LG10	1_Hilo_Oahu_Australia	Hilo	Oahu	Australia	21811	21392	0.0096984	0.0104352	0.929396
LG10	1_Hilo_Oahu_Australia	Hilo	Oahu	Australia	24890	18973	0.134897	0.0152704	8.83391
LG10	1_Hilo_Oahu_Australia	Hilo	Oahu	Australia	23305	18033	0.127534	0.0155107	8.22232
LG10	1_Hilo_Oahu_Australia	Hilo	Oahu	Australia	18532	18065	0.0127606	0.00914644	1.39515
LG10	1_Hilo_Oahu_Australia	Hilo	Oahu	Australia	17043	17032	0.000322817	0.0104059	0.0310225
LG10	1_Hilo_Oahu_Australia	Hilo	Oahu	Australia	16016	20893	-0.132136	0.0162981	-8.10742
LG10	1_Hilo_Oahu_Australia	Hilo	Oahu	Australia	15604	20387	-0.132894	0.0159426	-8.33581
LG10	1_Hilo_Oahu_Australia	Hilo	Oahu	Australia	19199	13392	0.178178	0.0193242	9.22044
LG10	1_Hilo_Oahu_Australia	Hilo	Oahu	Australia	20415	14483	0.169981	0.0188555	9.01495
LG10	1_Hilo_Oahu_Australia	Hilo	Oahu	Australia	17313	17040	0.0079469	0.0102086	0.77845
LG10	1_Hilo_Oahu_Australia	Hilo	Oahu	Australia	16847	21721	-0.126374	0.0154449	-8.18224
LG10	1_Hilo_Oahu_Australia	Hilo	Oahu	Australia	17913	17266	0.0183916	0.0107698	1.70771
LG10	1_Hilo_Oahu_Australia	Hilo	Oahu	Australia	16700	16721	-0.000628347	0.00993369	-0.0632542
LG10	1_Hilo_Oahu_Australia	Hilo	Oahu	Australia	24364	24107	0.00530214	0.00874541	0.606277
LG10	1_Hilo_Oahu_Australia	Hilo	Oahu	Australia	23672	23793	-0.00254925	0.00934613	-0.272759
LG10	1_Hilo_Oahu_Australia	Hilo	Oahu	Australia	20936	25966	-0.107245	0.0142303	-7.53636
LG10	1_Hilo_Oahu_Australia	Hilo	Oahu	Australia	21122	26063	-0.104716	0.0144498	-7.24687
LG10	1_Hilo_Oahu_Australia	Hilo	Oahu	Australia	25838	19987	0.127681	0.015316	8.33644
LG10	1_Hilo_Oahu_Australia	Hilo	Oahu	Australia	27307	21355	0.122313	0.0154547	7.91428
LG10	1_Hilo_Oahu_Australia	Hilo	Oahu	Australia	23399	23325	0.00158377	0.00840758	0.188374
LG10	1_Hilo_Oahu_Australia	Hilo	Oahu	Australia	21153	26162	-0.105865	0.0136169	-7.77454
LG10	1_Hilo_Oahu_Australia	Hilo	Oahu	Australia	23240	22777	0.0100615	0.00948625	1.06064
LG10	1_Hilo_Oahu_Australia	Hilo	Oahu	Australia	22162	22317	-0.00348479	0.00870584	-0.400282
LG10	1_Hilo_Oahu_Australia	Hilo	Oahu	Australia	23428	17768	0.137392	0.015155	9.06582
LG10	1_Hilo_Oahu_Australia	Hilo	Oahu	Australia	22688	17518	0.128588	0.0166576	7.71944
LG10	1_Hilo_Oahu_Australia	Hilo	Oahu	Australia	19136	18750	0.0101885	0.0120566	0.845053
LG10	1_Hilo_Oahu_Australia	Hilo	Oahu	Australia	18611	18110	0.0136434	0.0116004	1.17612
LG10	1_Hilo_Oahu_Australia	Hilo	Oahu	Australia	27948	17031	0.242713	0.0214385	11.3214
LG10	1_Hilo_Oahu_Australia	Hilo	Oahu	Australia	28722	17688	0.237751	0.0214487	11.0846
LG10	1_Hilo_Oahu_Australia	Hilo	Oahu	Australia	23409	17958	0.131772	0.0158068	8.33639
LG10	1_Hilo_Oahu_Australia	Hilo	Oahu	Australia	20309	19908	0.00997091	0.0113847	0.875818
LG10	1_Hilo_Oahu_Australia	Hilo	Oahu	Australia	23370	17576	0.141503	0.0162347	8.71613
LG10	1_Hilo_Oahu_Australia	Hilo	Oahu	Australia	22328	17118	0.132079	0.01601	8.24981
LG10	2_Oahu_Kauai_Australia	Oahu	Kauai	Australia	18883	18821	0.00164439	0.00963148	0.170731
LG10	2_Oahu_Kauai_Australia	Oahu	Kauai	Australia	19361	20181	-0.0207374	0.0102563	-2.02193
LG10	2_Oahu_Kauai_Australia	Oahu	Kauai	Australia	15122	16282	-0.036938	0.0128549	-2.87346
LG10	2_Oahu_Kauai_Australia	Oahu	Kauai	Australia	20599	21118	-0.012441	0.0102234	-1.21691
LG10	2_Oahu_Kauai_Australia	Oahu	Kauai	Australia	18919	20482	-0.039669	0.0122681	-3.23351
LG10	2_Oahu_Kauai_Australia	Oahu	Kauai	Australia	20305	21142	-0.0201945	0.0102884	-1.96284
LG10	2_Oahu_Kauai_Australia	Oahu	Kauai	Australia	16173	15906	0.0083232	0.0104519	0.796333
LG10	2_Oahu_Kauai_Australia	Oahu	Kauai	Australia	20046	20024	0.000549039	0.00840571	0.0653174
LG10	2_Oahu_Kauai_Australia	Oahu	Kauai	Australia	20529	21269	-0.0177042	0.0100097	-1.7687
LG10	2_Oahu_Kauai_Australia	Oahu	Kauai	Australia	16057	17592	-0.045618	0.0122932	-3.71084
LG10	0_Hilo_Kauai_Australia	Hilo	Kauai	Australia	15743	15273	0.0151535	0.010391	1.45832
LG10	0_Hilo_Kauai_Australia	Hilo	Kauai	Australia	14408	14181	0.00794012	0.0101483	0.782408
LG10	0_Hilo_Kauai_Australia	Hilo	Kauai	Australia	13432	14543	-0.039714	0.0122687	-3.23703
LG10	0_Hilo_Kauai_Australia	Hilo	Kauai	Australia	13317	14198	-0.0320189	0.0124969	-2.56215
LG10	0_Hilo_Kauai_Australia	Hilo	Kauai	Australia	15321	13017	0.0813043	0.0126676	6.41827
LG10	0_Hilo_Kauai_Australia	Hilo	Kauai	Australia	17668	15354	0.0700745	0.0120156	5.83195
LG10	0_Hilo_Kauai_Australia	Hilo	Kauai	Australia	13190	13049	0.00537368	0.010497	0.511927
LG10	0_Hilo_Kauai_Australia	Hilo	Kauai	Australia	13758	14977	-0.0424221	0.0112655	-3.76566
LG10	0_Hilo_Kauai_Australia	Hilo	Kauai	Australia	15153	14570	0.0196144	0.011399	1.72072
LG10	0_Hilo_Kauai_Australia	Hilo	Kauai	Australia	12994	12878	0.00448361	0.0101904	0.439982
LG10	2_Oahu_Kauai_Australia	Oahu	Kauai	Australia	20315	18804	0.0386257	0.0104653	3.69083
LG10	2_Oahu_Kauai_Australia	Oahu	Kauai	Australia	17104	16427	0.0201903	0.0093088	2.16894
LG10	2_Oahu_Kauai_Australia	Oahu	Kauai	Australia	14160	13933	0.0080803	0.0121512	0.664979
LG10	2_Oahu_Kauai_Australia	Oahu	Kauai	Australia	18065	17141	0.0262455	0.00941285	2.78827
LG10	2_Oahu_Kauai_Australia	Oahu	Kauai	Australia	16246	16396	-0.00459531	0.0118013	-0.389389
LG10	2_Oahu_Kauai_Australia	Oahu	Kauai	Australia	21157	20551	0.0145296	0.0122735	1.18381
LG10	2_Oahu_Kauai_Australia	Oahu	Kauai	Australia	16792	15013	0.0559346	0.0113857	4.9127
LG10	2_Oahu_Kauai_Australia	Oahu	Kauai	Australia	20843	19410	0.0355998	0.0103582	3.43687
LG10	2_Oahu_Kauai_Australia	Oahu	Kauai	Australia	21409	20669	0.0175864	0.0118554	1.48341
LG10	2_Oahu_Kauai_Australia	Oahu	Kauai	Australia	14750	14855	-0.0035467	0.00987827	-0.35904
LG10	0_Hilo_Kauai_Australia	Hilo	Kauai	Australia	16021	14081	0.0644476	0.0116491	5.5324
LG10	0_Hilo_Kauai_Australia	Hilo	Kauai	Australia	15014	13294	0.0607602	0.0121846	4.98663
LG10	0_Hilo_Kauai_Australia	Hilo	Kauai	Australia	10633	10290	0.0163934	0.0125095	1.31048
LG10	0_Hilo_Kauai_Australia	Hilo	Kauai	Australia	10798	10204	0.028283	0.01161	2.43609
LG10	0_Hilo_Kauai_Australia	Hilo	Kauai	Australia	16774	13105	0.122795	0.0131255	9.35543
LG10	0_Hilo_Kauai_Australia	Hilo	Kauai	Australia	20037	16408	0.0995747	0.01305	7.63025
LG10	0_Hilo_Kauai_Australia	Hilo	Kauai	Australia	12736	11127	0.0674266	0.0113669	5.93182
LG10	0_Hilo_Kauai_Australia	Hilo	Kauai	Australia	11910	11641	0.011422	0.0118552	0.963464
LG10	0_Hilo_Kauai_Australia	Hilo	Kauai	Australia	15228	13155	0.0730367	0.0123269	5.92496
LG10	0_Hilo_Kauai_Australia	Hilo	Kauai	Australia	12600	10983	0.0685663	0.0121067	5.66349
LG10	2_Oahu_Kauai_Australia	Oahu	Kauai	Australia	20164	20408	-0.006014	0.00916125	-0.656461
LG10	2_Oahu_Kauai_Australia	Oahu	Kauai	Australia	18081	19188	-0.029703	0.010466	-2.83805
LG10	2_Oahu_Kauai_Australia	Oahu	Kauai	Australia	17048	18532	-0.0417088	0.0122202	-3.41312
LG10	2_Oahu_Kauai_Australia	Oahu	Kauai	Australia	17924	18722	-0.0217759	0.0106445	-2.04574
LG10	2_Oahu_Kauai_Australia	Oahu	Kauai	Australia	18825	20711	-0.0477034	0.0124987	-3.81667
LG10	2_Oahu_Kauai_Australia	Oahu	Kauai	Australia	20436	21570	-0.0269961	0.010259	-2.63146
LG10	2_Oahu_Kauai_Australia	Oahu	Kauai	Australia	16777	16743	0.00101432	0.0101227	0.100202
LG10	2_Oahu_Kauai_Australia	Oahu	Kauai	Australia	19981	20342	-0.00895271	0.00845502	-1.05886
LG10	2_Oahu_Kauai_Australia	Oahu	Kauai	Australia	20546	21604	-0.0251008	0.00995588	-2.52121
LG10	2_Oahu_Kauai_Australia	Oahu	Kauai	Australia	16601	18476	-0.0534538	0.0112908	-4.73428
LG10	0_Hilo_Kauai_Australia	Hilo	Kauai	Australia	14636	14431	0.00705267	0.010239	0.688807
LG10	0_Hilo_Kauai_Australia	Hilo	Kauai	Australia	13107	13139	-0.00121923	0.0114101	-0.106856
LG10	0_Hilo_Kauai_Australia	Hilo	Kauai	Australia	11572	13030	-0.0592635	0.0129143	-4.58898
LG10	0_Hilo_Kauai_Australia	Hilo	Kauai	Australia	12139	13326	-0.046613	0.012674	-3.67783
LG10	0_Hilo_Kauai_Australia	Hilo	Kauai	Australia	13614	11750	0.07349	0.0141916	5.17843
LG10	0_Hilo_Kauai_Australia	Hilo	Kauai	Australia	16982	15146	0.0571464	0.01306	4.37568
LG10	0_Hilo_Kauai_Australia	Hilo	Kauai	Australia	12248	12416	-0.00681155	0.010303	-0.66112
LG10	0_Hilo_Kauai_Australia	Hilo	Kauai	Australia	13786	15375	-0.0544906	0.0118172	-4.61111
LG10	0_Hilo_Kauai_Australia	Hilo	Kauai	Australia	14103	13771	0.0119107	0.011935	0.997968
LG10	0_Hilo_Kauai_Australia	Hilo	Kauai	Australia	12098	12281	-0.00750646	0.0104316	-0.719586
LG10	2_Oahu_Kauai_Australia	Oahu	Kauai	Australia	19893	20197	-0.00758294	0.00964417	-0.786272
LG10	2_Oahu_Kauai_Australia	Oahu	Kauai	Australia	18031	19169	-0.0305914	0.0097588	-3.13475
LG10	2_Oahu_Kauai_Australia	Oahu	Kauai	Australia	15859	17386	-0.0459317	0.0114354	-4.01662
LG10	2_Oahu_Kauai_Australia	Oahu	Kauai	Australia	18217	19067	-0.022798	0.0101247	-2.25173
LG10	2_Oahu_Kauai_Australia	Oahu	Kauai	Australia	17881	19797	-0.050852	0.0119377	-4.25979
LG10	2_Oahu_Kauai_Australia	Oahu	Kauai	Australia	19277	20489	-0.0304783	0.0111135	-2.74246
LG10	2_Oahu_Kauai_Australia	Oahu	Kauai	Australia	15854	15858	-0.000126135	0.0101157	-0.0124693
LG10	2_Oahu_Kauai_Australia	Oahu	Kauai	Australia	19096	19525	-0.011108	0.00945856	-1.17438
LG10	2_Oahu_Kauai_Australia	Oahu	Kauai	Australia	19464	20582	-0.0279179	0.0107536	-2.59614
LG10	2_Oahu_Kauai_Australia	Oahu	Kauai	Australia	16566	18481	-0.0546409	0.0109541	-4.98815
LG10	0_Hilo_Kauai_Australia	Hilo	Kauai	Australia	13565	13401	0.00608173	0.00967326	0.628716
LG10	0_Hilo_Kauai_Australia	Hilo	Kauai	Australia	13062	13117	-0.00210092	0.0111798	-0.187921
LG10	0_Hilo_Kauai_Australia	Hilo	Kauai	Australia	10785	12237	-0.0630701	0.0131425	-4.79894
LG10	0_Hilo_Kauai_Australia	Hilo	Kauai	Australia	11401	12616	-0.0505892	0.0115875	-4.36585
LG10	0_Hilo_Kauai_Australia	Hilo	Kauai	Australia	13214	11331	0.0767162	0.0131659	5.82687
LG10	0_Hilo_Kauai_Australia	Hilo	Kauai	Australia	16156	14277	0.0617422	0.0128583	4.80175
LG10	0_Hilo_Kauai_Australia	Hilo	Kauai	Australia	11883	12112	-0.00954365	0.0108554	-0.879159
LG10	0_Hilo_Kauai_Australia	Hilo	Kauai	Australia	12798	14350	-0.0571681	0.0121113	-4.72024
LG10	0_Hilo_Kauai_Australia	Hilo	Kauai	Australia	13367	13072	0.0111578	0.010833	1.02998
LG10	0_Hilo_Kauai_Australia	Hilo	Kauai	Australia	10991	11144	-0.00691213	0.0104294	-0.662755
LG10	2_Oahu_Kauai_Australia	Oahu	Kauai	Australia	22814	23237	-0.00918547	0.00905821	-1.01405
LG10	2_Oahu_Kauai_Australia	Oahu	Kauai	Australia	20952	22267	-0.0304264	0.00951779	-3.19679
LG10	2_Oahu_Kauai_Australia	Oahu	Kauai	Australia	21644	23382	-0.0385999	0.0110699	-3.48692
LG10	2_Oahu_Kauai_Australia	Oahu	Kauai	Australia	20463	21496	-0.0246193	0.00956713	-2.57332
LG10	2_Oahu_Kauai_Australia	Oahu	Kauai	Australia	19467	21538	-0.050506	0.0117795	-4.28762
LG10	2_Oahu_Kauai_Australia	Oahu	Kauai	Australia	22259	23626	-0.0297919	0.0102976	-2.89308
LG10	2_Oahu_Kauai_Australia	Oahu	Kauai	Australia	20835	21012	-0.00422969	0.00904117	-0.467826
LG10	2_Oahu_Kauai_Australia	Oahu	Kauai	Australia	21964	22503	-0.0121213	0.00867155	-1.39783
LG10	2_Oahu_Kauai_Australia	Oahu	Kauai	Australia	22560	23799	-0.0267262	0.00976331	-2.73741
LG10	2_Oahu_Kauai_Australia	Oahu	Kauai	Australia	18545	20646	-0.0536092	0.010655	-5.03139
LG10	0_Hilo_Kauai_Australia	Hilo	Kauai	Australia	19019	19007	0.000315574	0.00955599	0.0330237
LG10	0_Hilo_Kauai_Australia	Hilo	Kauai	Australia	17978	18202	-0.00619127	0.0103289	-0.59941
LG10	0_Hilo_Kauai_Australia	Hilo	Kauai	Australia	16075	17717	-0.0485914	0.0115604	-4.20327
LG10	0_Hilo_Kauai_Australia	Hilo	Kauai	Australia	16423	17847	-0.0415524	0.0111418	-3.72943
LG10	0_Hilo_Kauai_Australia	Hilo	Kauai	Australia	18290	16638	0.0472973	0.0126912	3.72677
LG10	0_Hilo_Kauai_Australia	Hilo	Kauai	Australia	19878	18296	0.0414418	0.0118258	3.50436
LG10	0_Hilo_Kauai_Australia	Hilo	Kauai	Australia	16741	17089	-0.0102867	0.00966931	-1.06385
LG10	0_Hilo_Kauai_Australia	Hilo	Kauai	Australia	17045	18832	-0.0498091	0.0101673	-4.89897
LG10	0_Hilo_Kauai_Australia	Hilo	Kauai	Australia	18256	18119	0.00376632	0.0107442	0.350543
LG10	0_Hilo_Kauai_Australia	Hilo	Kauai	Australia	16400	16774	-0.0112739	0.00913358	-1.23433
LG10	2_Oahu_Kauai_Australia	Oahu	Kauai	Australia	18954	21187	-0.0556289	0.0112142	-4.96057
LG10	2_Oahu_Kauai_Australia	Oahu	Kauai	Australia	19954	23147	-0.0740818	0.0115239	-6.42855
LG10	2_Oahu_Kauai_Australia	Oahu	Kauai	Australia	16332	19849	-0.0972057	0.012735	-7.63293
LG10	2_Oahu_Kauai_Australia	Oahu	Kauai	Australia	20253	23078	-0.0651958	0.0119526	-5.45455
LG10	2_Oahu_Kauai_Australia	Oahu	Kauai	Australia	20009	23895	-0.0885113	0.0129311	-6.84486
LG10	2_Oahu_Kauai_Australia	Oahu	Kauai	Australia	18768	21898	-0.0769685	0.0119978	-6.41522
LG10	2_Oahu_Kauai_Australia	Oahu	Kauai	Australia	15618	17642	-0.0608539	0.011998	-5.072
LG10	2_Oahu_Kauai_Australia	Oahu	Kauai	Australia	18527	20846	-0.0588982	0.0111297	-5.29197
LG10	2_Oahu_Kauai_Australia	Oahu	Kauai	Australia	18937	21985	-0.0744832	0.0119183	-6.24951
LG10	2_Oahu_Kauai_Australia	Oahu	Kauai	Australia	17912	21760	-0.0969954	0.0120929	-8.02084
LG10	0_Hilo_Kauai_Australia	Hilo	Kauai	Australia	13549	15381	-0.0633253	0.0117669	-5.38163
LG10	0_Hilo_Kauai_Australia	Hilo	Kauai	Australia	11998	13974	-0.0760819	0.0119244	-6.38035
LG10	0_Hilo_Kauai_Australia	Hilo	Kauai	Australia	13800	17224	-0.110366	0.012777	-8.63785
LG10	0_Hilo_Kauai_Australia	Hilo	Kauai	Australia	13690	16853	-0.103559	0.0129382	-8.00411
LG10	0_Hilo_Kauai_Australia	Hilo	Kauai	Australia	10360	10171	0.00920559	0.0117011	0.786728
LG10	0_Hilo_Kauai_Australia	Hilo	Kauai	Australia	12044	11871	0.00723395	0.0112693	0.641919
LG10	0_Hilo_Kauai_Australia	Hilo	Kauai	Australia	11731	13918	-0.0852665	0.0129977	-6.56013
LG10	0_Hilo_Kauai_Australia	Hilo	Kauai	Australia	14515	18057	-0.108744	0.0124886	-8.70743
LG10	0_Hilo_Kauai_Australia	Hilo	Kauai	Australia	12408	14064	-0.0625567	0.0123298	-5.07362
LG10	0_Hilo_Kauai_Australia	Hilo	Kauai	Australia	11425	13573	-0.0859269	0.0124575	-6.89759
LG10	2_Oahu_Kauai_Australia	Oahu	Kauai	Australia	19418	18564	0.0224843	0.0113494	1.98111
LG10	2_Oahu_Kauai_Australia	Oahu	Kauai	Australia	14761	14667	0.00319424	0.0100868	0.316676
LG10	2_Oahu_Kauai_Australia	Oahu	Kauai	Australia	10915	11283	-0.0165781	0.0117361	-1.41257
LG10	2_Oahu_Kauai_Australia	Oahu	Kauai	Australia	17983	17567	0.0117018	0.0105027	1.11417
LG10	2_Oahu_Kauai_Australia	Oahu	Kauai	Australia	15326	15970	-0.0205777	0.0115835	-1.77646
LG10	2_Oahu_Kauai_Australia	Oahu	Kauai	Australia	19151	19205	-0.00140786	0.0134262	-0.10486
LG10	2_Oahu_Kauai_Australia	Oahu	Kauai	Australia	14003	12869	0.0422001	0.0130393	3.23637
LG10	2_Oahu_Kauai_Australia	Oahu	Kauai	Australia	19178	18387	0.0210568	0.0112826	1.86631
LG10	2_Oahu_Kauai_Australia	Oahu	Kauai	Australia	19681	19612	0.00175604	0.0126503	0.138814
LG10	2_Oahu_Kauai_Australia	Oahu	Kauai	Australia	13378	14069	-0.0251758	0.0113539	-2.21736
LG10	0_Hilo_Kauai_Australia	Hilo	Kauai	Australia	15174	13797	0.0475303	0.0117707	4.03801
LG10	0_Hilo_Kauai_Australia	Hilo	Kauai	Australia	13631	12521	0.0424442	0.0127107	3.33925
LG10	0_Hilo_Kauai_Australia	Hilo	Kauai	Australia	10168	10368	-0.009739	0.0132163	-0.736891
LG10	0_Hilo_Kauai_Australia	Hilo	Kauai	Australia	11096	11088	0.00036062	0.0117406	0.0307157
LG10	0_Hilo_Kauai_Australia	Hilo	Kauai	Australia	15079	12072	0.110751	0.0143748	7.70453
LG10	0_Hilo_Kauai_Australia	Hilo	Kauai	Australia	18763	15724	0.0881202	0.0133872	6.58244
LG10	0_Hilo_Kauai_Australia	Hilo	Kauai	Australia	12886	11876	0.0407883	0.0123317	3.30759
LG10	0_Hilo_Kauai_Australia	Hilo	Kauai	Australia	11794	12155	-0.0150737	0.0115556	-1.30445
LG10	0_Hilo_Kauai_Australia	Hilo	Kauai	Australia	13427	11976	0.0571192	0.0132341	4.31605
LG10	0_Hilo_Kauai_Australia	Hilo	Kauai	Australia	12496	11453	0.0435509	0.0124128	3.50855
LG10	2_Oahu_Kauai_Australia	Oahu	Kauai	Australia	19660	18752	0.0236384	0.0115241	2.05121
LG10	2_Oahu_Kauai_Australia	Oahu	Kauai	Australia	15892	15786	0.00334617	0.00994784	0.336372
LG10	2_Oahu_Kauai_Australia	Oahu	Kauai	Australia	12112	12446	-0.0136005	0.0125104	-1.08713
LG10	2_Oahu_Kauai_Australia	Oahu	Kauai	Australia	16784	16408	0.011328	0.0105495	1.0738
LG10	2_Oahu_Kauai_Australia	Oahu	Kauai	Australia	15917	16659	-0.0227775	0.0117695	-1.9353
LG10	2_Oahu_Kauai_Australia	Oahu	Kauai	Australia	19957	19934	0.000576571	0.0125758	0.0458475
LG10	2_Oahu_Kauai_Australia	Oahu	Kauai	Australia	14541	13319	0.0438622	0.0117665	3.72771
LG10	2_Oahu_Kauai_Australia	Oahu	Kauai	Australia	19785	18951	0.0215304	0.0106649	2.0188
LG10	2_Oahu_Kauai_Australia	Oahu	Kauai	Australia	20391	20263	0.00314852	0.0118583	0.265512
LG10	2_Oahu_Kauai_Australia	Oahu	Kauai	Australia	13658	14343	-0.0244634	0.0115386	-2.12013
LG10	0_Hilo_Kauai_Australia	Hilo	Kauai	Australia	13115	11731	0.0557031	0.0124275	4.48226
LG10	0_Hilo_Kauai_Australia	Hilo	Kauai	Australia	12388	11241	0.0485421	0.0138306	3.50977
LG10	0_Hilo_Kauai_Australia	Hilo	Kauai	Australia	8682	8926	-0.0138573	0.0136963	-1.01176
LG10	0_Hilo_Kauai_Australia	Hilo	Kauai	Australia	8299	8284	0.000904541	0.0128064	0.0706318
LG10	0_Hilo_Kauai_Australia	Hilo	Kauai	Australia	14277	11165	0.122317	0.0143771	8.50782
LG10	0_Hilo_Kauai_Australia	Hilo	Kauai	Australia	17917	14852	0.0935335	0.0136666	6.84396
LG10	0_Hilo_Kauai_Australia	Hilo	Kauai	Australia	11864	10850	0.0446421	0.0133956	3.33261
LG10	0_Hilo_Kauai_Australia	Hilo	Kauai	Australia	9573	9944	-0.0190091	0.0125253	-1.51766
LG10	0_Hilo_Kauai_Australia	Hilo	Kauai	Australia	12782	11298	0.0616279	0.0132712	4.64375
LG10	0_Hilo_Kauai_Australia	Hilo	Kauai	Australia	11509	10444	0.0485127	0.013554	3.57923
LG10	2_Oahu_Kauai_Australia	Oahu	Kauai	Australia	19528	19536	-0.000204792	0.0100185	-0.0204414
LG10	2_Oahu_Kauai_Australia	Oahu	Kauai	Australia	18437	19273	-0.0221692	0.0101338	-2.18765
LG10	2_Oahu_Kauai_Australia	Oahu	Kauai	Australia	15688	16908	-0.0374279	0.0117448	-3.18677
LG10	2_Oahu_Kauai_Australia	Oahu	Kauai	Australia	18356	18880	-0.0140724	0.0104553	-1.34596
LG10	2_Oahu_Kauai_Australia	Oahu	Kauai	Australia	19147	20788	-0.0410918	0.0120938	-3.39776
LG10	2_Oahu_Kauai_Australia	Oahu	Kauai	Australia	20619	21537	-0.0217763	0.0104158	-2.09069
LG10	2_Oahu_Kauai_Australia	Oahu	Kauai	Australia	15938	15605	0.010557	0.00953177	1.10756
LG10	2_Oahu_Kauai_Australia	Oahu	Kauai	Australia	19949	20049	-0.00250013	0.0089448	-0.279506
LG10	2_Oahu_Kauai_Australia	Oahu	Kauai	Australia	20386	21201	-0.0195975	0.010216	-1.91832
LG10	2_Oahu_Kauai_Australia	Oahu	Kauai	Australia	16838	18418	-0.0448151	0.0111906	-4.0047
LG10	0_Hilo_Kauai_Australia	Hilo	Kauai	Australia	13715	13242	0.0175465	0.00957987	1.8316
LG10	0_Hilo_Kauai_Australia	Hilo	Kauai	Australia	12800	12549	0.00990177	0.0109592	0.903516
LG10	0_Hilo_Kauai_Australia	Hilo	Kauai	Australia	11062	12195	-0.0487165	0.0137582	-3.54091
LG10	0_Hilo_Kauai_Australia	Hilo	Kauai	Australia	11068	11971	-0.0391944	0.0127079	-3.08426
LG10	0_Hilo_Kauai_Australia	Hilo	Kauai	Australia	12665	10469	0.0949252	0.0137465	6.90543
LG10	0_Hilo_Kauai_Australia	Hilo	Kauai	Australia	15999	13835	0.0725347	0.0129481	5.60197
LG10	0_Hilo_Kauai_Australia	Hilo	Kauai	Australia	10774	10636	0.00644559	0.0105727	0.609646
LG10	0_Hilo_Kauai_Australia	Hilo	Kauai	Australia	12480	13728	-0.0476191	0.012333	-3.86112
LG10	0_Hilo_Kauai_Australia	Hilo	Kauai	Australia	13842	13239	0.0222665	0.0113409	1.96338
LG10	0_Hilo_Kauai_Australia	Hilo	Kauai	Australia	10805	10662	0.00666139	0.0106455	0.625745
LG10	2_Oahu_Kauai_Australia	Oahu	Kauai	Australia	19685	20157	-0.0118468	0.00935509	-1.26635
LG10	2_Oahu_Kauai_Australia	Oahu	Kauai	Australia	16230	17543	-0.0388772	0.0105246	-3.69393
LG10	2_Oahu_Kauai_Australia	Oahu	Kauai	Australia	14595	16305	-0.0553398	0.0118932	-4.65306
LG10	2_Oahu_Kauai_Australia	Oahu	Kauai	Australia	18321	19288	-0.0257119	0.0101856	-2.52435
LG10	2_Oahu_Kauai_Australia	Oahu	Kauai	Australia	17691	19765	-0.0553716	0.0124633	-4.44276
LG10	2_Oahu_Kauai_Australia	Oahu	Kauai	Australia	19343	20696	-0.033792	0.010803	-3.12804
LG10	2_Oahu_Kauai_Australia	Oahu	Kauai	Australia	14895	15089	-0.00647012	0.0107252	-0.603266
LG10	2_Oahu_Kauai_Australia	Oahu	Kauai	Australia	19280	19823	-0.0138864	0.00917231	-1.51395
LG10	2_Oahu_Kauai_Australia	Oahu	Kauai	Australia	19780	21040	-0.0308672	0.0105466	-2.92676
LG10	2_Oahu_Kauai_Australia	Oahu	Kauai	Australia	15480	17522	-0.061875	0.0110043	-5.62279
LG10	0_Hilo_Kauai_Australia	Hilo	Kauai	Australia	14054	14053	3.55783e-05	0.0101894	0.00349169
LG10	0_Hilo_Kauai_Australia	Hilo	Kauai	Australia	13290	13520	-0.00857889	0.0104923	-0.817637
LG10	0_Hilo_Kauai_Australia	Hilo	Kauai	Australia	10407	11994	-0.0708451	0.0120825	-5.86345
LG10	0_Hilo_Kauai_Australia	Hilo	Kauai	Australia	10799	12163	-0.0594025	0.0118758	-5.00197
LG10	0_Hilo_Kauai_Australia	Hilo	Kauai	Australia	12554	10710	0.0792641	0.0136197	5.81982
LG10	0_Hilo_Kauai_Australia	Hilo	Kauai	Australia	16303	14457	0.060013	0.0127825	4.69494
LG10	0_Hilo_Kauai_Australia	Hilo	Kauai	Australia	10753	11129	-0.0171831	0.0103326	-1.663
LG10	0_Hilo_Kauai_Australia	Hilo	Kauai	Australia	11794	13517	-0.0680732	0.0116276	-5.85446
LG10	0_Hilo_Kauai_Australia	Hilo	Kauai	Australia	13217	13096	0.00459849	0.0108465	0.42396
LG10	0_Hilo_Kauai_Australia	Hilo	Kauai	Australia	10834	11166	-0.0150909	0.0105714	-1.42753
LG10	1_Hilo_Oahu_Australia	Hilo	Oahu	Australia	19791	18252	0.0404542	0.0112987	3.58041
LG10	1_Hilo_Oahu_Australia	Hilo	Oahu	Australia	18896	17602	0.035454	0.0124635	2.84463
LG10	1_Hilo_Oahu_Australia	Hilo	Oahu	Australia	15544	15666	-0.003909	0.0119687	-0.326601
LG10	1_Hilo_Oahu_Australia	Hilo	Oahu	Australia	15770	15616	0.00490665	0.0111301	0.440844
LG10	1_Hilo_Oahu_Australia	Hilo	Oahu	Australia	21433	18196	0.0816826	0.01347	6.06404
LG10	1_Hilo_Oahu_Australia	Hilo	Oahu	Australia	23634	20421	0.0729316	0.0127341	5.72725
LG10	1_Hilo_Oahu_Australia	Hilo	Oahu	Australia	17985	16862	0.0322266	0.0123566	2.60805
LG10	1_Hilo_Oahu_Australia	Hilo	Oahu	Australia	16883	17107	-0.00659017	0.0112347	-0.586589
LG10	1_Hilo_Oahu_Australia	Hilo	Oahu	Australia	18794	17175	0.045011	0.0119887	3.75446
LG10	1_Hilo_Oahu_Australia	Hilo	Oahu	Australia	17494	16337	0.0341994	0.012428	2.75179
LG10	1_Hilo_Oahu_Australia	Hilo	Oahu	Australia	16480	17408	-0.0273843	0.0129059	-2.12184
LG10	1_Hilo_Oahu_Australia	Hilo	Oahu	Australia	14800	15930	-0.0367719	0.0129153	-2.84715
LG10	1_Hilo_Oahu_Australia	Hilo	Oahu	Australia	17786	20314	-0.0663517	0.0136107	-4.87498
LG10	1_Hilo_Oahu_Australia	Hilo	Oahu	Australia	17768	19978	-0.0585492	0.0138035	-4.24161
LG10	1_Hilo_Oahu_Australia	Hilo	Oahu	Australia	13197	12395	0.0313379	0.0115946	2.70281
LG10	1_Hilo_Oahu_Australia	Hilo	Oahu	Australia	14950	14164	0.0269973	0.0121083	2.22965
LG10	1_Hilo_Oahu_Australia	Hilo	Oahu	Australia	15009	16290	-0.0409278	0.013701	-2.98722
LG10	1_Hilo_Oahu_Australia	Hilo	Oahu	Australia	17818	20400	-0.0675598	0.013717	-4.92526
LG10	1_Hilo_Oahu_Australia	Hilo	Oahu	Australia	16185	16999	-0.0245299	0.0124786	-1.96575
LG10	1_Hilo_Oahu_Australia	Hilo	Oahu	Australia	14979	16214	-0.0395922	0.0133592	-2.96366
LG10	1_Hilo_Oahu_Australia	Hilo	Oahu	Australia	29558	28830	0.0124683	0.00992392	1.25639
LG10	1_Hilo_Oahu_Australia	Hilo	Oahu	Australia	28887	28447	0.00767433	0.0101508	0.756031
LG10	1_Hilo_Oahu_Australia	Hilo	Oahu	Australia	27001	27886	-0.016124	0.00974165	-1.65516
LG10	1_Hilo_Oahu_Australia	Hilo	Oahu	Australia	26876	27503	-0.0115302	0.00962773	-1.1976
LG10	1_Hilo_Oahu_Australia	Hilo	Oahu	Australia	32122	29746	0.0384043	0.0114499	3.35412
LG10	1_Hilo_Oahu_Australia	Hilo	Oahu	Australia	32598	30239	0.0375416	0.0115314	3.2556
LG10	1_Hilo_Oahu_Australia	Hilo	Oahu	Australia	29197	28851	0.00596058	0.00973861	0.612057
LG10	1_Hilo_Oahu_Australia	Hilo	Oahu	Australia	27778	28766	-0.0174731	0.00930585	-1.87765
LG10	1_Hilo_Oahu_Australia	Hilo	Oahu	Australia	29638	28765	0.0149479	0.0101896	1.46697
LG10	1_Hilo_Oahu_Australia	Hilo	Oahu	Australia	28618	28244	0.00657733	0.00990864	0.663797
LG10	1_Hilo_Oahu_Australia	Hilo	Oahu	Australia	21859	21195	0.0154225	0.00874855	1.76286
LG10	1_Hilo_Oahu_Australia	Hilo	Oahu	Australia	20444	19954	0.0121293	0.00875268	1.38578
LG10	1_Hilo_Oahu_Australia	Hilo	Oahu	Australia	18194	19133	-0.025156	0.0104161	-2.41512
LG10	1_Hilo_Oahu_Australia	Hilo	Oahu	Australia	18967	19634	-0.0172793	0.0100436	-1.72043
LG10	1_Hilo_Oahu_Australia	Hilo	Oahu	Australia	21236	18700	0.0635016	0.01054	6.02484
LG10	1_Hilo_Oahu_Australia	Hilo	Oahu	Australia	23030	20552	0.0568583	0.0108669	5.23224
LG10	1_Hilo_Oahu_Australia	Hilo	Oahu	Australia	19793	19495	0.00758501	0.00902209	0.840715
LG10	1_Hilo_Oahu_Australia	Hilo	Oahu	Australia	19458	20509	-0.0262967	0.0103566	-2.53913
LG10	1_Hilo_Oahu_Australia	Hilo	Oahu	Australia	20123	19351	0.0195572	0.00902101	2.16796
LG10	1_Hilo_Oahu_Australia	Hilo	Oahu	Australia	19239	18888	0.00920607	0.00907726	1.01419
LG10	1_Hilo_Oahu_Australia	Hilo	Oahu	Australia	19823	18250	0.0413154	0.0113831	3.62953
LG10	1_Hilo_Oahu_Australia	Hilo	Oahu	Australia	18900	17536	0.0374355	0.0125921	2.97295
LG10	1_Hilo_Oahu_Australia	Hilo	Oahu	Australia	15598	15641	-0.00137648	0.0119979	-0.114727
LG10	1_Hilo_Oahu_Australia	Hilo	Oahu	Australia	15773	15554	0.00699078	0.0111209	0.628618
LG10	1_Hilo_Oahu_Australia	Hilo	Oahu	Australia	21421	18132	0.0831542	0.0133491	6.2292
LG10	1_Hilo_Oahu_Australia	Hilo	Oahu	Australia	23630	20373	0.0740177	0.0129245	5.72694
LG10	1_Hilo_Oahu_Australia	Hilo	Oahu	Australia	17961	16790	0.0336969	0.0123541	2.72758
LG10	1_Hilo_Oahu_Australia	Hilo	Oahu	Australia	16813	16976	-0.00482405	0.0114026	-0.423066
LG10	1_Hilo_Oahu_Australia	Hilo	Oahu	Australia	18810	17090	0.0479109	0.0121875	3.93113
LG10	1_Hilo_Oahu_Australia	Hilo	Oahu	Australia	17447	16254	0.0353995	0.0124398	2.84567
LG10	1_Hilo_Oahu_Australia	Hilo	Oahu	Australia	17980	17578	0.0113055	0.0093823	1.20498
LG10	1_Hilo_Oahu_Australia	Hilo	Oahu	Australia	16304	16142	0.00499291	0.00931177	0.536193
LG10	1_Hilo_Oahu_Australia	Hilo	Oahu	Australia	15157	16400	-0.039389	0.0106872	-3.68562
LG10	1_Hilo_Oahu_Australia	Hilo	Oahu	Australia	16051	17012	-0.0290657	0.0099222	-2.92936
LG10	1_Hilo_Oahu_Australia	Hilo	Oahu	Australia	16064	13986	0.0691514	0.0120304	5.74806
LG10	1_Hilo_Oahu_Australia	Hilo	Oahu	Australia	19606	17506	0.0565855	0.0120713	4.6876
LG10	1_Hilo_Oahu_Australia	Hilo	Oahu	Australia	15397	15391	0.000194881	0.00907734	0.021469
LG10	1_Hilo_Oahu_Australia	Hilo	Oahu	Australia	16419	17772	-0.0395718	0.0102291	-3.86857
LG10	1_Hilo_Oahu_Australia	Hilo	Oahu	Australia	17067	16547	0.0154697	0.00988375	1.56517
LG10	1_Hilo_Oahu_Australia	Hilo	Oahu	Australia	14583	14543	0.00137334	0.00906195	0.151551
LG10	1_Hilo_Oahu_Australia	Hilo	Oahu	Australia	22959	21375	0.0357288	0.00973764	3.66914
LG10	1_Hilo_Oahu_Australia	Hilo	Oahu	Australia	21273	19952	0.0320437	0.00996432	3.21584
LG10	1_Hilo_Oahu_Australia	Hilo	Oahu	Australia	18356	18386	-0.000816504	0.00995079	-0.0820542
LG10	1_Hilo_Oahu_Australia	Hilo	Oahu	Australia	18434	18265	0.00460503	0.0094192	0.488898
LG10	1_Hilo_Oahu_Australia	Hilo	Oahu	Australia	24689	21425	0.0707811	0.0118197	5.98838
LG10	1_Hilo_Oahu_Australia	Hilo	Oahu	Australia	26955	23786	0.0624544	0.011674	5.34987
LG10	1_Hilo_Oahu_Australia	Hilo	Oahu	Australia	21032	19858	0.0287112	0.0100671	2.85198
LG10	1_Hilo_Oahu_Australia	Hilo	Oahu	Australia	20593	20742	-0.00360469	0.00920404	-0.391643
LG10	1_Hilo_Oahu_Australia	Hilo	Oahu	Australia	21936	20254	0.0398673	0.0102071	3.90584
LG10	1_Hilo_Oahu_Australia	Hilo	Oahu	Australia	20516	19257	0.0316546	0.0102661	3.0834
LG10	1_Hilo_Oahu_Australia	Hilo	Oahu	Australia	17601	17440	0.00459462	0.00960239	0.478487
LG10	1_Hilo_Oahu_Australia	Hilo	Oahu	Australia	16236	16300	-0.00196705	0.00973162	-0.20213
LG10	1_Hilo_Oahu_Australia	Hilo	Oahu	Australia	16554	18014	-0.0422356	0.0107508	-3.9286
LG10	1_Hilo_Oahu_Australia	Hilo	Oahu	Australia	16283	17501	-0.0360526	0.0109066	-3.30557
LG10	1_Hilo_Oahu_Australia	Hilo	Oahu	Australia	16829	14955	0.0589605	0.0121559	4.85035
LG10	1_Hilo_Oahu_Australia	Hilo	Oahu	Australia	17995	16143	0.0542504	0.0122643	4.42343
LG10	1_Hilo_Oahu_Australia	Hilo	Oahu	Australia	16340	16529	-0.0057501	0.00989296	-0.581232
LG10	1_Hilo_Oahu_Australia	Hilo	Oahu	Australia	17394	18982	-0.0436552	0.0101669	-4.29385
LG10	1_Hilo_Oahu_Australia	Hilo	Oahu	Australia	16942	16690	0.00749286	0.010447	0.717223
LG10	1_Hilo_Oahu_Australia	Hilo	Oahu	Australia	15864	16019	-0.00486153	0.00969954	-0.501212
LG10	1_Hilo_Oahu_Australia	Hilo	Oahu	Australia	23675	23686	-0.000232259	0.00878951	-0.0264245
LG10	1_Hilo_Oahu_Australia	Hilo	Oahu	Australia	23036	23206	-0.00367631	0.00880244	-0.417647
LG10	1_Hilo_Oahu_Australia	Hilo	Oahu	Australia	21490	23052	-0.035068	0.00999279	-3.50933
LG10	1_Hilo_Oahu_Australia	Hilo	Oahu	Australia	21900	23215	-0.0291477	0.00998856	-2.91811
LG10	1_Hilo_Oahu_Australia	Hilo	Oahu	Australia	23586	21708	0.0414624	0.0105322	3.93673
LG10	1_Hilo_Oahu_Australia	Hilo	Oahu	Australia	25072	23168	0.0394693	0.0104484	3.77753
LG10	1_Hilo_Oahu_Australia	Hilo	Oahu	Australia	22567	22908	-0.00749863	0.00919426	-0.815577
LG10	1_Hilo_Oahu_Australia	Hilo	Oahu	Australia	21797	23484	-0.0372562	0.00960933	-3.87709
LG10	1_Hilo_Oahu_Australia	Hilo	Oahu	Australia	22371	22178	0.00433231	0.00920033	0.470886
LG10	1_Hilo_Oahu_Australia	Hilo	Oahu	Australia	21363	21665	-0.00701869	0.00940417	-0.746338
LG10	1_Hilo_Oahu_Australia	Hilo	Oahu	Australia	20083	19190	0.0227383	0.0107683	2.11159
LG10	1_Hilo_Oahu_Australia	Hilo	Oahu	Australia	19419	18816	0.0157709	0.0113024	1.39536
LG10	1_Hilo_Oahu_Australia	Hilo	Oahu	Australia	17523	18251	-0.02035	0.00995642	-2.0439
LG10	1_Hilo_Oahu_Australia	Hilo	Oahu	Australia	17116	17587	-0.0135723	0.0102437	-1.32494
LG10	1_Hilo_Oahu_Australia	Hilo	Oahu	Australia	22965	20459	0.05771	0.0126132	4.57537
LG10	1_Hilo_Oahu_Australia	Hilo	Oahu	Australia	23625	21107	0.0562908	0.0127009	4.43202
LG10	1_Hilo_Oahu_Australia	Hilo	Oahu	Australia	19963	19448	0.0130674	0.0107928	1.21076
LG10	1_Hilo_Oahu_Australia	Hilo	Oahu	Australia	18639	19477	-0.0219855	0.00916898	-2.39781
LG10	1_Hilo_Oahu_Australia	Hilo	Oahu	Australia	19990	19013	0.0250494	0.011615	2.15664
LG10	1_Hilo_Oahu_Australia	Hilo	Oahu	Australia	19115	18604	0.0135476	0.0110772	1.22301
LG10	2_Oahu_Kauai_Australia	Oahu	Kauai	Australia	17921	18592	-0.018377	0.00953285	-1.92776
LG10	2_Oahu_Kauai_Australia	Oahu	Kauai	Australia	19857	17152	0.0730903	0.0133554	5.47273
LG10	2_Oahu_Kauai_Australia	Oahu	Kauai	Australia	16247	13728	0.0840367	0.0155945	5.38888
LG10	2_Oahu_Kauai_Australia	Oahu	Kauai	Australia	20970	18082	0.0739527	0.0130051	5.68645
LG10	2_Oahu_Kauai_Australia	Oahu	Kauai	Australia	19978	17754	0.058942	0.0140541	4.19393
LG10	2_Oahu_Kauai_Australia	Oahu	Kauai	Australia	19851	20421	-0.0141537	0.00940769	-1.50449
LG10	2_Oahu_Kauai_Australia	Oahu	Kauai	Australia	15687	15604	0.00265252	0.0100692	0.263429
LG10	2_Oahu_Kauai_Australia	Oahu	Kauai	Australia	19366	19605	-0.00613277	0.00917614	-0.668338
LG10	2_Oahu_Kauai_Australia	Oahu	Kauai	Australia	19949	20362	-0.0102453	0.00954048	-1.07388
LG10	2_Oahu_Kauai_Australia	Oahu	Kauai	Australia	17296	15093	0.0680169	0.0151611	4.48627
LG10	0_Hilo_Kauai_Australia	Hilo	Kauai	Australia	14753	14375	0.0129772	0.00980288	1.32381
LG10	0_Hilo_Kauai_Australia	Hilo	Kauai	Australia	13393	13513	-0.00445997	0.0100688	-0.442948
LG10	0_Hilo_Kauai_Australia	Hilo	Kauai	Australia	14057	11327	0.107548	0.0155058	6.93598
LG10	0_Hilo_Kauai_Australia	Hilo	Kauai	Australia	13948	10984	0.118883	0.014989	7.93137
LG10	0_Hilo_Kauai_Australia	Hilo	Kauai	Australia	12553	15185	-0.0948879	0.0154337	-6.14808
LG10	0_Hilo_Kauai_Australia	Hilo	Kauai	Australia	14679	17691	-0.0930491	0.014079	-6.60909
LG10	0_Hilo_Kauai_Australia	Hilo	Kauai	Australia	12489	11901	0.0241082	0.0103982	2.3185
LG10	0_Hilo_Kauai_Australia	Hilo	Kauai	Australia	14445	11950	0.0945255	0.0150755	6.27012
LG10	0_Hilo_Kauai_Australia	Hilo	Kauai	Australia	13959	13857	0.00366695	0.0105886	0.346311
LG10	0_Hilo_Kauai_Australia	Hilo	Kauai	Australia	12186	11818	0.0153308	0.00992187	1.54515
LG10	2_Oahu_Kauai_Australia	Oahu	Kauai	Australia	17137	20380	-0.0864408	0.0134158	-6.44321
LG10	2_Oahu_Kauai_Australia	Oahu	Kauai	Australia	15628	15411	0.00699121	0.00943682	0.740843
LG10	2_Oahu_Kauai_Australia	Oahu	Kauai	Australia	13035	12905	0.00501156	0.0107511	0.466145
LG10	2_Oahu_Kauai_Australia	Oahu	Kauai	Australia	16686	16330	0.0107826	0.00960773	1.12229
LG10	2_Oahu_Kauai_Australia	Oahu	Kauai	Australia	15159	15417	-0.00843799	0.0099003	-0.852297
LG10	2_Oahu_Kauai_Australia	Oahu	Kauai	Australia	18033	21156	-0.0796907	0.0130823	-6.09148
LG10	2_Oahu_Kauai_Australia	Oahu	Kauai	Australia	13571	16022	-0.0828236	0.0152553	-5.42918
LG10	2_Oahu_Kauai_Australia	Oahu	Kauai	Australia	17624	20398	-0.0729578	0.0135625	-5.37939
LG10	2_Oahu_Kauai_Australia	Oahu	Kauai	Australia	18274	21207	-0.0742889	0.0135375	-5.48765
LG10	2_Oahu_Kauai_Australia	Oahu	Kauai	Australia	13604	13857	-0.00921307	0.010071	-0.914807
LG10	0_Hilo_Kauai_Australia	Hilo	Kauai	Australia	12834	14982	-0.0772217	0.014892	-5.18546
LG10	0_Hilo_Kauai_Australia	Hilo	Kauai	Australia	11661	14297	-0.101549	0.0146038	-6.95358
LG10	0_Hilo_Kauai_Australia	Hilo	Kauai	Australia	9915	9665	0.0127681	0.0115518	1.10529
LG10	0_Hilo_Kauai_Australia	Hilo	Kauai	Australia	9737	9259	0.0251632	0.0111237	2.26213
LG10	0_Hilo_Kauai_Australia	Hilo	Kauai	Australia	11313	16313	-0.180989	0.0198518	-9.11699
LG10	0_Hilo_Kauai_Australia	Hilo	Kauai	Australia	14381	19870	-0.160258	0.0179717	-8.91726
LG10	0_Hilo_Kauai_Australia	Hilo	Kauai	Australia	10059	12031	-0.0892712	0.0166797	-5.35208
LG10	0_Hilo_Kauai_Australia	Hilo	Kauai	Australia	10701	10684	0.00079495	0.0103971	0.0764591
LG10	0_Hilo_Kauai_Australia	Hilo	Kauai	Australia	11718	14143	-0.0937705	0.015443	-6.07203
LG10	0_Hilo_Kauai_Australia	Hilo	Kauai	Australia	9750	11900	-0.0993072	0.0160266	-6.1964
LG10	2_Oahu_Kauai_Australia	Oahu	Kauai	Australia	19013	19919	-0.0232713	0.00885182	-2.62899
LG10	2_Oahu_Kauai_Australia	Oahu	Kauai	Australia	18623	16093	0.0728771	0.0133629	5.4537
LG10	2_Oahu_Kauai_Australia	Oahu	Kauai	Australia	17473	15052	0.0744351	0.0137172	5.42642
LG10	2_Oahu_Kauai_Australia	Oahu	Kauai	Australia	18729	16021	0.0779281	0.0132818	5.8673
LG10	2_Oahu_Kauai_Australia	Oahu	Kauai	Australia	19493	17426	0.0559874	0.0133483	4.19435
LG10	2_Oahu_Kauai_Australia	Oahu	Kauai	Australia	19525	20317	-0.0198785	0.00896389	-2.21762
LG10	2_Oahu_Kauai_Australia	Oahu	Kauai	Australia	15751	15842	-0.00288039	0.0101991	-0.282415
LG10	2_Oahu_Kauai_Australia	Oahu	Kauai	Australia	18921	19408	-0.0127058	0.00920364	-1.38052
LG10	2_Oahu_Kauai_Australia	Oahu	Kauai	Australia	19604	20255	-0.0163326	0.0092216	-1.77112
LG10	2_Oahu_Kauai_Australia	Oahu	Kauai	Australia	17267	15213	0.0632389	0.0137213	4.60882
LG10	0_Hilo_Kauai_Australia	Hilo	Kauai	Australia	13711	13536	0.00642272	0.0098667	0.65095
LG10	0_Hilo_Kauai_Australia	Hilo	Kauai	Australia	12252	12547	-0.0118956	0.0102104	-1.16505
LG10	0_Hilo_Kauai_Australia	Hilo	Kauai	Australia	12975	10461	0.107271	0.0162083	6.61827
LG10	0_Hilo_Kauai_Australia	Hilo	Kauai	Australia	13333	10560	0.116059	0.0154646	7.50483
LG10	0_Hilo_Kauai_Australia	Hilo	Kauai	Australia	10787	13515	-0.112254	0.0178283	-6.29642
LG10	0_Hilo_Kauai_Australia	Hilo	Kauai	Australia	14107	17246	-0.100118	0.0159839	-6.26366
LG10	0_Hilo_Kauai_Australia	Hilo	Kauai	Australia	11991	11635	0.0150682	0.0102361	1.47206
LG10	0_Hilo_Kauai_Australia	Hilo	Kauai	Australia	14870	12595	0.0828327	0.0149081	5.55624
LG10	0_Hilo_Kauai_Australia	Hilo	Kauai	Australia	12899	12969	-0.00270605	0.0109991	-0.246025
LG10	0_Hilo_Kauai_Australia	Hilo	Kauai	Australia	11686	11510	0.00758752	0.0090518	0.838232
LG10	2_Oahu_Kauai_Australia	Oahu	Kauai	Australia	18849	19612	-0.0198383	0.00873216	-2.27186
LG10	2_Oahu_Kauai_Australia	Oahu	Kauai	Australia	18505	15870	0.0766546	0.0135161	5.67137
LG10	2_Oahu_Kauai_Australia	Oahu	Kauai	Australia	16372	13848	0.0835208	0.0139942	5.96827
LG10	2_Oahu_Kauai_Australia	Oahu	Kauai	Australia	19103	16202	0.0821697	0.013852	5.93198
LG10	2_Oahu_Kauai_Australia	Oahu	Kauai	Australia	18726	16503	0.0631014	0.0137462	4.59048
LG10	2_Oahu_Kauai_Australia	Oahu	Kauai	Australia	18459	19056	-0.0159136	0.00941956	-1.68942
LG10	2_Oahu_Kauai_Australia	Oahu	Kauai	Australia	14810	14807	0.000101293	0.0103246	0.00981087
LG10	2_Oahu_Kauai_Australia	Oahu	Kauai	Australia	18074	18382	-0.00844854	0.00946965	-0.89217
LG10	2_Oahu_Kauai_Australia	Oahu	Kauai	Australia	18600	19109	-0.0134981	0.00971523	-1.38938
LG10	2_Oahu_Kauai_Australia	Oahu	Kauai	Australia	17407	15191	0.0679796	0.0140062	4.85353
LG10	0_Hilo_Kauai_Australia	Hilo	Kauai	Australia	12817	12495	0.0127212	0.00883448	1.43995
LG10	0_Hilo_Kauai_Australia	Hilo	Kauai	Australia	12155	12292	-0.00560396	0.0100532	-0.557429
LG10	0_Hilo_Kauai_Australia	Hilo	Kauai	Australia	12244	9636	0.119196	0.0171253	6.96022
LG10	0_Hilo_Kauai_Australia	Hilo	Kauai	Australia	12660	9753	0.129701	0.0155322	8.35048
LG10	0_Hilo_Kauai_Australia	Hilo	Kauai	Australia	10406	13030	-0.111964	0.0175091	-6.39464
LG10	0_Hilo_Kauai_Australia	Hilo	Kauai	Australia	13096	16079	-0.102245	0.01572	-6.50415
LG10	0_Hilo_Kauai_Australia	Hilo	Kauai	Australia	11625	11194	0.0188878	0.0107734	1.75318
LG10	0_Hilo_Kauai_Australia	Hilo	Kauai	Australia	13978	11566	0.0944253	0.0157514	5.99472
LG10	0_Hilo_Kauai_Australia	Hilo	Kauai	Australia	12185	12134	0.00209713	0.0101057	0.20752
LG10	0_Hilo_Kauai_Australia	Hilo	Kauai	Australia	10576	10274	0.0144844	0.0105644	1.37105
LG10	2_Oahu_Kauai_Australia	Oahu	Kauai	Australia	21941	22796	-0.0191117	0.00836372	-2.28507
LG10	2_Oahu_Kauai_Australia	Oahu	Kauai	Australia	21650	19186	0.0603389	0.0128063	4.71167
LG10	2_Oahu_Kauai_Australia	Oahu	Kauai	Australia	22141	19780	0.0563202	0.0126846	4.44004
LG10	2_Oahu_Kauai_Australia	Oahu	Kauai	Australia	21495	18821	0.066326	0.0128485	5.16218
LG10	2_Oahu_Kauai_Australia	Oahu	Kauai	Australia	20304	18225	0.0539594	0.0134761	4.00408
LG10	2_Oahu_Kauai_Australia	Oahu	Kauai	Australia	21550	22366	-0.0185809	0.00852287	-2.18012
LG10	2_Oahu_Kauai_Australia	Oahu	Kauai	Australia	19966	20081	-0.00287163	0.00903369	-0.31788
LG10	2_Oahu_Kauai_Australia	Oahu	Kauai	Australia	21058	21539	-0.0112919	0.00860024	-1.31297
LG10	2_Oahu_Kauai_Australia	Oahu	Kauai	Australia	21720	22394	-0.0152786	0.00869758	-1.75665
LG10	2_Oahu_Kauai_Australia	Oahu	Kauai	Australia	19342	17314	0.0553252	0.013211	4.18781
LG10	0_Hilo_Kauai_Australia	Hilo	Kauai	Australia	18371	18216	0.00423648	0.00884165	0.47915
LG10	0_Hilo_Kauai_Australia	Hilo	Kauai	Australia	17263	17530	-0.00767396	0.00901054	-0.851665
LG10	0_Hilo_Kauai_Australia	Hilo	Kauai	Australia	17638	15128	0.0766038	0.0149062	5.13905
LG10	0_Hilo_Kauai_Australia	Hilo	Kauai	Australia	17839	15070	0.0841411	0.0141232	5.95765
LG10	0_Hilo_Kauai_Australia	Hilo	Kauai	Australia	15539	18300	-0.0815923	0.0155561	-5.24502
LG10	0_Hilo_Kauai_Australia	Hilo	Kauai	Australia	16972	20113	-0.0846973	0.013975	-6.06065
LG10	0_Hilo_Kauai_Australia	Hilo	Kauai	Australia	16592	16199	0.011985	0.00892222	1.34328
LG10	0_Hilo_Kauai_Australia	Hilo	Kauai	Australia	18165	15874	0.0673051	0.0137516	4.89435
LG10	0_Hilo_Kauai_Australia	Hilo	Kauai	Australia	17131	17216	-0.00247474	0.00976856	-0.253338
LG10	0_Hilo_Kauai_Australia	Hilo	Kauai	Australia	16126	15956	0.00529892	0.00892103	0.593981
LG10	2_Oahu_Kauai_Australia	Oahu	Kauai	Australia	20610	18359	0.0577639	0.0130047	4.44176
LG10	2_Oahu_Kauai_Australia	Oahu	Kauai	Australia	22896	17293	0.139416	0.0165852	8.40605
LG10	2_Oahu_Kauai_Australia	Oahu	Kauai	Australia	19429	13979	0.163135	0.0174744	9.33562
LG10	2_Oahu_Kauai_Australia	Oahu	Kauai	Australia	23414	17587	0.142119	0.0163066	8.71538
LG10	2_Oahu_Kauai_Australia	Oahu	Kauai	Australia	23291	18055	0.126639	0.016538	7.65741
LG10	2_Oahu_Kauai_Australia	Oahu	Kauai	Australia	20861	18462	0.0610076	0.0139397	4.37653
LG10	2_Oahu_Kauai_Australia	Oahu	Kauai	Australia	17425	14460	0.0929904	0.014092	6.5988
LG10	2_Oahu_Kauai_Australia	Oahu	Kauai	Australia	20389	17682	0.071104	0.0137373	5.17598
LG10	2_Oahu_Kauai_Australia	Oahu	Kauai	Australia	21047	18472	0.0651585	0.0137426	4.74137
LG10	2_Oahu_Kauai_Australia	Oahu	Kauai	Australia	21212	16020	0.13945	0.0172506	8.08376
LG10	0_Hilo_Kauai_Australia	Hilo	Kauai	Australia	15527	12197	0.120112	0.0143566	8.36635
LG10	0_Hilo_Kauai_Australia	Hilo	Kauai	Australia	13846	10976	0.115623	0.0151547	7.62953
LG10	0_Hilo_Kauai_Australia	Hilo	Kauai	Australia	17166	11524	0.196654	0.0180229	10.9114
LG10	0_Hilo_Kauai_Australia	Hilo	Kauai	Australia	16962	11033	0.211788	0.0171579	12.3435
LG10	0_Hilo_Kauai_Australia	Hilo	Kauai	Australia	10700	10444	0.0121075	0.0111196	1.08884
LG10	0_Hilo_Kauai_Australia	Hilo	Kauai	Australia	12202	12311	-0.00444662	0.0116282	-0.382401
LG10	0_Hilo_Kauai_Australia	Hilo	Kauai	Australia	14040	10592	0.139981	0.0151644	9.23085
LG10	0_Hilo_Kauai_Australia	Hilo	Kauai	Australia	17970	12504	0.179366	0.0181623	9.87576
LG10	0_Hilo_Kauai_Australia	Hilo	Kauai	Australia	14231	11179	0.12011	0.0147088	8.16586
LG10	0_Hilo_Kauai_Australia	Hilo	Kauai	Australia	13501	10176	0.140432	0.0157549	8.91351
LG10	2_Oahu_Kauai_Australia	Oahu	Kauai	Australia	16652	20017	-0.0917669	0.0136641	-6.71589
LG10	2_Oahu_Kauai_Australia	Oahu	Kauai	Australia	13484	13495	-0.000407724	0.00951376	-0.0428563
LG10	2_Oahu_Kauai_Australia	Oahu	Kauai	Australia	10716	10821	-0.00487533	0.0107181	-0.454868
LG10	2_Oahu_Kauai_Australia	Oahu	Kauai	Australia	16336	16074	0.00808393	0.00994204	0.813105
LG10	2_Oahu_Kauai_Australia	Oahu	Kauai	Australia	14837	15292	-0.0151017	0.0098914	-1.52675
LG10	2_Oahu_Kauai_Australia	Oahu	Kauai	Australia	16886	20086	-0.086552	0.013743	-6.29791
LG10	2_Oahu_Kauai_Australia	Oahu	Kauai	Australia	11549	14125	-0.100335	0.0160167	-6.2644
LG10	2_Oahu_Kauai_Australia	Oahu	Kauai	Australia	16760	19645	-0.0792474	0.014263	-5.55614
LG10	2_Oahu_Kauai_Australia	Oahu	Kauai	Australia	17313	20382	-0.0814166	0.0140559	-5.79236
LG10	2_Oahu_Kauai_Australia	Oahu	Kauai	Australia	13046	13519	-0.0178054	0.0102068	-1.74446
LG10	0_Hilo_Kauai_Australia	Hilo	Kauai	Australia	11941	14204	-0.0865558	0.0145601	-5.94471
LG10	0_Hilo_Kauai_Australia	Hilo	Kauai	Australia	10380	13097	-0.11573	0.0146456	-7.90208
LG10	0_Hilo_Kauai_Australia	Hilo	Kauai	Australia	8951	8923	0.00156652	0.0119051	0.131583
LG10	0_Hilo_Kauai_Australia	Hilo	Kauai	Australia	9813	9523	0.0149979	0.0109458	1.3702
LG10	0_Hilo_Kauai_Australia	Hilo	Kauai	Australia	9947	15121	-0.206399	0.0197554	-10.4477
LG10	0_Hilo_Kauai_Australia	Hilo	Kauai	Australia	13330	18883	-0.172384	0.0179979	-9.57799
LG10	0_Hilo_Kauai_Australia	Hilo	Kauai	Australia	9962	12115	-0.0975223	0.0155485	-6.27214
LG10	0_Hilo_Kauai_Australia	Hilo	Kauai	Australia	10475	10708	-0.0109994	0.0112119	-0.98105
LG10	0_Hilo_Kauai_Australia	Hilo	Kauai	Australia	10034	12607	-0.113643	0.0152692	-7.44265
LG10	0_Hilo_Kauai_Australia	Hilo	Kauai	Australia	9519	11818	-0.107747	0.0152147	-7.08177
LG10	2_Oahu_Kauai_Australia	Oahu	Kauai	Australia	16577	20126	-0.0966951	0.0132565	-7.29416
LG10	2_Oahu_Kauai_Australia	Oahu	Kauai	Australia	14574	14682	-0.00369155	0.00989021	-0.373253
LG10	2_Oahu_Kauai_Australia	Oahu	Kauai	Australia	11190	11371	-0.00802269	0.0115303	-0.69579
LG10	2_Oahu_Kauai_Australia	Oahu	Kauai	Australia	15660	15538	0.00391051	0.010173	0.384402
LG10	2_Oahu_Kauai_Australia	Oahu	Kauai	Australia	15189	15712	-0.016925	0.0094532	-1.7904
LG10	2_Oahu_Kauai_Australia	Oahu	Kauai	Australia	17189	20563	-0.0893728	0.0130449	-6.85118
LG10	2_Oahu_Kauai_Australia	Oahu	Kauai	Australia	11612	14328	-0.104703	0.0161173	-6.49631
LG10	2_Oahu_Kauai_Australia	Oahu	Kauai	Australia	16939	19986	-0.0825186	0.0134052	-6.15572
LG10	2_Oahu_Kauai_Australia	Oahu	Kauai	Australia	17544	20752	-0.0837685	0.0134496	-6.22831
LG10	2_Oahu_Kauai_Australia	Oahu	Kauai	Australia	12853	13365	-0.0195286	0.0107564	-1.81553
LG10	0_Hilo_Kauai_Australia	Hilo	Kauai	Australia	10180	12563	-0.104779	0.015727	-6.66238
LG10	0_Hilo_Kauai_Australia	Hilo	Kauai	Australia	9239	12164	-0.136663	0.0158893	-8.60095
LG10	0_Hilo_Kauai_Australia	Hilo	Kauai	Australia	8051	8128	-0.00475926	0.0131166	-0.362842
LG10	0_Hilo_Kauai_Australia	Hilo	Kauai	Australia	7544	7352	0.0128894	0.0119545	1.0782
LG10	0_Hilo_Kauai_Australia	Hilo	Kauai	Australia	9072	14399	-0.226961	0.0199809	-11.3589
LG10	0_Hilo_Kauai_Australia	Hilo	Kauai	Australia	12392	18130	-0.187996	0.0179925	-10.4485
LG10	0_Hilo_Kauai_Australia	Hilo	Kauai	Australia	9301	11574	-0.108886	0.0175445	-6.20629
LG10	0_Hilo_Kauai_Australia	Hilo	Kauai	Australia	8642	8942	-0.017061	0.0113341	-1.50528
LG10	0_Hilo_Kauai_Australia	Hilo	Kauai	Australia	9334	12045	-0.126807	0.0164419	-7.71242
LG10	0_Hilo_Kauai_Australia	Hilo	Kauai	Australia	8910	11341	-0.120043	0.0167116	-7.18326
LG10	2_Oahu_Kauai_Australia	Oahu	Kauai	Australia	18018	19239	-0.0327724	0.00889644	-3.68376
LG10	2_Oahu_Kauai_Australia	Oahu	Kauai	Australia	18668	16461	0.0628256	0.0133356	4.71113
LG10	2_Oahu_Kauai_Australia	Oahu	Kauai	Australia	15925	13867	0.069079	0.0142136	4.86005
LG10	2_Oahu_Kauai_Australia	Oahu	Kauai	Australia	18880	16459	0.0685079	0.0138978	4.9294
LG10	2_Oahu_Kauai_Australia	Oahu	Kauai	Australia	19542	17795	0.04679	0.0131429	3.5601
LG10	2_Oahu_Kauai_Australia	Oahu	Kauai	Australia	19437	20505	-0.0267388	0.00874084	-3.05906
LG10	2_Oahu_Kauai_Australia	Oahu	Kauai	Australia	14654	15062	-0.01373	0.0101163	-1.35721
LG10	2_Oahu_Kauai_Australia	Oahu	Kauai	Australia	18569	19316	-0.0197176	0.00908202	-2.17105
LG10	2_Oahu_Kauai_Australia	Oahu	Kauai	Australia	19199	20107	-0.0231008	0.00936093	-2.46779
LG10	2_Oahu_Kauai_Australia	Oahu	Kauai	Australia	17283	15566	0.0522695	0.014256	3.6665
LG10	0_Hilo_Kauai_Australia	Hilo	Kauai	Australia	12579	12687	-0.00427452	0.00921151	-0.464041
LG10	0_Hilo_Kauai_Australia	Hilo	Kauai	Australia	11598	12189	-0.0248455	0.00948459	-2.61956
LG10	0_Hilo_Kauai_Australia	Hilo	Kauai	Australia	12244	10024	0.0996946	0.0169306	5.88842
LG10	0_Hilo_Kauai_Australia	Hilo	Kauai	Australia	12048	9559	0.115194	0.0157688	7.30521
LG10	0_Hilo_Kauai_Australia	Hilo	Kauai	Australia	9694	12704	-0.134387	0.018039	-7.4498
LG10	0_Hilo_Kauai_Australia	Hilo	Kauai	Australia	12771	16244	-0.119697	0.0159907	-7.48541
LG10	0_Hilo_Kauai_Australia	Hilo	Kauai	Australia	10280	10234	0.00224237	0.0105044	0.21347
LG10	0_Hilo_Kauai_Australia	Hilo	Kauai	Australia	13411	11411	0.0805737	0.015564	5.17693
LG10	0_Hilo_Kauai_Australia	Hilo	Kauai	Australia	12358	12741	-0.0152596	0.010276	-1.48498
LG10	0_Hilo_Kauai_Australia	Hilo	Kauai	Australia	10177	10302	-0.00610381	0.00953931	-0.639859
LG10	2_Oahu_Kauai_Australia	Oahu	Kauai	Australia	18417	19644	-0.0322377	0.00844604	-3.8169
LG10	2_Oahu_Kauai_Australia	Oahu	Kauai	Australia	16857	14676	0.0691656	0.0139485	4.95863
LG10	2_Oahu_Kauai_Australia	Oahu	Kauai	Australia	15261	13173	0.0734332	0.0145518	5.04633
LG10	2_Oahu_Kauai_Australia	Oahu	Kauai	Australia	18897	16521	0.0670845	0.0140061	4.78968
LG10	2_Oahu_Kauai_Australia	Oahu	Kauai	Australia	18725	16972	0.0491078	0.0136262	3.60393
LG10	2_Oahu_Kauai_Australia	Oahu	Kauai	Australia	18655	19745	-0.0283854	0.00886966	-3.20028
LG10	2_Oahu_Kauai_Australia	Oahu	Kauai	Australia	14025	14484	-0.0161002	0.0101077	-1.59286
LG10	2_Oahu_Kauai_Australia	Oahu	Kauai	Australia	18336	19082	-0.0199369	0.00901396	-2.21178
LG10	2_Oahu_Kauai_Australia	Oahu	Kauai	Australia	19033	19926	-0.0229215	0.00920283	-2.49071
LG10	2_Oahu_Kauai_Australia	Oahu	Kauai	Australia	16482	14721	0.0564369	0.0142222	3.96823
LG10	0_Hilo_Kauai_Australia	Hilo	Kauai	Australia	13230	13336	-0.00399006	0.00981231	-0.406638
LG10	0_Hilo_Kauai_Australia	Hilo	Kauai	Australia	12324	12900	-0.0228354	0.009954	-2.29409
LG10	0_Hilo_Kauai_Australia	Hilo	Kauai	Australia	11528	9262	0.108995	0.0174752	6.2371
LG10	0_Hilo_Kauai_Australia	Hilo	Kauai	Australia	11763	9261	0.119007	0.0161458	7.37076
LG10	0_Hilo_Kauai_Australia	Hilo	Kauai	Australia	9760	12787	-0.134253	0.0166415	-8.06736
LG10	0_Hilo_Kauai_Australia	Hilo	Kauai	Australia	13274	16702	-0.114358	0.0149041	-7.67295
LG10	0_Hilo_Kauai_Australia	Hilo	Kauai	Australia	10240	10186	0.00264369	0.00998216	0.264841
LG10	0_Hilo_Kauai_Australia	Hilo	Kauai	Australia	12643	10606	0.0876167	0.016325	5.36702
LG10	0_Hilo_Kauai_Australia	Hilo	Kauai	Australia	12075	12449	-0.0152504	0.0101119	-1.50815
LG10	0_Hilo_Kauai_Australia	Hilo	Kauai	Australia	10258	10367	-0.00528485	0.0105721	-0.499885
LG10	1_Hilo_Oahu_Australia	Hilo	Oahu	Australia	16448	18798	-0.0666742	0.0137562	-4.84685
LG10	1_Hilo_Oahu_Australia	Hilo	Oahu	Australia	15512	18320	-0.0829983	0.0136873	-6.06388
LG10	1_Hilo_Oahu_Australia	Hilo	Oahu	Australia	14478	14462	0.000552868	0.0110525	0.0500221
LG10	1_Hilo_Oahu_Australia	Hilo	Oahu	Australia	14564	14287	0.00960105	0.0107871	0.890052
LG10	1_Hilo_Oahu_Australia	Hilo	Oahu	Australia	16078	21294	-0.13957	0.0179201	-7.78845
LG10	1_Hilo_Oahu_Australia	Hilo	Oahu	Australia	18084	23699	-0.134385	0.0167785	-8.00935
LG10	1_Hilo_Oahu_Australia	Hilo	Oahu	Australia	15112	17273	-0.0667284	0.0146388	-4.55834
LG10	1_Hilo_Oahu_Australia	Hilo	Oahu	Australia	15623	15820	-0.0062653	0.0103108	-0.607646
LG10	1_Hilo_Oahu_Australia	Hilo	Oahu	Australia	15302	17876	-0.0775815	0.0144293	-5.37668
LG10	1_Hilo_Oahu_Australia	Hilo	Oahu	Australia	14481	16813	-0.0745191	0.0141691	-5.25925
LG10	1_Hilo_Oahu_Australia	Hilo	Oahu	Australia	17845	14706	0.0964333	0.0152012	6.34381
LG10	1_Hilo_Oahu_Australia	Hilo	Oahu	Australia	16066	13389	0.0908844	0.0154849	5.86922
LG10	1_Hilo_Oahu_Australia	Hilo	Oahu	Australia	20709	15247	0.151908	0.0172337	8.81457
LG10	1_Hilo_Oahu_Australia	Hilo	Oahu	Australia	20686	14924	0.161808	0.0171846	9.41592
LG10	1_Hilo_Oahu_Australia	Hilo	Oahu	Australia	12884	12681	0.00794054	0.0104881	0.7571
LG10	1_Hilo_Oahu_Australia	Hilo	Oahu	Australia	14302	14490	-0.00652959	0.0107714	-0.606198
LG10	1_Hilo_Oahu_Australia	Hilo	Oahu	Australia	16614	13306	0.110561	0.0152237	7.26248
LG10	1_Hilo_Oahu_Australia	Hilo	Oahu	Australia	20681	15392	0.146619	0.0178387	8.21917
LG10	1_Hilo_Oahu_Australia	Hilo	Oahu	Australia	17432	14526	0.0909318	0.0145434	6.25243
LG10	1_Hilo_Oahu_Australia	Hilo	Oahu	Australia	16430	13283	0.105913	0.015577	6.79934
LG10	1_Hilo_Oahu_Australia	Hilo	Oahu	Australia	27466	29059	-0.0281822	0.0115863	-2.43237
LG10	1_Hilo_Oahu_Australia	Hilo	Oahu	Australia	26661	28686	-0.0365873	0.0117454	-3.11503
LG10	1_Hilo_Oahu_Australia	Hilo	Oahu	Australia	26692	25954	0.0140182	0.00934292	1.5004
LG10	1_Hilo_Oahu_Australia	Hilo	Oahu	Australia	26670	25648	0.0195344	0.00933571	2.09244
LG10	1_Hilo_Oahu_Australia	Hilo	Oahu	Australia	27979	32427	-0.0736351	0.0151129	-4.87235
LG10	1_Hilo_Oahu_Australia	Hilo	Oahu	Australia	28244	33089	-0.078995	0.014694	-5.376
LG10	1_Hilo_Oahu_Australia	Hilo	Oahu	Australia	27209	28612	-0.0251339	0.0116399	-2.15928
LG10	1_Hilo_Oahu_Australia	Hilo	Oahu	Australia	27350	26831	0.009579	0.008976	1.06718
LG10	1_Hilo_Oahu_Australia	Hilo	Oahu	Australia	27339	29118	-0.0315107	0.0120048	-2.62485
LG10	1_Hilo_Oahu_Australia	Hilo	Oahu	Australia	26574	28142	-0.0286571	0.0119261	-2.40288
LG10	1_Hilo_Oahu_Australia	Hilo	Oahu	Australia	20763	19951	0.019944	0.00857425	2.32603
LG10	1_Hilo_Oahu_Australia	Hilo	Oahu	Australia	19400	19047	0.00918147	0.00883727	1.03895
LG10	1_Hilo_Oahu_Australia	Hilo	Oahu	Australia	18981	15846	0.0900164	0.0134203	6.70749
LG10	1_Hilo_Oahu_Australia	Hilo	Oahu	Australia	19684	16266	0.0950765	0.013026	7.29897
LG10	1_Hilo_Oahu_Australia	Hilo	Oahu	Australia	18569	20743	-0.0553012	0.0130678	-4.23187
LG10	1_Hilo_Oahu_Australia	Hilo	Oahu	Australia	20130	22750	-0.0611008	0.0130247	-4.69113
LG10	1_Hilo_Oahu_Australia	Hilo	Oahu	Australia	19090	18135	0.0256548	0.00935979	2.74096
LG10	1_Hilo_Oahu_Australia	Hilo	Oahu	Australia	20090	17213	0.0771252	0.0135681	5.68431
LG10	1_Hilo_Oahu_Australia	Hilo	Oahu	Australia	19067	18537	0.0140942	0.0083264	1.69272
LG10	1_Hilo_Oahu_Australia	Hilo	Oahu	Australia	18391	17641	0.0208148	0.00963469	2.16041
LG10	1_Hilo_Oahu_Australia	Hilo	Oahu	Australia	16453	18837	-0.0675546	0.0135703	-4.97812
LG10	1_Hilo_Oahu_Australia	Hilo	Oahu	Australia	15581	18402	-0.0830121	0.0135382	-6.13169
LG10	1_Hilo_Oahu_Australia	Hilo	Oahu	Australia	14485	14511	-0.000896675	0.0112036	-0.0800343
LG10	1_Hilo_Oahu_Australia	Hilo	Oahu	Australia	14520	14257	0.00913924	0.0105173	0.868977
LG10	1_Hilo_Oahu_Australia	Hilo	Oahu	Australia	16025	21248	-0.140128	0.0177111	-7.91187
LG10	1_Hilo_Oahu_Australia	Hilo	Oahu	Australia	18084	23751	-0.135461	0.0166496	-8.13595
LG10	1_Hilo_Oahu_Australia	Hilo	Oahu	Australia	15042	17245	-0.0682318	0.0145219	-4.69855
LG10	1_Hilo_Oahu_Australia	Hilo	Oahu	Australia	15510	15719	-0.0066925	0.0106295	-0.629614
LG10	1_Hilo_Oahu_Australia	Hilo	Oahu	Australia	15316	17927	-0.0785428	0.014136	-5.55624
LG10	1_Hilo_Oahu_Australia	Hilo	Oahu	Australia	14431	16802	-0.0759133	0.0140896	-5.38788
LG10	1_Hilo_Oahu_Australia	Hilo	Oahu	Australia	16922	16442	0.0143868	0.00914322	1.57349
LG10	1_Hilo_Oahu_Australia	Hilo	Oahu	Australia	15228	15230	-6.56642e-05	0.00872889	-0.00752263
LG10	1_Hilo_Oahu_Australia	Hilo	Oahu	Australia	15926	13123	0.0964921	0.0135332	7.13006
LG10	1_Hilo_Oahu_Australia	Hilo	Oahu	Australia	16745	13671	0.101065	0.0132816	7.60941
LG10	1_Hilo_Oahu_Australia	Hilo	Oahu	Australia	13236	15665	-0.0840455	0.016428	-5.116
LG10	1_Hilo_Oahu_Australia	Hilo	Oahu	Australia	16537	19375	-0.0790265	0.0146809	-5.38294
LG10	1_Hilo_Oahu_Australia	Hilo	Oahu	Australia	14680	14053	0.0218216	0.00876715	2.48902
LG10	1_Hilo_Oahu_Australia	Hilo	Oahu	Australia	17197	14612	0.0812663	0.0135204	6.01063
LG10	1_Hilo_Oahu_Australia	Hilo	Oahu	Australia	15716	15502	0.00685502	0.00947285	0.723649
LG10	1_Hilo_Oahu_Australia	Hilo	Oahu	Australia	13802	13349	0.0166845	0.00858562	1.9433
LG10	1_Hilo_Oahu_Australia	Hilo	Oahu	Australia	19972	21915	-0.0463867	0.0122385	-3.79024
LG10	1_Hilo_Oahu_Australia	Hilo	Oahu	Australia	18452	20805	-0.0599384	0.0123581	-4.85015
LG10	1_Hilo_Oahu_Australia	Hilo	Oahu	Australia	17625	17215	0.0117681	0.00929995	1.26539
LG10	1_Hilo_Oahu_Australia	Hilo	Oahu	Australia	17714	17034	0.0195695	0.00915129	2.13844
LG10	1_Hilo_Oahu_Australia	Hilo	Oahu	Australia	19728	24446	-0.106805	0.0164995	-6.47323
LG10	1_Hilo_Oahu_Australia	Hilo	Oahu	Australia	21778	26946	-0.106067	0.0156947	-6.75814
LG10	1_Hilo_Oahu_Australia	Hilo	Oahu	Australia	18582	20268	-0.0433977	0.0131533	-3.29937
LG10	1_Hilo_Oahu_Australia	Hilo	Oahu	Australia	19648	19428	0.00563005	0.00900804	0.625003
LG10	1_Hilo_Oahu_Australia	Hilo	Oahu	Australia	18791	20945	-0.0542078	0.0126958	-4.26974
LG10	1_Hilo_Oahu_Australia	Hilo	Oahu	Australia	17868	19742	-0.0498272	0.0130929	-3.80567
LG10	1_Hilo_Oahu_Australia	Hilo	Oahu	Australia	16818	16293	0.0158558	0.00921877	1.71994
LG10	1_Hilo_Oahu_Australia	Hilo	Oahu	Australia	15361	15343	0.000586243	0.0095527	0.0613693
LG10	1_Hilo_Oahu_Australia	Hilo	Oahu	Australia	17591	14750	0.0878451	0.0139024	6.31873
LG10	1_Hilo_Oahu_Australia	Hilo	Oahu	Australia	17272	14134	0.0999172	0.0132404	7.54637
LG10	1_Hilo_Oahu_Australia	Hilo	Oahu	Australia	14204	16616	-0.0782609	0.0158866	-4.92623
LG10	1_Hilo_Oahu_Australia	Hilo	Oahu	Australia	15032	17871	-0.0862839	0.0150679	-5.72635
LG10	1_Hilo_Oahu_Australia	Hilo	Oahu	Australia	15859	15153	0.0227654	0.0100446	2.26643
LG10	1_Hilo_Oahu_Australia	Hilo	Oahu	Australia	18347	15727	0.0768915	0.0135573	5.67161
LG10	1_Hilo_Oahu_Australia	Hilo	Oahu	Australia	15922	15696	0.00714783	0.0100185	0.71346
LG10	1_Hilo_Oahu_Australia	Hilo	Oahu	Australia	15198	14689	0.0170308	0.0101157	1.6836
LG10	1_Hilo_Oahu_Australia	Hilo	Oahu	Australia	23360	22299	0.0232375	0.00913662	2.54334
LG10	1_Hilo_Oahu_Australia	Hilo	Oahu	Australia	22703	22063	0.0142966	0.00901294	1.58623
LG10	1_Hilo_Oahu_Australia	Hilo	Oahu	Australia	22837	19350	0.0826558	0.0128881	6.41332
LG10	1_Hilo_Oahu_Australia	Hilo	Oahu	Australia	23246	19556	0.0862109	0.012482	6.90682
LG10	1_Hilo_Oahu_Australia	Hilo	Oahu	Australia	21580	23463	-0.0418045	0.0129847	-3.21953
LG10	1_Hilo_Oahu_Australia	Hilo	Oahu	Australia	22995	25214	-0.0460288	0.0125589	-3.66504
LG10	1_Hilo_Oahu_Australia	Hilo	Oahu	Australia	22545	21244	0.0297107	0.0092216	3.22186
LG10	1_Hilo_Oahu_Australia	Hilo	Oahu	Australia	23109	19897	0.0746872	0.0127721	5.84769
LG10	1_Hilo_Oahu_Australia	Hilo	Oahu	Australia	22035	21189	0.0195725	0.00909613	2.15173
LG10	1_Hilo_Oahu_Australia	Hilo	Oahu	Australia	21279	20175	0.0266319	0.00964596	2.76094
LG10	1_Hilo_Oahu_Australia	Hilo	Oahu	Australia	17218	19451	-0.0608961	0.0133589	-4.55847
LG10	1_Hilo_Oahu_Australia	Hilo	Oahu	Australia	16630	19280	-0.0737956	0.0136011	-5.4257
LG10	1_Hilo_Oahu_Australia	Hilo	Oahu	Australia	16668	16582	0.00258647	0.00989434	0.261408
LG10	1_Hilo_Oahu_Australia	Hilo	Oahu	Australia	16338	15947	0.0121109	0.00983759	1.23108
LG10	1_Hilo_Oahu_Australia	Hilo	Oahu	Australia	18093	23184	-0.123338	0.0169368	-7.28224
LG10	1_Hilo_Oahu_Australia	Hilo	Oahu	Australia	18657	24204	-0.129418	0.0162071	-7.98531
LG10	1_Hilo_Oahu_Australia	Hilo	Oahu	Australia	17443	19490	-0.0554247	0.0136796	-4.05164
LG10	1_Hilo_Oahu_Australia	Hilo	Oahu	Australia	17631	17756	-0.00353237	0.00926749	-0.381157
LG10	1_Hilo_Oahu_Australia	Hilo	Oahu	Australia	16949	19436	-0.0683523	0.0135341	-5.05038
LG10	1_Hilo_Oahu_Australia	Hilo	Oahu	Australia	16468	18712	-0.0637862	0.0136689	-4.66654
LG10	2_Oahu_Kauai_Australia	Oahu	Kauai	Australia	18192	19569	-0.0364662	0.0110748	-3.29271
LG10	2_Oahu_Kauai_Australia	Oahu	Kauai	Australia	18452	20526	-0.0532095	0.0107241	-4.96167
LG10	2_Oahu_Kauai_Australia	Oahu	Kauai	Australia	14693	16103	-0.0457852	0.0128906	-3.55184
LG10	2_Oahu_Kauai_Australia	Oahu	Kauai	Australia	19942	21057	-0.0271958	0.0114751	-2.36998
LG10	2_Oahu_Kauai_Australia	Oahu	Kauai	Australia	18068	20854	-0.0715791	0.0128573	-5.56718
LG10	2_Oahu_Kauai_Australia	Oahu	Kauai	Australia	19752	21432	-0.0407925	0.0112333	-3.63138
LG10	2_Oahu_Kauai_Australia	Oahu	Kauai	Australia	15708	16111	-0.0126654	0.010518	-1.20416
LG10	2_Oahu_Kauai_Australia	Oahu	Kauai	Australia	19402	20348	-0.0237987	0.00995483	-2.39067
LG10	2_Oahu_Kauai_Australia	Oahu	Kauai	Australia	20063	21541	-0.0355254	0.011192	-3.1742
LG10	2_Oahu_Kauai_Australia	Oahu	Kauai	Australia	15851	17649	-0.0536716	0.0121664	-4.41146
LG10	0_Hilo_Kauai_Australia	Hilo	Kauai	Australia	15277	15081	0.00645629	0.0109565	0.589268
LG10	0_Hilo_Kauai_Australia	Hilo	Kauai	Australia	14231	14156	0.00264205	0.0107814	0.245057
LG10	0_Hilo_Kauai_Australia	Hilo	Kauai	Australia	13024	14649	-0.0587215	0.0120732	-4.86381
LG10	0_Hilo_Kauai_Australia	Hilo	Kauai	Australia	12995	14168	-0.0431837	0.013419	-3.2181
LG10	0_Hilo_Kauai_Australia	Hilo	Kauai	Australia	14851	13217	0.0582158	0.0132626	4.38947
LG10	0_Hilo_Kauai_Australia	Hilo	Kauai	Australia	17087	15414	0.0514753	0.0124168	4.14564
LG10	0_Hilo_Kauai_Australia	Hilo	Kauai	Australia	12964	12971	-0.000269905	0.0114356	-0.0236022
LG10	0_Hilo_Kauai_Australia	Hilo	Kauai	Australia	13487	15031	-0.0541412	0.0113043	-4.78946
LG10	0_Hilo_Kauai_Australia	Hilo	Kauai	Australia	14859	14445	0.0141278	0.0122745	1.15099
LG10	0_Hilo_Kauai_Australia	Hilo	Kauai	Australia	12879	12982	-0.00398283	0.0109558	-0.363535
LG10	2_Oahu_Kauai_Australia	Oahu	Kauai	Australia	19623	19364	0.00664324	0.01169	0.568286
LG10	2_Oahu_Kauai_Australia	Oahu	Kauai	Australia	16207	16641	-0.0132124	0.0109055	-1.21153
LG10	2_Oahu_Kauai_Australia	Oahu	Kauai	Australia	13765	13554	0.00772356	0.0128926	0.599071
LG10	2_Oahu_Kauai_Australia	Oahu	Kauai	Australia	17404	16903	0.0146034	0.0106428	1.37214
LG10	2_Oahu_Kauai_Australia	Oahu	Kauai	Australia	15363	16551	-0.037225	0.0129064	-2.88424
LG10	2_Oahu_Kauai_Australia	Oahu	Kauai	Australia	20594	20631	-0.000897514	0.0125254	-0.0716556
LG10	2_Oahu_Kauai_Australia	Oahu	Kauai	Australia	16144	14896	0.0402062	0.0113907	3.52974
LG10	2_Oahu_Kauai_Australia	Oahu	Kauai	Australia	20090	19421	0.016932	0.0112396	1.50645
LG10	2_Oahu_Kauai_Australia	Oahu	Kauai	Australia	20741	20578	0.00394492	0.0124663	0.316447
LG10	2_Oahu_Kauai_Australia	Oahu	Kauai	Australia	14367	14485	-0.00408984	0.0111745	-0.365998
LG10	0_Hilo_Kauai_Australia	Hilo	Kauai	Australia	15543	13716	0.0624423	0.0117143	5.33043
LG10	0_Hilo_Kauai_Australia	Hilo	Kauai	Australia	14661	12923	0.0630075	0.0117429	5.36559
LG10	0_Hilo_Kauai_Australia	Hilo	Kauai	Australia	10307	10276	0.0015061	0.0122703	0.122744
LG10	0_Hilo_Kauai_Australia	Hilo	Kauai	Australia	10405	9940	0.0228557	0.0124512	1.83563
LG10	0_Hilo_Kauai_Australia	Hilo	Kauai	Australia	16224	13017	0.109675	0.01308	8.3849
LG10	0_Hilo_Kauai_Australia	Hilo	Kauai	Australia	19397	16255	0.0881297	0.0132282	6.66228
LG10	0_Hilo_Kauai_Australia	Hilo	Kauai	Australia	12510	10925	0.0676339	0.0116803	5.79041
LG10	0_Hilo_Kauai_Australia	Hilo	Kauai	Australia	11597	11473	0.00537495	0.0127683	0.420959
LG10	0_Hilo_Kauai_Australia	Hilo	Kauai	Australia	14802	12735	0.0750626	0.0126072	5.95396
LG10	0_Hilo_Kauai_Australia	Hilo	Kauai	Australia	12355	10826	0.0659592	0.0117053	5.635
LG10	2_Oahu_Kauai_Australia	Oahu	Kauai	Australia	19633	21001	-0.0336664	0.0108809	-3.09408
LG10	2_Oahu_Kauai_Australia	Oahu	Kauai	Australia	17190	19218	-0.055702	0.0112435	-4.95414
LG10	2_Oahu_Kauai_Australia	Oahu	Kauai	Australia	16714	18098	-0.0397564	0.0128958	-3.0829
LG10	2_Oahu_Kauai_Australia	Oahu	Kauai	Australia	17265	18376	-0.031172	0.0116279	-2.68079
LG10	2_Oahu_Kauai_Australia	Oahu	Kauai	Australia	18050	20824	-0.0713587	0.0129351	-5.51668
LG10	2_Oahu_Kauai_Australia	Oahu	Kauai	Australia	20083	21757	-0.0400096	0.0115682	-3.45859
LG10	2_Oahu_Kauai_Australia	Oahu	Kauai	Australia	16305	16627	-0.00977772	0.0109355	-0.89413
LG10	2_Oahu_Kauai_Australia	Oahu	Kauai	Australia	19454	20410	-0.0239815	0.0106777	-2.24594
LG10	2_Oahu_Kauai_Australia	Oahu	Kauai	Australia	20109	21587	-0.0354471	0.0116915	-3.03186
LG10	2_Oahu_Kauai_Australia	Oahu	Kauai	Australia	16410	18138	-0.0500174	0.0115834	-4.31803
LG10	0_Hilo_Kauai_Australia	Hilo	Kauai	Australia	14376	14129	0.00866515	0.0114581	0.756247
LG10	0_Hilo_Kauai_Australia	Hilo	Kauai	Australia	13117	12986	0.00501858	0.0120248	0.417352
LG10	0_Hilo_Kauai_Australia	Hilo	Kauai	Australia	11385	13028	-0.0673002	0.0128442	-5.23973
LG10	0_Hilo_Kauai_Australia	Hilo	Kauai	Australia	11922	13086	-0.0465451	0.0141215	-3.29606
LG10	0_Hilo_Kauai_Australia	Hilo	Kauai	Australia	13375	11783	0.0632801	0.0146539	4.3183
LG10	0_Hilo_Kauai_Australia	Hilo	Kauai	Australia	16749	15190	0.0488118	0.0136317	3.58076
LG10	0_Hilo_Kauai_Australia	Hilo	Kauai	Australia	12273	12284	-0.000447937	0.0112219	-0.0399164
LG10	0_Hilo_Kauai_Australia	Hilo	Kauai	Australia	13607	15150	-0.0536565	0.0116003	-4.62544
LG10	0_Hilo_Kauai_Australia	Hilo	Kauai	Australia	13853	13365	0.0179293	0.0130677	1.37203
LG10	0_Hilo_Kauai_Australia	Hilo	Kauai	Australia	12080	12182	-0.0042041	0.0109836	-0.382762
LG10	2_Oahu_Kauai_Australia	Oahu	Kauai	Australia	19501	20819	-0.0326885	0.0105127	-3.10942
LG10	2_Oahu_Kauai_Australia	Oahu	Kauai	Australia	17195	19220	-0.0556089	0.0104025	-5.34575
LG10	2_Oahu_Kauai_Australia	Oahu	Kauai	Australia	15562	16954	-0.0428097	0.0116378	-3.67851
LG10	2_Oahu_Kauai_Australia	Oahu	Kauai	Australia	17723	18787	-0.0291427	0.0106883	-2.7266
LG10	2_Oahu_Kauai_Australia	Oahu	Kauai	Australia	17173	19902	-0.0736075	0.0123444	-5.9628
LG10	2_Oahu_Kauai_Australia	Oahu	Kauai	Australia	18990	20591	-0.0404487	0.0119225	-3.39264
LG10	2_Oahu_Kauai_Australia	Oahu	Kauai	Australia	15468	15806	-0.0108077	0.0107574	-1.00467
LG10	2_Oahu_Kauai_Australia	Oahu	Kauai	Australia	18550	19484	-0.024557	0.0108576	-2.26173
LG10	2_Oahu_Kauai_Australia	Oahu	Kauai	Australia	19184	20631	-0.0363431	0.0118992	-3.05424
LG10	2_Oahu_Kauai_Australia	Oahu	Kauai	Australia	16509	18243	-0.0498964	0.0108419	-4.60219
LG10	0_Hilo_Kauai_Australia	Hilo	Kauai	Australia	13362	13043	0.012081	0.00976683	1.23695
LG10	0_Hilo_Kauai_Australia	Hilo	Kauai	Australia	12989	12825	0.00635314	0.0109183	0.581878
LG10	0_Hilo_Kauai_Australia	Hilo	Kauai	Australia	10646	12216	-0.0686729	0.0118716	-5.78465
LG10	0_Hilo_Kauai_Australia	Hilo	Kauai	Australia	11197	12299	-0.0469016	0.0124219	-3.77572
LG10	0_Hilo_Kauai_Australia	Hilo	Kauai	Australia	13051	11382	0.0683093	0.0131323	5.20161
LG10	0_Hilo_Kauai_Australia	Hilo	Kauai	Australia	15792	14131	0.0555091	0.0131724	4.21406
LG10	0_Hilo_Kauai_Australia	Hilo	Kauai	Australia	11888	11860	0.00117905	0.0102659	0.114851
LG10	0_Hilo_Kauai_Australia	Hilo	Kauai	Australia	12647	14100	-0.0543238	0.0111177	-4.88624
LG10	0_Hilo_Kauai_Australia	Hilo	Kauai	Australia	13244	12748	0.0190828	0.0107631	1.77299
LG10	0_Hilo_Kauai_Australia	Hilo	Kauai	Australia	11019	11049	-0.00135943	0.0099421	-0.136735
LG10	2_Oahu_Kauai_Australia	Oahu	Kauai	Australia	22474	23827	-0.0292218	0.0101415	-2.88141
LG10	2_Oahu_Kauai_Australia	Oahu	Kauai	Australia	20227	22255	-0.0477379	0.010409	-4.58622
LG10	2_Oahu_Kauai_Australia	Oahu	Kauai	Australia	21265	22687	-0.0323535	0.0114777	-2.81882
LG10	2_Oahu_Kauai_Australia	Oahu	Kauai	Australia	20058	21139	-0.0262398	0.010627	-2.46916
LG10	2_Oahu_Kauai_Australia	Oahu	Kauai	Australia	18740	21470	-0.0678936	0.0119846	-5.66507
LG10	2_Oahu_Kauai_Australia	Oahu	Kauai	Australia	22103	23780	-0.0365495	0.0108498	-3.36867
LG10	2_Oahu_Kauai_Australia	Oahu	Kauai	Australia	20436	20822	-0.00935576	0.00997707	-0.937726
LG10	2_Oahu_Kauai_Australia	Oahu	Kauai	Australia	21547	22501	-0.0216582	0.00961871	-2.25167
LG10	2_Oahu_Kauai_Australia	Oahu	Kauai	Australia	22265	23710	-0.0314301	0.0108937	-2.88517
LG10	2_Oahu_Kauai_Australia	Oahu	Kauai	Australia	18393	20152	-0.045635	0.0113372	-4.02526
LG10	0_Hilo_Kauai_Australia	Hilo	Kauai	Australia	18896	18642	0.00676648	0.0100542	0.672998
LG10	0_Hilo_Kauai_Australia	Hilo	Kauai	Australia	17897	17741	0.00437735	0.0105201	0.416094
LG10	0_Hilo_Kauai_Australia	Hilo	Kauai	Australia	15949	17578	-0.0485877	0.0115955	-4.1902
LG10	0_Hilo_Kauai_Australia	Hilo	Kauai	Australia	16348	17504	-0.0341487	0.0121082	-2.82029
LG10	0_Hilo_Kauai_Australia	Hilo	Kauai	Australia	18019	16442	0.0457619	0.0129447	3.53518
LG10	0_Hilo_Kauai_Australia	Hilo	Kauai	Australia	19599	18066	0.0407009	0.0119772	3.3982
LG10	0_Hilo_Kauai_Australia	Hilo	Kauai	Australia	16783	16758	0.000745356	0.00985398	0.0756402
LG10	0_Hilo_Kauai_Australia	Hilo	Kauai	Australia	16887	18416	-0.0433108	0.0106603	-4.06281
LG10	0_Hilo_Kauai_Australia	Hilo	Kauai	Australia	18045	17594	0.0126547	0.0114637	1.10389
LG10	0_Hilo_Kauai_Australia	Hilo	Kauai	Australia	16435	16563	-0.00387902	0.00989309	-0.392094
LG10	2_Oahu_Kauai_Australia	Oahu	Kauai	Australia	18297	21620	-0.0832477	0.0110236	-7.5518
LG10	2_Oahu_Kauai_Australia	Oahu	Kauai	Australia	19099	23078	-0.0943405	0.0116689	-8.08475
LG10	2_Oahu_Kauai_Australia	Oahu	Kauai	Australia	15987	19330	-0.094657	0.0126499	-7.48284
LG10	2_Oahu_Kauai_Australia	Oahu	Kauai	Australia	19685	22767	-0.0725996	0.0121458	-5.97735
LG10	2_Oahu_Kauai_Australia	Oahu	Kauai	Australia	19224	23882	-0.108059	0.0125652	-8.5999
LG10	2_Oahu_Kauai_Australia	Oahu	Kauai	Australia	18356	21921	-0.088512	0.0123185	-7.18528
LG10	2_Oahu_Kauai_Australia	Oahu	Kauai	Australia	15042	17318	-0.0703338	0.0117653	-5.97806
LG10	2_Oahu_Kauai_Australia	Oahu	Kauai	Australia	17916	20808	-0.0746824	0.0115065	-6.49045
LG10	2_Oahu_Kauai_Australia	Oahu	Kauai	Australia	18542	21933	-0.0837801	0.012288	-6.81803
LG10	2_Oahu_Kauai_Australia	Oahu	Kauai	Australia	17765	21409	-0.0930209	0.0118493	-7.85031
LG10	0_Hilo_Kauai_Australia	Hilo	Kauai	Australia	13241	14918	-0.0595547	0.0121054	-4.91968
LG10	0_Hilo_Kauai_Australia	Hilo	Kauai	Australia	11845	13624	-0.0698496	0.0113231	-6.16875
LG10	0_Hilo_Kauai_Australia	Hilo	Kauai	Australia	13514	17052	-0.11575	0.0121744	-9.50766
LG10	0_Hilo_Kauai_Australia	Hilo	Kauai	Australia	13361	16415	-0.102566	0.0130011	-7.88903
LG10	0_Hilo_Kauai_Australia	Hilo	Kauai	Australia	9978	10025	-0.00234965	0.0121141	-0.19396
LG10	0_Hilo_Kauai_Australia	Hilo	Kauai	Australia	11644	11748	-0.00444596	0.0121519	-0.365865
LG10	0_Hilo_Kauai_Australia	Hilo	Kauai	Australia	11612	13580	-0.07812	0.0120695	-6.47253
LG10	0_Hilo_Kauai_Australia	Hilo	Kauai	Australia	14177	17632	-0.108617	0.0115298	-9.42055
LG10	0_Hilo_Kauai_Australia	Hilo	Kauai	Australia	12070	13613	-0.0600786	0.012381	-4.8525
LG10	0_Hilo_Kauai_Australia	Hilo	Kauai	Australia	11219	13252	-0.0830779	0.0123147	-6.74624
LG10	2_Oahu_Kauai_Australia	Oahu	Kauai	Australia	18936	19119	-0.00480883	0.012412	-0.387435
LG10	2_Oahu_Kauai_Australia	Oahu	Kauai	Australia	14062	14892	-0.0286662	0.010785	-2.65796
LG10	2_Oahu_Kauai_Australia	Oahu	Kauai	Australia	10664	10886	-0.0103016	0.011844	-0.869776
LG10	2_Oahu_Kauai_Australia	Oahu	Kauai	Australia	17366	17243	0.00355399	0.0115512	0.307674
LG10	2_Oahu_Kauai_Australia	Oahu	Kauai	Australia	14554	16060	-0.0491932	0.0124878	-3.93929
LG10	2_Oahu_Kauai_Australia	Oahu	Kauai	Australia	18771	19267	-0.0130396	0.013581	-0.960138
LG10	2_Oahu_Kauai_Australia	Oahu	Kauai	Australia	13558	12743	0.0309874	0.0124445	2.49005
LG10	2_Oahu_Kauai_Australia	Oahu	Kauai	Australia	18584	18380	0.00551888	0.0122262	0.451399
LG10	2_Oahu_Kauai_Australia	Oahu	Kauai	Australia	19161	19477	-0.00817848	0.0132258	-0.618371
LG10	2_Oahu_Kauai_Australia	Oahu	Kauai	Australia	13250	13810	-0.0206948	0.0112718	-1.83597
LG10	0_Hilo_Kauai_Australia	Hilo	Kauai	Australia	14699	13228	0.052673	0.0120318	4.37782
LG10	0_Hilo_Kauai_Australia	Hilo	Kauai	Australia	13399	12085	0.0515618	0.0123236	4.18399
LG10	0_Hilo_Kauai_Australia	Hilo	Kauai	Australia	9953	10305	-0.0173759	0.013603	-1.27736
LG10	0_Hilo_Kauai_Australia	Hilo	Kauai	Australia	10749	10673	0.00354776	0.0128971	0.275083
LG10	0_Hilo_Kauai_Australia	Hilo	Kauai	Australia	14623	11870	0.103914	0.0139071	7.47205
LG10	0_Hilo_Kauai_Australia	Hilo	Kauai	Australia	18096	15335	0.082588	0.0141454	5.83851
LG10	0_Hilo_Kauai_Australia	Hilo	Kauai	Australia	12622	11440	0.0491231	0.0131792	3.72731
LG10	0_Hilo_Kauai_Australia	Hilo	Kauai	Australia	11583	11911	-0.013961	0.0126429	-1.10426
LG10	0_Hilo_Kauai_Australia	Hilo	Kauai	Australia	13186	11544	0.0663971	0.0133747	4.9644
LG10	0_Hilo_Kauai_Australia	Hilo	Kauai	Australia	12389	11252	0.0480944	0.0126052	3.81544
LG10	2_Oahu_Kauai_Australia	Oahu	Kauai	Australia	19138	19218	-0.00208572	0.0124403	-0.167659
LG10	2_Oahu_Kauai_Australia	Oahu	Kauai	Australia	15093	15873	-0.0251889	0.0106864	-2.35711
LG10	2_Oahu_Kauai_Australia	Oahu	Kauai	Australia	11856	12026	-0.00711833	0.0128519	-0.553872
LG10	2_Oahu_Kauai_Australia	Oahu	Kauai	Australia	16310	16107	0.00626215	0.0114602	0.546423
LG10	2_Oahu_Kauai_Australia	Oahu	Kauai	Australia	15304	16831	-0.0475183	0.0129878	-3.65868
LG10	2_Oahu_Kauai_Australia	Oahu	Kauai	Australia	19501	19892	-0.00992562	0.0132136	-0.751169
LG10	2_Oahu_Kauai_Australia	Oahu	Kauai	Australia	14064	13098	0.0355644	0.0118785	2.994
LG10	2_Oahu_Kauai_Australia	Oahu	Kauai	Australia	19235	18930	0.00799162	0.0114937	0.695302
LG10	2_Oahu_Kauai_Australia	Oahu	Kauai	Australia	19858	20063	-0.00513514	0.012746	-0.402884
LG10	2_Oahu_Kauai_Australia	Oahu	Kauai	Australia	13527	13981	-0.0165043	0.012011	-1.3741
LG10	0_Hilo_Kauai_Australia	Hilo	Kauai	Australia	12882	11305	0.0652003	0.0123558	5.27691
LG10	0_Hilo_Kauai_Australia	Hilo	Kauai	Australia	12264	10830	0.062094	0.0137597	4.51276
LG10	0_Hilo_Kauai_Australia	Hilo	Kauai	Australia	8562	8842	-0.0160883	0.0141709	-1.1353
LG10	0_Hilo_Kauai_Australia	Hilo	Kauai	Australia	8167	8010	0.00970514	0.0145097	0.668872
LG10	0_Hilo_Kauai_Australia	Hilo	Kauai	Australia	13893	10951	0.118419	0.0141909	8.3447
LG10	0_Hilo_Kauai_Australia	Hilo	Kauai	Australia	17337	14453	0.0907204	0.0132298	6.85727
LG10	0_Hilo_Kauai_Australia	Hilo	Kauai	Australia	11721	10409	0.059286	0.0134142	4.41966
LG10	0_Hilo_Kauai_Australia	Hilo	Kauai	Australia	9354	9579	-0.011884	0.0133645	-0.889223
LG10	0_Hilo_Kauai_Australia	Hilo	Kauai	Australia	12522	10769	0.0752651	0.0135401	5.55867
LG10	0_Hilo_Kauai_Australia	Hilo	Kauai	Australia	11412	10174	0.057352	0.0128837	4.45151
LG10	2_Oahu_Kauai_Australia	Oahu	Kauai	Australia	18953	20245	-0.0329609	0.0111938	-2.94457
LG10	2_Oahu_Kauai_Australia	Oahu	Kauai	Australia	17452	19443	-0.0539639	0.0110546	-4.88159
LG10	2_Oahu_Kauai_Australia	Oahu	Kauai	Australia	15421	16767	-0.0418168	0.012543	-3.33387
LG10	2_Oahu_Kauai_Australia	Oahu	Kauai	Australia	17694	18703	-0.0277221	0.0117854	-2.35224
LG10	2_Oahu_Kauai_Australia	Oahu	Kauai	Australia	18250	20957	-0.0690438	0.0126068	-5.47672
LG10	2_Oahu_Kauai_Australia	Oahu	Kauai	Australia	20150	21765	-0.0385304	0.0116742	-3.30046
LG10	2_Oahu_Kauai_Australia	Oahu	Kauai	Australia	15459	15732	-0.00875253	0.0104519	-0.837413
LG10	2_Oahu_Kauai_Australia	Oahu	Kauai	Australia	19378	20302	-0.0232863	0.0106218	-2.1923
LG10	2_Oahu_Kauai_Australia	Oahu	Kauai	Australia	19971	21388	-0.034261	0.0116005	-2.95342
LG10	2_Oahu_Kauai_Australia	Oahu	Kauai	Australia	16597	18263	-0.0477912	0.0116924	-4.08736
LG10	0_Hilo_Kauai_Australia	Hilo	Kauai	Australia	13334	12984	0.0132989	0.0106891	1.24416
LG10	0_Hilo_Kauai_Australia	Hilo	Kauai	Australia	12710	12472	0.0094512	0.0114544	0.825116
LG10	0_Hilo_Kauai_Australia	Hilo	Kauai	Australia	10737	12227	-0.0648842	0.0127177	-5.10188
LG10	0_Hilo_Kauai_Australia	Hilo	Kauai	Australia	10859	11932	-0.04708	0.0133894	-3.51621
LG10	0_Hilo_Kauai_Australia	Hilo	Kauai	Australia	12492	10733	0.0757373	0.0139562	5.42677
LG10	0_Hilo_Kauai_Australia	Hilo	Kauai	Australia	15657	13958	0.0573696	0.0131792	4.35305
LG10	0_Hilo_Kauai_Australia	Hilo	Kauai	Australia	10672	10544	0.00603318	0.01104	0.546483
LG10	0_Hilo_Kauai_Australia	Hilo	Kauai	Australia	12237	13659	-0.054912	0.0103533	-5.30382
LG10	0_Hilo_Kauai_Australia	Hilo	Kauai	Australia	13479	12949	0.0200545	0.0119261	1.68157
LG10	0_Hilo_Kauai_Australia	Hilo	Kauai	Australia	10680	10657	0.00107794	0.0102062	0.105616
LG10	2_Oahu_Kauai_Australia	Oahu	Kauai	Australia	19479	20502	-0.0255871	0.0103485	-2.47256
LG10	2_Oahu_Kauai_Australia	Oahu	Kauai	Australia	15765	17472	-0.0513584	0.0108238	-4.74497
LG10	2_Oahu_Kauai_Australia	Oahu	Kauai	Australia	14523	15550	-0.0341502	0.0119242	-2.86394
LG10	2_Oahu_Kauai_Australia	Oahu	Kauai	Australia	18082	18824	-0.0201051	0.0117024	-1.71804
LG10	2_Oahu_Kauai_Australia	Oahu	Kauai	Australia	17375	19728	-0.0634181	0.0123823	-5.12167
LG10	2_Oahu_Kauai_Australia	Oahu	Kauai	Australia	19309	20605	-0.0324698	0.0115551	-2.81
LG10	2_Oahu_Kauai_Australia	Oahu	Kauai	Australia	14741	14758	-0.000576291	0.01031	-0.0558961
LG10	2_Oahu_Kauai_Australia	Oahu	Kauai	Australia	19038	19650	-0.0158189	0.0102453	-1.54401
LG10	2_Oahu_Kauai_Australia	Oahu	Kauai	Australia	19642	20766	-0.0278163	0.0113596	-2.4487
LG10	2_Oahu_Kauai_Australia	Oahu	Kauai	Australia	15614	17011	-0.0428199	0.0109532	-3.90935
LG10	0_Hilo_Kauai_Australia	Hilo	Kauai	Australia	14006	13414	0.0215901	0.0109284	1.97559
LG10	0_Hilo_Kauai_Australia	Hilo	Kauai	Australia	13436	12954	0.0182645	0.0109221	1.67226
LG10	0_Hilo_Kauai_Australia	Hilo	Kauai	Australia	10415	11614	-0.0544282	0.0130746	-4.16291
LG10	0_Hilo_Kauai_Australia	Hilo	Kauai	Australia	10907	11684	-0.0343942	0.0139161	-2.47154
LG10	0_Hilo_Kauai_Australia	Hilo	Kauai	Australia	12534	10497	0.088446	0.0130683	6.768
LG10	0_Hilo_Kauai_Australia	Hilo	Kauai	Australia	16148	14114	0.067213	0.0127396	5.27592
LG10	0_Hilo_Kauai_Australia	Hilo	Kauai	Australia	10900	10571	0.015323	0.0114522	1.33799
LG10	0_Hilo_Kauai_Australia	Hilo	Kauai	Australia	11815	12950	-0.0458308	0.0123908	-3.69877
[truncated: 107,820 more rows]
